# Supplementary material for: Single-cell profiling reveals distinct adaptive immune hallmarks in MDA5+ dermatomyositis with therapeutic implications
Source: Nat Commun. 2022 Oct 29;13:6458. doi: 10.1038/s41467-022-34145-4 (PMC9617246; doi:10.1038/s41467-022-34145-4)
Supplement: Supplementary file 4 — Source Data [file 41467_2022_34145_MOESM4_ESM.xlsx]

## Sheet: Figure1
Figure1e	Samples	Group	scADM-B1_Tr	scADM-B2_IFN	scADM-B3_Naive	scADM-B4_Unswitched Bm	scADM-B5_Switched Bm	scADM-B6_Atm	scADM-B7_pASC	scADM-B8_ASC	scADM-CD4-T1_Naive	scADM-CD4-T2_IFN	scADM-CD4-T3_Tcm	scADM-CD4-T4_Tfh	scADM-CD4-T5_Th1	scADM-CD4-T6_Th17	scADM-CD4-T7_Th2	scADM-CD4-T8_Treg	scADM-CD4-T9_Th22	scADM-CD8-T1_Naive	scADM-CD8-T2_Tcm	scADM-CD8-T3_GZMK+ GZMB- Tm	scADM-CD8-T4_GZMK+ GZMB+ Tm	scADM-CD8-T5_GZMK- GZMB+ Tm	scADM-CD8-T6_ISG Tm	scADM-CD8-T7_pTm	gdT	MAIT
	H01	HD	173	117	1073	422	1095	177	23	63	71	0	13	60	35	34	50	20	4	159	32	42	1	107	0	3	45	80
	H02	HD	287	228	1614	339	464	100	10	28	1653	46	154	518	242	170	399	162	32	731	366	240	8	437	14	12	290	202
	H03	HD	102	66	548	387	524	129	25	85	374	12	28	190	99	88	134	58	17	408	154	144	4	148	3	6	260	605
	H04	HD	123	242	990	798	901	339	20	77	462	10	56	220	97	91	160	59	13	160	180	389	18	565	14	21	196	208
	P01	Ctrl IIM	1	20	115	50	55	9	16	33	132	5	173	289	57	97	223	52	13	108	207	227	32	1091	80	26	141	36
	P02	Ctrl IIM	12	37	294	113	64	14	4	32	18	0	87	85	43	36	98	9	9	41	73	97	24	478	5	11	9	15
	P03	Ctrl IIM	13	39	342	132	203	23	39	124	133	2	230	153	17	40	102	14	7	93	46	40	3	226	4	3	7	9
	P04	Ctrl IIM	98	76	516	105	231	82	1	5	867	37	97	191	67	38	174	49	2	186	77	36	5	96	5	4	36	4
	P05	Ctrl IIM	86	159	802	142	119	22	10	23	418	10	521	339	62	62	170	87	7	533	83	30	0	17	4	8	2	5
	P06	MDA5+ DM-Act	442	876	2105	343	1032	442	51	273	1122	238	53	166	49	94	327	114	10	608	63	75	72	811	458	68	13	22
	P07	MDA5+ DM-Act	671	1248	3507	421	735	115	587	1821	1159	190	48	180	77	102	273	113	8	1099	124	11	0	49	57	20	2	14
	P08	MDA5+ DM-Act	54	263	887	123	330	158	193	430	394	49	3	49	59	5	68	19	0	137	81	20	257	548	247	213	78	24
	P09	MDA5+ DM-Act	148	408	1709	580	1780	155	238	478	558	63	223	327	59	121	248	72	9	699	122	97	167	462	151	146	11	40
	P10	MDA5+ DM-Act	84	329	977	171	208	52	549	1139	1432	218	421	338	55	157	271	124	5	387	120	10	49	105	80	79	4	12
	P11	MDA5+ DM-Act	296	440	1228	267	454	79	76	339	1625	232	140	428	73	116	343	200	15	560	199	50	72	78	115	25	9	10
	P12	MDA5+ DM-Act	221	329	796	172	165	36	58	249	827	187	60	177	32	56	196	75	4	943	152	5	6	85	73	11	5	2
	P13	MDA5+ DM-Rem	73	72	690	264	369	55	24	47	413	12	50	176	39	51	137	56	7	643	203	130	9	443	23	21	68	20
	P14	MDA5+ DM-Rem	38	40	419	333	754	58	21	28	226	4	119	264	111	64	198	57	9	152	101	117	11	203	4	10	17	46
	P15	MDA5+ DM-Rem	196	282	1302	252	234	34	10	9	802	69	166	249	33	40	132	69	1	363	61	78	19	71	31	7	4	6

## Sheet: Figure2
Figure2b	Samples	Group	scB1-Tr	scB2-ISG	scB3-Naive	scB4-Unswitch Bm	scB5-Switch Bm	scB6-Atm	scB7-pASC	scB8-ASC	Figure2e	Sample	D20	Group	Figure2f	aid	majorCluster	scB1-Tr	scB2-ISG	scB3-Naive	scB4-Unswitch Bm	scB5-Switch Bm	scB6-Atm	scB7-pASC	scB8-ASC	Figure2g~h	Barcode	Subtypes	Samples	Group	germline_v_call	Figure2i~j	Barcode	Subtypes	Samples	Group	Isotype	SHM
	H01	HD	5.5043	3.72256	34.1394	13.4267	34.8393	5.63156	0.731785	2.00445		H01	0.824286	HD		ADM	scB1-Tr	NA	0.00211379	0.00215155	0.000335514	0	0.00162162	0	0		ADM032_CTGATAGAGGCTCATT-1	scB3-Naive	P03	Ctrl IIM	IGHV4-4*07		ADM042_GACCTGGCATGCCACG-1	Bm	P14	MDA5+ DM-Rem	IGHM	0.0576369
	H02	HD	9.34853	7.42671	52.5733	11.0423	15.114	3.25733	0.325733	0.912052		H02	0.804182	HD		ADM	scB2-ISG	0.00211379	NA	0.00387218	0.00763027	0.00318101	0.00217605	0	0.000835533		ADM032_GCTTCCAAGTACATGA-1	scB3-Naive	P03	Ctrl IIM	IGHV4-4*07		ADM042_GAATAAGAGAAACCGC-1	Bm	H01	HD	IGHA	0.163636
	H03	HD	5.46624	3.53698	29.3676	20.7395	28.0815	6.91318	1.33976	4.5552		H03	1.22638	HD		ADM	scB3-Naive	0.00215155	0.00387218	NA	0.00218905	0.00129014	0.000494774	0.000164845	9.80681e-05		ADM032_GTAACGTTCCTTCAAT-1	scB3-Naive	P03	Ctrl IIM	IGHV3-20*04		ADM042_CATTCGCCAGCTGTTA-1	Bm	H01	HD	IGHA	0.163636
	H04	HD	3.52436	6.9341	28.3668	22.8653	25.8166	9.71347	0.573066	2.2063		H04	1.18617	HD		ADM	scB4-Unswitch Bm	0.000335514	0.00763027	0.00218905	NA	0.00956039	0.0119982	0.00192395	0.00277043		ADM032_AAGGTTCCACACCGAC-1	scB8-ASC	P03	Ctrl IIM	IGHV3-64*07		ADM042_CGTCCATGTCAAAGAT-1	Bm	P05	Ctrl IIM	IGHA	0.0701754
	P01	Ctrl IIM	0.334448	6.68896	38.4615	16.7224	18.3946	3.01003	5.35117	11.0368		P01	0.502614	Ctrl IIM		ADM	scB5-Switch Bm	0	0.00318101	0.00129014	0.00956039	NA	0.00607013	0.0142005	0.019086		ADM032_TGGCTGGCAATGAATG-1	scB8-ASC	P03	Ctrl IIM	IGHV3-64*07		ADM025_TGCACCTTCAGAGACG-1	ASC	P08	MDA5+ DM-Act	IGHA	0.0920245
	P02	Ctrl IIM	2.10526	6.49123	51.5789	19.8246	11.2281	2.45614	0.701754	5.61404		P02	0.603136	Ctrl IIM		ADM	scB6-Atm	0.00162162	0.00217605	0.000494774	0.0119982	0.00607013	NA	0.00476368	0.0039238		ADM032_TTCTCCTGTACCCAAT-1	scB3-Naive	P03	Ctrl IIM	IGHV1-69*06		ADM025_TCAACGAAGCTAACAA-1	ASC	P08	MDA5+ DM-Act	IGHA	0.0674847
	P03	Ctrl IIM	1.42077	4.2623	37.377	14.4262	22.1858	2.51366	4.2623	13.5519		P03	1.00523	Ctrl IIM		ADM	scB7-pASC	0	0	0.000164845	0.00192395	0.0142005	0.00476368	NA	0.294428		ADM038_GCTGCGATCTCGATGA-1	scB3-Naive	P04	Ctrl IIM	IGHV3-66*04		ADM025_CTGTGCTTCACTCTTA-1	ASC	P08	MDA5+ DM-Act	IGHA	0.0705521
	P04	Ctrl IIM	8.79713	6.82226	46.3196	9.42549	20.7361	7.36086	0.0897666	0.448833		P04	0.623241	Ctrl IIM		ADM	scB8-ASC	0	0.000835533	9.80681e-05	0.00277043	0.019086	0.0039238	0.294428	NA		ADM038_TGCGGGTCATAAAGGT-1	scB2-ISG	P04	Ctrl IIM	IGHV2-5*02		ADM025_CGAGAAGAGCCCAATT-1	ASC	P08	MDA5+ DM-Act	IGHA	0.0674847
	P05	Ctrl IIM	6.30961	11.6654	58.8408	10.4182	8.73074	1.61409	0.733676	1.68745		P05	0.502614	Ctrl IIM		H01	scB1-Tr	NA	0	0.00167926	0	0	0	0	0		ADM032_CATCCACCAAGCGATG-1	scB7-pASC	P03	Ctrl IIM	IGHV5-51*01		ADM025_CACTCCACAGCTATTG-1	ASC	P08	MDA5+ DM-Act	IGHA	0.0674847
	P06	MDA5+ DM-Act	7.94393	15.7441	37.8325	6.16463	18.5478	7.94393	0.916607	4.90654		P06	2.1914	MDA5+ DM-Act		H01	scB2-ISG	0	NA	0	0	0	0	0	0		ADM038_GGAATAACACGAAAGC-1	scB3-Naive	P04	Ctrl IIM	IGHV1-46*01		ADM042_CGGACTGGTTGTGGAG-1	Bm	H01	HD	IGHG	0.0625
	P07	MDA5+ DM-Act	7.36958	13.7068	38.5173	4.62383	8.07249	1.26304	6.44701	20		P07	18.5163	MDA5+ DM-Act		H01	scB3-Naive	0.00167926	0	NA	0.00150263	0	0.00171233	0	0		ADM032_CAGTCCTAGATCGGGT-1	scB1-Tr	P03	Ctrl IIM	IGHV1-3*01		ADM025_CAGGTGCGTCGCCATG-1	ASC	P08	MDA5+ DM-Act	IGHA	0.0757576
	P08	MDA5+ DM-Act	2.21493	10.7875	36.3823	5.04512	13.5357	6.48072	7.91632	17.6374		P08	6.57419	MDA5+ DM-Act		H01	scB4-Unswitch Bm	0	0	0.00150263	NA	0.00163532	0.0224719	0	0		ADM032_ATCCGAATCTCTTGAT-1	scB3-Naive	P03	Ctrl IIM	IGHV1-3*01		ADM025_AAGGCAGTCCTCGCAT-1	ASC	P08	MDA5+ DM-Act	IGHA	0.0757576
	P09	MDA5+ DM-Act	2.69287	7.42358	31.0953	10.5531	32.3872	2.82023	4.33042	8.69723		P09	4.36269	MDA5+ DM-Act		H01	scB5-Switch Bm	0	0	0	0.00163532	NA	0	0.00212314	0.00204082		ADM038_GGGCACTAGTCATGCT-1	scB3-Naive	P04	Ctrl IIM	IGHV3-33*06		ADM025_CATGGCGGTAGCAAAT-1	Bm	P08	MDA5+ DM-Act	IGHM	0.017341
	P10	MDA5+ DM-Act	2.39384	9.37589	27.8427	4.87318	5.92761	1.4819	15.6455	32.4594		P10	6.75513	MDA5+ DM-Act		H01	scB6-Atm	0	0	0.00171233	0.0224719	0	NA	0	0		ADM038_GACCTGGTCTAACTCT-1	scB5-Switch Bm	P04	Ctrl IIM	IGHV3-33*01		ADM025_AGCTTGAGTTGTCGCG-1	Bm	P08	MDA5+ DM-Act	IGHM	0.0260116
	P11	MDA5+ DM-Act	9.3111	13.8408	38.6285	8.39887	14.2812	2.48506	2.39069	10.6637		P11	5.77	MDA5+ DM-Act		H01	scB7-pASC	0	0	0	0	0.00212314	0	NA	0		ADM038_CGTCTACGTGCACGAA-1	scB6-Atm	P04	Ctrl IIM	IGHV1-18*01		ADM025_ATCATCTCAAGCCCAC-1	ASC	P08	MDA5+ DM-Act	IGHG	0.060241
	P12	MDA5+ DM-Act	10.9082	16.2389	39.2892	8.48963	8.14413	1.7769	2.86278	12.2902		P12	1.3269	MDA5+ DM-Act		H01	scB8-ASC	0	0	0	0	0.00204082	0	0	NA		ADM038_TCAATCTGTAGAAGGA-1	scB3-Naive	P04	Ctrl IIM	IGHV5-51*01		ADM025_AAACCTGAGGAATCGC-1	ASC	P08	MDA5+ DM-Act	IGHG	0.0542169
	P13	MDA5+ DM-Rem	4.57967	4.51694	43.2873	16.5621	23.1493	3.45044	1.50565	2.94856		P13	0.924809	MDA5+ DM-Rem		H02	scB1-Tr	NA	0.00390625	0.0031881	0	0	0	0	0		ADM038_GCATGCGTCAGCGATT-1	scB5-Switch Bm	P04	Ctrl IIM	IGHV5-51*01		ADM035_CAGCATAGTGGTCTCG-1	ASC	P12	MDA5+ DM-Act	IGHA	0.0588235
	P14	MDA5+ DM-Rem	2.24719	2.36546	24.7782	19.6925	44.589	3.42992	1.24187	1.65582		P14	0.804182	MDA5+ DM-Rem		H02	scB2-ISG	0.00390625	NA	0.00329308	0	0.00300752	0	0	0		ADM038_GATCTAGAGTGTACCT-1	scB5-Switch Bm	P04	Ctrl IIM	IGHV5-51*01		scADM006_TTGCGTCGTCGGCATC-1	ASC	P10	MDA5+ DM-Act	IGHA	0.0454545
	P15	MDA5+ DM-Rem	8.45192	12.1604	56.1449	10.8668	10.0906	1.46615	0.43122	0.388098		P15	0.784077	MDA5+ DM-Rem		H02	scB3-Naive	0.0031881	0.00329308	NA	0	0	0	0	0		ADM032_ACAGCCGCACCGAAAG-1	scB3-Naive	P03	Ctrl IIM	IGHV5-51*01		scADM006_TTCCCAGAGAGCTGGT-1	ASC	P10	MDA5+ DM-Act	IGHA	0.0454545
Figure2c	HD	Ctrl IIM	MDA5+DM		Before	After										H02	scB4-Unswitch Bm	0	0	0	NA	0.00277778	0	0	0		ADM032_GGGCATCAGACGCTTT-1	scB4-Unswitch Bm	P03	Ctrl IIM	IGHV5-51*01		scADM006_TGGCTGGCAGATAATG-1	ASC	P10	MDA5+ DM-Act	IGHA	0.0454545
	0.9	2.08	35.6		10.8	5.46										H02	scB5-Switch Bm	0	0.00300752	0	0.00277778	NA	0	0	0		ADM032_ACGGGCTTCTCGAGTA-1	scB4-Unswitch Bm	P03	Ctrl IIM	IGHV3-73*01		scADM006_CGAATGTCATACAGCT-1	Bm	P10	MDA5+ DM-Act	IGHM	0
	0.84	0.27	6.52		5.53	0.19										H02	scB6-Atm	0	0	0	0	0	NA	0	0		ADM038_TGGGCGTGTTCAGGCC-1	scB5-Switch Bm	P04	Ctrl IIM	IGHV3-48*03		scADM001_CGTCCATCAGTACACT-1	Bm	P06	MDA5+ DM-Act	IGHA	0.038806
	0.46	0.24	0.84		9.22	0.13										H02	scB7-pASC	0	0	0	0	0	0	NA	0		ADM038_AAGGAGCGTTCTGAAC-1	scB6-Atm	P04	Ctrl IIM	IGHV3-48*03		scADM001_GTGAAGGAGCAATATG-1	Bm	P06	MDA5+ DM-Act	IGHA	0.0776119
	0.62	1.07	12.4		0.062	0.2										H02	scB8-ASC	0	0	0	0	0	0	0	NA		ADM032_GTAGTCATCCTGTAGA-1	scB4-Unswitch Bm	P03	Ctrl IIM	IGHV3-48*03		scADM001_TATGCCCGTCGCCATG-1	Bm	P06	MDA5+ DM-Act	IGHM	0.0678466
	0.58	0.76	33.9		11.5	0.2										H03	scB1-Tr	NA	0	0	0	0	0	0	0		ADM038_ATGAGGGTCCCACTTG-1	scB3-Naive	P04	Ctrl IIM	IGHV2-5*02		ADM048_CCGGGATCAGCGTTCG-1	Bm	H04	HD	IGHM	0.0865672
	1.37	0.39	10.8		3.13	0.83										H03	scB2-ISG	0	NA	0.00811414	0.0255215	0.00514932	0.0153904	0	0		ADM038_GCACATATCCGTTGTC-1	scB3-Naive	P04	Ctrl IIM	IGHV4-31*03		ADM048_CACCAGGAGCTAGTCT-1	Bm	H03	HD	IGHM	0.120588
	0.78	1.91	5.53		1.64	1.39										H03	scB3-Naive	0	0.00811414	NA	0.00570102	0.002002	0.00311042	0	0		ADM032_CACATTTGTCCTCCAT-1	scB3-Naive	P03	Ctrl IIM	IGHV4-31*03		ADM047_TAAACCGAGCCGCCTA-1	Bm	H02	HD	IGHA	0.10061
	0.91	1.72	39.1		5	0.72										H03	scB4-Unswitch Bm	0	0.0255215	0.00570102	NA	0.0205072	0.0291031	0	0		ADM038_TTAACTCTCTTTAGTC-1	scB5-Switch Bm	P04	Ctrl IIM	IGHV4-59*01		ADM047_ACGGCCAGTGGCAAAC-1	Bm	H02	HD	IGHM	0.0205279
	0.78	1.77	2.41													H03	scB5-Switch Bm	0	0.00514932	0.002002	0.0205072	NA	0.0080319	0	0		ADM038_CACCACTAGAGTAAGG-1	scB6-Atm	P04	Ctrl IIM	IGHV4-59*08		ADM042_TTCTTAGGTCCATGAT-1	Bm	H01	HD	IGHG	0.0353982
	0.31	1.08	8.49													H03	scB6-Atm	0	0.0153904	0.00311042	0.0291031	0.0080319	NA	0	0		ADM038_TCTGAGATCACTCTTA-1	scB3-Naive	P04	Ctrl IIM	IGHV4-4*07		ADM042_TCATTACCAGATGAGC-1	Bm	H01	HD	IGHG	0.0384615
	1.02	2.66	9.22													H03	scB7-pASC	0	0	0	0	0	0	NA	0.0457996		ADM038_CGCTATCCACGTGAGA-1	scB1-Tr	P04	Ctrl IIM	IGHV4-4*07		ADM042_CTACATTAGAGGTACC-1	Bm	P05	Ctrl IIM	IGHG	0.0628743
	0.59	3.45	3.19													H03	scB8-ASC	0	0	0	0	0	0	0.0457996	NA		ADM032_CGAACATAGCGCCTCA-1	scB8-ASC	P03	Ctrl IIM	IGHV1-3*01		ADM042_CCGTGGAAGCTACCTA-1	Bm	H01	HD	IGHG	0.0707965
	14.2	4.95	0.062													H04	scB1-Tr	NA	0	0	0	0	0.0046729	0	0		ADM038_TTCGAAGCACCGTTGG-1	scB3-Naive	P04	Ctrl IIM	IGHV3-30*04		ADM042_CACCAGGTCATTCACT-1	Bm	P14	MDA5+ DM-Rem	IGHA	0.0919881
	0.79	0.3	11.5													H04	scB2-ISG	0	NA	0.0111983	0.0176796	0.00985222	0.00760456	0	0		ADM032_GACTGCGAGTCATCCA-1	scB3-Naive	P03	Ctrl IIM	IGHV3-30-3*01		ADM042_CACACAAGTGAGTATA-1	Bm	H01	HD	IGHG	0.0801187
	0.51	1.22	3.13													H04	scB3-Naive	0	0.0111983	NA	0.0127959	0.0103926	0.00321802	0.0021097	0		ADM032_AAACCTGTCGAACTGT-1	scB5-Switch Bm	P03	Ctrl IIM	IGHV3-30*04		ADM042_AACACGTGTAAACGCG-1	Bm	H01	HD	IGHG	0.0565476
	0.32	1.98	1.64													H04	scB4-Unswitch Bm	0	0.0176796	0.0127959	NA	0.0151902	0.0245341	0.00280112	0.00420897		ADM038_TTTGTCATCTACCTGC-1	scB3-Naive	P04	Ctrl IIM	IGHV4-39*01		ADM035_TTGCGTCTCCTAGGGC-1	ASC	P12	MDA5+ DM-Act	IGHG	0.0324484
		15	5													H04	scB5-Switch Bm	0	0.00985222	0.0103926	0.0151902	NA	0.00536193	0	0.0045403		ADM038_CCAGCGAAGCTCCTCT-1	scB3-Naive	P04	Ctrl IIM	IGHV4-39*01		ADM035_CTCGTCACATGTTGAC-1	ASC	P12	MDA5+ DM-Act	IGHA	0.095092
		0.1	2.93													H04	scB6-Atm	0.0046729	0.00760456	0.00321802	0.0245341	0.00536193	NA	0	0		ADM032_AGCTTGAGTAGGGACT-1	scB3-Naive	P03	Ctrl IIM	IGHV4-34*01		ADM047_ACTGAGTCAAGCGAGT-1	Bm	P15	MDA5+ DM-Rem	IGHG	0.0662651
		0.46	1.44													H04	scB7-pASC	0	0	0.0021097	0.00280112	0	0	NA	0.0284009		ADM032_CGACCTTCATTCGACA-1	scB3-Naive	P03	Ctrl IIM	IGHV1-18*01		scADM003_GAAATGATCTGCAAGT-1	ASC	P07	MDA5+ DM-Act	IGHG	0
		1.5	0.47													H04	scB8-ASC	0	0	0	0.00420897	0.0045403	0	0.0284009	NA		ADM032_GACAGAGCACGAAAGC-1	scB1-Tr	P03	Ctrl IIM	IGHV3-48*03		ADM048_TGTATTCCATTGTGCA-1	Bm	H04	HD	IGHM	0.0515152
			0.23													P01	scB1-Tr	NA	0	0	0	0	0	0	0		ADM032_CGTTGGGTCCTCCTAG-1	scB3-Naive	P03	Ctrl IIM	IGHV4-31*03		ADM048_ACTGAGTAGCTAAGAT-1	Bm	H04	HD	IGHM	0.0530973
			2.41													P01	scB2-ISG	0	NA	0	0	0	0	0	0		ADM038_GGCGACTCAAGAAGAG-1	scB3-Naive	P04	Ctrl IIM	IGHV3-11*01		ADM048_AACTTTCAGCATCATC-1	Bm	H03	HD	IGHG	0.0864553
			4.14													P01	scB3-Naive	0	0	NA	0	0	0	0	0		ADM038_AGGTCATCAAACGTGG-1	scB3-Naive	P04	Ctrl IIM	IGHV3-30*04		scADM006_GGGATGAAGGGTGTTG-1	ASC	P10	MDA5+ DM-Act	IGHA	0.088685
			0.36													P01	scB4-Unswitch Bm	0	0	0	NA	0	0	0	0		ADM032_CAAGATCCAATAGCGG-1	scB3-Naive	P03	Ctrl IIM	IGHV3-30*18		scADM003_CTGATCCAGCTTCGCG-1	ASC	P07	MDA5+ DM-Act	IGHA	0.0361446
			1.72													P01	scB5-Switch Bm	0	0	0	0	NA	0	0	0.0388012		ADM038_GGGACCTAGCGTTTAC-1	scB3-Naive	P04	Ctrl IIM	IGHV1-18*01		ADM047_GTGTTAGGTCGAAAGC-1	Bm	P15	MDA5+ DM-Rem	IGHD	0
			1.9													P01	scB6-Atm	0	0	0	0	0	NA	0	0		ADM038_CAGTCCTGTGCATCTA-1	scB3-Naive	P04	Ctrl IIM	IGHV3-21*01		ADM042_GCGCAACAGCGGATCA-1	Bm	P05	Ctrl IIM	IGHM	0
			3.48													P01	scB7-pASC	0	0	0	0	0	0	NA	0		ADM032_TGAAAGACAGTAAGAT-1	scB3-Naive	P03	Ctrl IIM	IGHV3-21*01		ADM047_CAAGATCGTTTGTGTG-1	Bm	P15	MDA5+ DM-Rem	IGHA	0.110429
			12.1													P01	scB8-ASC	0	0	0	0	0.0388012	0	0	NA		ADM032_AACTTTCAGAGTACAT-1	scB7-pASC	P03	Ctrl IIM	IGHV3-74*01		scADM003_TCTTCGGGTTGACGTT-1	ASC	P07	MDA5+ DM-Act	IGHA	0.0619469
			2.16													P02	scB1-Tr	NA	0	0	0	0	0	0	0		ADM032_AGATTGCAGTCTTGCA-1	scB5-Switch Bm	P03	Ctrl IIM	IGHV3-74*01		ADM048_ATTATCCTCAGTTAGC-1	Atm	H03	HD	IGHM	0.0149701
			0.46													P02	scB2-ISG	0	NA	0	0	0	0	0	0		ADM038_TTGCGTCTCGCGTTTC-1	scB5-Switch Bm	P04	Ctrl IIM	IGHV3-74*01		scADM001_TGATTTCGTCAACATC-1	ASC	P06	MDA5+ DM-Act	IGHA	0.116208
			6.35													P02	scB3-Naive	0	0	NA	0	0	0	0	0		ADM038_GCATACACACAACTGT-1	scB4-Unswitch Bm	P04	Ctrl IIM	IGHV3-74*01		ADM048_GCCAAATAGAGTACCG-1	Bm	H04	HD	IGHA	0.0933735
			4.33													P02	scB4-Unswitch Bm	0	0	0	NA	0	0	0	0		ADM038_CATGACACACATTAGC-1	scB6-Atm	P04	Ctrl IIM	IGHV3-74*01		ADM035_ACGGAGATCGCCTGAG-1	Bm	P13	MDA5+ DM-Rem	IGHA	0.0848485
			2.93													P02	scB5-Switch Bm	0	0	0	0	NA	0	0	0.0263158		ADM032_GGGACCTCAGTGAGTG-1	scB8-ASC	P03	Ctrl IIM	IGHV3-74*01		scADM003_CTACCCAGTCTTCGTC-1	ASC	P07	MDA5+ DM-Act	IGHG	0.0412979
			1.22													P02	scB6-Atm	0	0	0	0	0	NA	0	0		ADM032_CGTCAGGGTGCGAAAC-1	scB8-ASC	P03	Ctrl IIM	IGHV3-74*01		scADM003_GTCGTAATCCGCGTTT-1	ASC	P07	MDA5+ DM-Act	IGHG	0.0412979
			0.054													P02	scB7-pASC	0	0	0	0	0	0	NA	0		ADM032_GATTCAGGTTTGGGCC-1	scB3-Naive	P03	Ctrl IIM	IGHV3-13*01		ADM042_TCGCGTTCATGTAAGA-1	ASC	P14	MDA5+ DM-Rem	IGHG	0.0530973
			0.48													P02	scB8-ASC	0	0	0	0	0.0263158	0	0	NA		ADM038_TGTGGTATCATAGCAC-1	scB4-Unswitch Bm	P04	Ctrl IIM	IGHV3-66*01		ADM042_GGGAATGCAAGCCGCT-1	Bm	H01	HD	IGHG	0.0328358
																P03	scB1-Tr	NA	0	0	0	0	0	0	0		ADM032_ACACCGGGTTCGTGAT-1	scB5-Switch Bm	P03	Ctrl IIM	IGHV3-72*01		ADM042_AGTAGTCTCAGGTTCA-1	Bm	P14	MDA5+ DM-Rem	IGHG	0.0607903
																P03	scB2-ISG	0	NA	0	0	0	0	0	0		ADM032_TCAATCTTCCTAGAAC-1	scB1-Tr	P03	Ctrl IIM	IGHV3-72*01		ADM032_AAGGTTCCACACCGAC-1	ASC	P03	Ctrl IIM	IGHA	0.0574018
																P03	scB3-Naive	0	0	NA	0	0	0	0	0		ADM038_CTCACACGTTCCACGG-1	scB3-Naive	P04	Ctrl IIM	IGHV1-58*01		ADM032_TGGCTGGCAATGAATG-1	ASC	P03	Ctrl IIM	IGHA	0.0574018
																P03	scB4-Unswitch Bm	0	0	0	NA	0	0	0	0		ADM038_CTCGAGGTCTGAGTGT-1	scB3-Naive	P04	Ctrl IIM	IGHV1-69*04		scADM001_GCTGCGATCATCATTC-1	Bm	P06	MDA5+ DM-Act	IGHM	0
																P03	scB5-Switch Bm	0	0	0	0	NA	0	0.0105263	0.0216606		ADM038_ATCCACCTCACTTACT-1	scB3-Naive	P04	Ctrl IIM	IGHV1-69*01		scADM005_TTAGTTCCATTTCACT-1	Bm	P09	MDA5+ DM-Act	IGHM	0.054878
																P03	scB6-Atm	0	0	0	0	0	NA	0	0		ADM032_ATCGAGTTCTCAAACG-1	scB5-Switch Bm	P03	Ctrl IIM	IGHV1-69*08		scADM003_GAATAAGAGGTGCTAG-1	ASC	P07	MDA5+ DM-Act	IGHA	0.060241
																P03	scB7-pASC	0	0	0	0	0.0105263	0	NA	0.0377358		ADM032_GCCAAATAGGAATCGC-1	scB5-Switch Bm	P03	Ctrl IIM	IGHV1-69*04		scADM003_CCTTACGGTCTTCGTC-1	ASC	P07	MDA5+ DM-Act	IGHG	0.0870871
																P03	scB8-ASC	0	0	0	0	0.0216606	0	0.0377358	NA		ADM032_ACACCAAAGTTAACGA-1	scB2-ISG	P03	Ctrl IIM	IGHV1-69*06		scADM001_ACACCGGAGTCTTGCA-1	Bm	P06	MDA5+ DM-Act	IGHG	0.0572289
																P04	scB1-Tr	NA	0	0	0	0	0	0	0		ADM032_CCGGTAGAGAGTGAGA-1	scB4-Unswitch Bm	P03	Ctrl IIM	IGHV4-30-2*01		ADM035_GATTCAGCAGCTCGAC-1	Bm	P13	MDA5+ DM-Rem	IGHA	0.091716
																P04	scB2-ISG	0	NA	0.00362319	0	0	0	0	0		ADM038_TTTATGCAGGCCGAAT-1	scB5-Switch Bm	P04	Ctrl IIM	IGHV4-38-2*02		scADM003_CCTACACAGCTACCTA-1	ASC	P07	MDA5+ DM-Act	IGHG	0.0638298
																P04	scB3-Naive	0	0.00362319	NA	0	0	0	0	0		ADM038_AGCCTAAGTCCGACGT-1	scB3-Naive	P04	Ctrl IIM	IGHV4-38-2*02		scADM001_TGGACGCGTACTTAGC-1	ASC	P06	MDA5+ DM-Act	IGHG	0.0577508
																P04	scB4-Unswitch Bm	0	0	0	NA	0	0	0	0		ADM038_TCTCTAACATGACATC-1	scB5-Switch Bm	P04	Ctrl IIM	IGHV3-43*02		ADM047_TACGGGCGTGTGCCTG-1	Bm	H02	HD	IGHM	0.0443787
																P04	scB5-Switch Bm	0	0	0	0	NA	0.0369405	0	0		ADM032_GCTGGGTTCTCAAACG-1	scB4-Unswitch Bm	P03	Ctrl IIM	IGHV3-43*02		ADM047_CATTATCGTACGCTGC-1	Bm	P15	MDA5+ DM-Rem	IGHG	0.0302115
																P04	scB6-Atm	0	0	0	0	0.0369405	NA	0	0		ADM032_AAGGAGCTCTTATCTG-1	scB5-Switch Bm	P03	Ctrl IIM	IGHV3-73*01		ADM042_CTTAACTCAATGGATA-1	Bm	H01	HD	IGHG	0.0510511
																P04	scB7-pASC	0	0	0	0	0	0	NA	0		ADM032_TTGACTTCACGAAGCA-1	scB3-Naive	P03	Ctrl IIM	IGHV3-73*02		ADM042_TGGTTCCTCATTATCC-1	Bm	H01	HD	IGHG	0.125749
																P04	scB8-ASC	0	0	0	0	0	0	0	NA		ADM032_GGACAAGTCGATGAGG-1	scB3-Naive	P03	Ctrl IIM	IGHV3-73*01		scADM005_ACGATACCAGGTCTCG-1	Bm	P09	MDA5+ DM-Act	IGHA	0.12844
																P05	scB1-Tr	NA	0	0.00233918	0	0	0	0	0		ADM032_GCTCCTATCATGCATG-1	scB3-Naive	P03	Ctrl IIM	IGHV6-1*01		scADM005_ACGAGCCCAAGCTGAG-1	ASC	P09	MDA5+ DM-Act	IGHA	0.0120846
																P05	scB2-ISG	0	NA	0	0	0	0	0	0		ADM038_GGCTCGAAGGTAGCCA-1	scB3-Naive	P04	Ctrl IIM	IGHV4-39*01		ADM048_ATCATCTAGGCAAAGA-1	Bm	H04	HD	IGHA	0.0726744
																P05	scB3-Naive	0.00233918	0	NA	0	0	0	0	0		ADM038_CAGTCCTGTATAGGGC-1	scB3-Naive	P04	Ctrl IIM	IGHV4-39*01		scADM005_GCAGTTAGTTCCTCCA-1	Bm	P09	MDA5+ DM-Act	IGHA	0.0606061
																P05	scB4-Unswitch Bm	0	0	0	NA	0	0	0	0		ADM032_GTAACTGTCCAAATGC-1	scB3-Naive	P03	Ctrl IIM	IGHV4-39*01		scADM001_AGGGAGTGTCATACTG-1	Bm	P06	MDA5+ DM-Act	IGHM	0.0923567
																P05	scB5-Switch Bm	0	0	0	0	NA	0	0	0		ADM032_CAGCTAAAGCGATATA-1	scB2-ISG	P03	Ctrl IIM	IGHV2-70*15		ADM048_ACTTTCAGTCCAAGTT-1	Bm	H04	HD	IGHG	0
																P05	scB6-Atm	0	0	0	0	0	NA	0	0		ADM038_TACCTATCAAGTCTGT-1	scB3-Naive	P04	Ctrl IIM	IGHV3-23*01		scADM001_CGTGTCTTCGGTTCGG-1	Bm	P06	MDA5+ DM-Act	IGHA	0.142857
																P05	scB7-pASC	0	0	0	0	0	0	NA	0		ADM038_AGCTTGACAGGAACGT-1	scB3-Naive	P04	Ctrl IIM	IGHV3-23*01		ADM048_CATGACAAGCATGGCA-1	Bm	H04	HD	IGHM	0.0154321
																P05	scB8-ASC	0	0	0	0	0	0	0	NA		ADM038_AGCTCCTCAGCTTAAC-1	scB8-ASC	P04	Ctrl IIM	IGHV3-23*01		ADM042_TTATGCTCATCCGTGG-1	Bm	P14	MDA5+ DM-Rem	IGHG	0.184848
																P06	scB1-Tr	NA	0.00167224	0.00431593	0	0	0.00355872	0	0		ADM038_AAATGCCGTAAACACA-1	scB4-Unswitch Bm	P04	Ctrl IIM	IGHV3-23*01		ADM027_TGACGGCGTCAATACC-1	ASC	P11	MDA5+ DM-Act	IGHA	0.115152
																P06	scB2-ISG	0.00167224	NA	0.0074599	0.0121252	0.00941915	0.0038981	0	0		ADM032_TCAGCAATCAGAAATG-1	scB6-Atm	P03	Ctrl IIM	IGHV3-23*01		ADM027_CAGTAACTCGTCTGAA-1	Bm	P11	MDA5+ DM-Act	IGHG	0.164134
																P06	scB3-Naive	0.00431593	0.0074599	NA	0.000927644	0.00167015	0	0	0		ADM032_ACGCCGATCTCCAGGG-1	scB3-Naive	P03	Ctrl IIM	IGHV3-23*01		scADM005_CGTTAGATCTGCTTGC-1	Bm	P09	MDA5+ DM-Act	IGHM	0
																P06	scB4-Unswitch Bm	0	0.0121252	0.000927644	NA	0.0274361	0.0173711	0	0.0112813		ADM038_GACAGAGAGAGCCCAA-1	scB5-Switch Bm	P04	Ctrl IIM	IGHV2-70*17		scADM001_TGCGCAGCACGAAAGC-1	Atm	P06	MDA5+ DM-Act	IGHM	0
																P06	scB5-Switch Bm	0	0.00941915	0.00167015	0.0274361	NA	0.0193196	0.0185274	0.0196558		ADM038_TTCTCAACAGACACTT-1	scB4-Unswitch Bm	P04	Ctrl IIM	IGHV4-61*01		ADM048_AGGGTGAAGACCTTTG-1	Bm	H03	HD	IGHG	0.115152
																P06	scB6-Atm	0.00355872	0.0038981	0	0.0173711	0.0193196	NA	0	0		ADM032_AGAGCGAAGAAGGCCT-1	scB2-ISG	P03	Ctrl IIM	IGHV1-24*01		ADM048_AGATCTGGTGTGACCC-1	Bm	H04	HD	IGHM	0.0686567
																P06	scB7-pASC	0	0	0	0	0.0185274	0	NA	0.0748689		ADM038_AAAGCAACAATGGAAT-1	scB6-Atm	P04	Ctrl IIM	IGHV3-9*01		ADM027_GGGTCTGAGTGTTAGA-1	Atm	P11	MDA5+ DM-Act	IGHG	0.00615385
																P06	scB8-ASC	0	0	0	0.0112813	0.0196558	0	0.0748689	NA		ADM032_AACTGGTAGAAACCGC-1	scB5-Switch Bm	P03	Ctrl IIM	IGHV3-9*01		ADM027_TCTCTAACACTCGACG-1	Atm	P11	MDA5+ DM-Act	IGHG	0.00615385
																P07	scB5-Switch Bm	NA	NA	NA	NA	NA	NA	0	0		ADM032_ACTGAGTGTGATGTCT-1	scB5-Switch Bm	P03	Ctrl IIM	IGHV3-9*01		scADM005_TGCCCTAAGATGAGAG-1	ASC	P09	MDA5+ DM-Act	IGHG	0.0863095
																P07	scB7-pASC	NA	NA	NA	NA	0	NA	NA	0.388338		ADM032_GGTGCGTTCTGGTATG-1	scB2-ISG	P03	Ctrl IIM	IGHV3-9*01		scADM005_AAAGCAAAGGACAGAA-1	Bm	P09	MDA5+ DM-Act	IGHA	0.0406977
																P07	scB8-ASC	NA	NA	NA	NA	0	NA	0.388338	NA		ADM038_GACTAACAGTTTAGGA-1	scB3-Naive	P04	Ctrl IIM	IGHV4-39*01		scADM003_TGGCCAGAGGCTCTTA-1	ASC	P07	MDA5+ DM-Act	IGHA	0.0825959
																P08	scB1-Tr	NA	0	0	0	0	0	0	0		ADM038_CGGAGTCCAGCCTATA-1	scB3-Naive	P04	Ctrl IIM	IGHV4-39*01		ADM048_TACAGTGCATGCCCGA-1	Atm	H04	HD	IGHM	0.0264706
																P08	scB2-ISG	0	NA	0	0	0	0	0	0		ADM038_AAGCCGCTCCCACTTG-1	scB1-Tr	P04	Ctrl IIM	IGHV4-39*01		ADM048_CTGATAGCAAGGTGTG-1	Bm	H04	HD	IGHM	0.0674487
																P08	scB3-Naive	0	0	NA	0	0	0	0	0		ADM032_CATGCCTAGCACGCCT-1	scB8-ASC	P03	Ctrl IIM	IGHV1-3*01		ADM048_CGCGGTAAGGGTGTTG-1	Bm	H04	HD	IGHG	0.0668605
																P08	scB4-Unswitch Bm	0	0	0	NA	0.0135135	0	0	0		ADM032_TACTTACAGCGAGAAA-1	scB1-Tr	P03	Ctrl IIM	IGHV4-39*01		ADM048_CCCTCCTTCGCGGATC-1	Bm	H04	HD	IGHG	0.0352941
																P08	scB5-Switch Bm	0	0	0	0.0135135	NA	0	0.0563834	0.0532422		ADM032_GCTGCTTCAGCTGCAC-1	scB5-Switch Bm	P03	Ctrl IIM	IGHV7-4-1*02		ADM047_CTTTGCGGTGCCTGTG-1	Bm	H02	HD	IGHG	0.0383481
																P08	scB6-Atm	0	0	0	0	0	NA	0.0100503	0		ADM032_AGCCTAAGTGGCAAAC-1	scB3-Naive	P03	Ctrl IIM	IGHV7-4-1*02		ADM047_CACACAATCCAAACTG-1	Bm	H02	HD	IGHA	0.05
																P08	scB7-pASC	0	0	0	0	0.0563834	0.0100503	NA	0.430649		ADM038_TACTCATAGTATGACA-1	scB2-ISG	P04	Ctrl IIM	IGHV3-15*01		ADM042_TGTATTCCAATGCCAT-1	Bm	H01	HD	IGHG	0.0750751
																P08	scB8-ASC	0	0	0	0	0.0532422	0	0.430649	NA		ADM038_GTTCTCGAGTGAACAT-1	scB1-Tr	P04	Ctrl IIM	IGHV3-15*01		ADM042_CGATTGATCAAAGTAG-1	Bm	H01	HD	IGHG	0.0810811
																P09	scB1-Tr	NA	0	0.00191046	0.00501253	0	0	0	0		ADM038_GTGCATAGTGTGACGA-1	scB4-Unswitch Bm	P04	Ctrl IIM	IGHV3-15*02		ADM042_TCAGGTATCTCATTCA-1	Bm	H01	HD	IGHG	0.0666667
																P09	scB2-ISG	0	NA	0.00127389	0.00759013	0.0017452	0	0	0		ADM038_TAGGCATAGGTCATCT-1	scB3-Naive	P04	Ctrl IIM	IGHV3-7*01		ADM042_TCAGGATTCAGCGATT-1	Bm	H01	HD	IGHA	0.0617647
																P09	scB3-Naive	0.00191046	0.00127389	NA	0.00126342	0.000908265	0	0	0		ADM038_GGCGTGTGTAAATACG-1	scB3-Naive	P04	Ctrl IIM	IGHV3-15*01		ADM042_GTGCGGTCAAAGGAAG-1	Bm	P14	MDA5+ DM-Rem	IGHM	0.0990991
																P09	scB4-Unswitch Bm	0.00501253	0.00759013	0.00126342	NA	0.00517688	0.012851	0.00397614	0.00557431		ADM038_GGAACTTTCAATAAGG-1	scB4-Unswitch Bm	P04	Ctrl IIM	IGHV3-15*01		ADM042_GCGACCAAGGACTGGT-1	Bm	H01	HD	IGHA	0.0952381
																P09	scB5-Switch Bm	0	0.0017452	0.000908265	0.00517688	NA	0.00480777	0.0596192	0.0620274		ADM038_ATGGGAGAGTTCCACA-1	scB4-Unswitch Bm	P04	Ctrl IIM	IGHV3-15*01		ADM042_GCCAAATTCTCCAGGG-1	Bm	H01	HD	IGHG	0.0526316
																P09	scB6-Atm	0	0	0	0.012851	0.00480777	NA	0.0285579	0.0231154		ADM038_GAGGTGATCTGCGGCA-1	scB5-Switch Bm	P04	Ctrl IIM	IGHV3-7*01		ADM042_ACTTGTTTCGTGGACC-1	Bm	P14	MDA5+ DM-Rem	IGHG	0.0498534
																P09	scB7-pASC	0	0	0	0.00397614	0.0596192	0.0285579	NA	0.31835		ADM032_ACTGTCCCACTCAGGC-1	scB3-Naive	P03	Ctrl IIM	IGHV3-15*01		ADM035_TACGGGCGTTCAGGCC-1	Bm	P12	MDA5+ DM-Act	IGHA	0.125767
																P09	scB8-ASC	0	0	0	0.00557431	0.0620274	0.0231154	0.31835	NA		ADM038_CACAAACGTTCAGTAC-1	scB5-Switch Bm	P04	Ctrl IIM	IGHV3-7*01		ADM035_CTCGTACTCGGCGGTT-1	ASC	P12	MDA5+ DM-Act	IGHG	0.0563798
																P10	scB1-Tr	NA	0	0	0	0	0	0	0		ADM032_TGCCAAAAGGATGGTC-1	scB3-Naive	P03	Ctrl IIM	IGHV3-15*01		ADM035_AAAGCAAGTAAATACG-1	ASC	P12	MDA5+ DM-Act	IGHG	0.0563798
																P10	scB2-ISG	0	NA	0.0108035	0	0	0	0	0		ADM032_ACTGATGGTGAGTATA-1	scB5-Switch Bm	P03	Ctrl IIM	IGHV3-15*01		ADM035_ATCATCTTCCTCTAGC-1	ASC	P12	MDA5+ DM-Act	IGHA	0.0563798
																P10	scB3-Naive	0	0.0108035	NA	0	0	0	0	0		ADM032_CAGCATAGTTTAAGCC-1	scB4-Unswitch Bm	P03	Ctrl IIM	IGHV3-15*01		ADM035_CCCTCCTGTGGCCCTA-1	ASC	P12	MDA5+ DM-Act	IGHG	0.0935673
																P10	scB4-Unswitch Bm	0	0	0	NA	0	0	0	0		ADM032_GATCTAGAGACCTTTG-1	scB5-Switch Bm	P03	Ctrl IIM	IGHV3-15*01		ADM035_CATTATCGTCAAAGCG-1	ASC	P12	MDA5+ DM-Act	IGHA	0.0593472
																P10	scB5-Switch Bm	0	0	0	0	NA	0	0.014968	0.0120253		ADM032_CGGACGTCAATCAGAA-1	scB3-Naive	P03	Ctrl IIM	IGHV4-30-4*01		ADM035_AAAGATGCATTACGAC-1	ASC	P12	MDA5+ DM-Act	IGHA	0.0593472
																P10	scB6-Atm	0	0	0	0	0	NA	0	0		ADM038_CCTAGCTGTACTCAAC-1	scB3-Naive	P04	Ctrl IIM	IGHV4-31*03		scADM005_ACGATGTAGACAGACC-1	ASC	P09	MDA5+ DM-Act	IGHA	0.0865672
																P10	scB7-pASC	0	0	0	0	0.014968	0	NA	0.331312		ADM032_GGTGTTAAGCTAACTC-1	scB3-Naive	P03	Ctrl IIM	IGHV4-31*03		ADM032_CAGTAACCACAGCGTC-1	ASC	P01	Ctrl IIM	IGHA	0.136364
																P10	scB8-ASC	0	0	0	0	0.0120253	0	0.331312	NA		ADM038_TTAACTCGTATATGGA-1	scB3-Naive	P04	Ctrl IIM	IGHV5-10-1*03		scADM006_ACCAGTAAGGGCTCTC-1	ASC	P10	MDA5+ DM-Act	IGHA	0.0990991
																P11	scB1-Tr	NA	0	0.00140944	0	0	0	0	0		ADM038_GCGCAGTTCTAACCGA-1	scB2-ISG	P04	Ctrl IIM	IGHV5-10-1*03		scADM005_CCAGCGATCCGCGGTA-1	ASC	P09	MDA5+ DM-Act	IGHA	0.117647
																P11	scB2-ISG	0	NA	0	0.0031746	0.0026738	0	0	0		ADM038_CCACCTATCAGAGACG-1	scB3-Naive	P04	Ctrl IIM	IGHV5-10-1*03		scADM005_TGAAAGAGTACCGTAT-1	Bm	P09	MDA5+ DM-Act	IGHG	0.114551
																P11	scB3-Naive	0.00140944	0	NA	0.0014771	0	0	0	0		ADM038_CACAGGCAGGGTGTTG-1	scB3-Naive	P04	Ctrl IIM	IGHV5-51*01		scADM005_AACTTTCTCTTGACGA-1	Bm	P09	MDA5+ DM-Act	IGHM	0.00911854
																P11	scB4-Unswitch Bm	0	0.0031746	0.0014771	NA	0.00361011	0	0	0		ADM032_AACCATGTCATCGGAT-1	scB5-Switch Bm	P03	Ctrl IIM	IGHV5-51*01		ADM035_GTGCAGCGTAGGCTGA-1	Bm	P12	MDA5+ DM-Act	IGHG	0.00581395
																P11	scB5-Switch Bm	0	0.0026738	0	0.00361011	NA	0	0	0.0101273		ADM032_CCACCTATCCCTGACT-1	scB8-ASC	P03	Ctrl IIM	IGHV3-49*04		scADM005_TGACAACTCCAAACAC-1	Bm	P09	MDA5+ DM-Act	IGHM	0.0810811
																P11	scB6-Atm	0	0	0	0	0	NA	0.0309534	0.00508906		ADM038_CTAGCCTGTGACCAAG-1	scB3-Naive	P04	Ctrl IIM	IGHV3-49*05		ADM048_CCTACACTCGCCGTGA-1	Bm	H03	HD	IGHA	0.108025
																P11	scB7-pASC	0	0	0	0	0	0.0309534	NA	0.412235		ADM032_CCGGGATTCTCACATT-1	scB8-ASC	P03	Ctrl IIM	IGHV3-49*04		ADM042_GTGCATATCGCATGAT-1	Bm	H01	HD	IGHG	0.0309598
																P11	scB8-ASC	0	0	0	0	0.0101273	0.00508906	0.412235	NA		ADM032_AAGTCTGCAATCTGCA-1	scB3-Naive	P03	Ctrl IIM	IGHV3-49*04		ADM035_CAACCTCGTAGGCTGA-1	Bm	P13	MDA5+ DM-Rem	IGHG	0.0428571
																P12	scB1-Tr	NA	0.0113208	0.00829876	0	0	0	0	0		ADM032_CATATTCTCATCGCTC-1	scB8-ASC	P03	Ctrl IIM	IGHV3-49*04		ADM042_CACATAGGTCGCTTTC-1	Bm	H01	HD	IGHG	0.1125
																P12	scB2-ISG	0.0113208	NA	0.0093633	0	0	0	0	0		ADM038_AATCGGTTCAACCAAC-1	scB3-Naive	P04	Ctrl IIM	IGHV3-30*04		ADM042_ATCCGAATCGCAAGCC-1	Bm	P14	MDA5+ DM-Rem	IGHA	0.0650155
																P12	scB3-Naive	0.00829876	0.0093633	NA	0.00222469	0.00223964	0	0	0		ADM032_CGGGTCAGTTCAGTAC-1	scB6-Atm	P03	Ctrl IIM	IGHV3-30-3*01		ADM035_GAACATCGTCTTTCAT-1	Bm	P13	MDA5+ DM-Rem	IGHG	0.0853659
																P12	scB4-Unswitch Bm	0	0	0.00222469	NA	0	0	0	0		ADM032_GCTGGGTGTGGTGTAG-1	scB3-Naive	P03	Ctrl IIM	IGHV3-30-3*01		scADM005_TTGTAGGGTCGAGTTT-1	ASC	P09	MDA5+ DM-Act	IGHA	0.0382353
																P12	scB5-Switch Bm	0	0	0.00223964	0	NA	0	0.0104167	0.0246367		ADM032_CAGGTGCAGAGGTTAT-1	scB4-Unswitch Bm	P03	Ctrl IIM	IGHV3-30*18		ADM027_CAGCATATCTTAGCCC-1	Bm	P11	MDA5+ DM-Act	IGHG	0.0233236
																P12	scB6-Atm	0	0	0	0	0	NA	0	0.00722022		ADM038_TTGACTTCACCCTATC-1	scB6-Atm	P04	Ctrl IIM	IGHV1-69*04		scADM003_TTCGGTCGTAAACCTC-1	ASC	P07	MDA5+ DM-Act	IGHA	0.0621118
																P12	scB7-pASC	0	0	0	0	0.0104167	0	NA	0.0554643		ADM032_ATGCGATCATTCACTT-1	scB2-ISG	P03	Ctrl IIM	IGHV3-30*04		scADM001_TTTGTCAGTAGCAAAT-1	Bm	P06	MDA5+ DM-Act	IGHM	0.0530973
																P12	scB8-ASC	0	0	0	0	0.0246367	0.00722022	0.0554643	NA		ADM038_CTCCTAGCATAGACTC-1	scB3-Naive	P04	Ctrl IIM	IGHV1-69*04		scADM001_AAAGCAAGTGACAAAT-1	Bm	P06	MDA5+ DM-Act	IGHA	0.0146199
																P13	scB1-Tr	NA	0	0.00275482	0	0	0.0168067	0	0		ADM032_GTTTCTAGTGAGGGAG-1	scB5-Switch Bm	P03	Ctrl IIM	IGHV1-69*06		ADM048_TGGGCGTGTTACGCGC-1	Bm	H04	HD	IGHM	0.026393
																P13	scB2-ISG	0	NA	0	0.0075188	0	0	0	0		ADM032_TACGGGCAGTGTCCCG-1	scB8-ASC	P03	Ctrl IIM	IGHV3-30*03		ADM048_CATCAGATCTGTCTAT-1	Bm	H04	HD	IGHG	0.079646
																P13	scB3-Naive	0.00275482	0	NA	0	0	0	0	0		ADM038_GTATTCTTCGTACCGG-1	scB3-Naive	P04	Ctrl IIM	IGHV4-34*01		ADM048_GGGAGATCAGCGTAAG-1	Bm	H04	HD	IGHM	0.0674487
																P13	scB4-Unswitch Bm	0	0.0075188	0	NA	0.011811	0	0	0		ADM038_GCAGTTAGTTATGCGT-1	scB3-Naive	P04	Ctrl IIM	IGHV4-34*01		ADM048_GCAGCCAGTGGCTCCA-1	Bm	H03	HD	IGHG	0.0351906
																P13	scB5-Switch Bm	0	0	0	0.011811	NA	0	0	0		ADM032_TTCTACAAGGCCCGTT-1	scB3-Naive	P03	Ctrl IIM	IGHV4-34*01		ADM048_GACCTGGAGCTGCAAG-1	Bm	H03	HD	IGHG	0.0818713
																P13	scB6-Atm	0.0168067	0	0	0	0	NA	0	0		ADM032_ATCCGAAAGTAATCCC-1	scB5-Switch Bm	P03	Ctrl IIM	IGHV4-34*01		ADM048_GACAGAGGTGCAGACA-1	Bm	H04	HD	IGHM	0.0504451
																P13	scB7-pASC	0	0	0	0	0	0	NA	0.037037		ADM038_ACGCCGAAGAAGGTTT-1	scB4-Unswitch Bm	P04	Ctrl IIM	IGHV3-7*01		ADM048_AGTGAGGCAAACCCAT-1	Bm	H04	HD	IGHM	0.0326409
																P13	scB8-ASC	0	0	0	0	0	0	0.037037	NA		ADM038_ACGATACAGAGAGCTC-1	scB3-Naive	P04	Ctrl IIM	IGHV3-11*01		ADM048_ATCGAGTGTCTTGATG-1	Bm	H04	HD	IGHM	0.0438596
																P14	scB1-Tr	NA	0	0	0	0	0	0	0		ADM032_GCAATCAGTACTTAGC-1	scB3-Naive	P03	Ctrl IIM	IGHV3-21*01		ADM048_ACACTGAAGGCGCTCT-1	Bm	H04	HD	IGHM	0.0771513
																P14	scB2-ISG	0	NA	0.00654308	0.0107613	0	0	0	0.00307692		ADM032_CATTCGCGTACGCACC-1	scB5-Switch Bm	P03	Ctrl IIM	IGHV3-7*05		ADM047_TGACTTTAGATGTCGG-1	Bm	H02	HD	IGHA	0.0943953
																P14	scB3-Naive	0	0.00654308	NA	0	0	0	0	0.00156863		ADM032_GCGCAGTTCACATGCA-1	scB7-pASC	P03	Ctrl IIM	IGHV3-7*01		ADM047_TATCAGGTCTAACGGT-1	Bm	P15	MDA5+ DM-Rem	IGHA	0.0647059
																P14	scB4-Unswitch Bm	0	0.0107613	0	NA	0.00571429	0	0.0156015	0		ADM032_AGCATACTCGCCATAA-1	scB8-ASC	P03	Ctrl IIM	IGHV3-7*01		ADM042_TGCTGCTGTGTAAGTA-1	Bm	P14	MDA5+ DM-Rem	IGHG	0.057971
																P14	scB5-Switch Bm	0	0	0	0.00571429	NA	0	0.0040042	0.0160053		ADM038_GGCGTGTCAGTCAGCC-1	scB5-Switch Bm	P04	Ctrl IIM	IGHV3-7*03		ADM042_GCACATACATTATCTC-1	Bm	P05	Ctrl IIM	IGHM	0
																P14	scB6-Atm	0	0	0	0	0	NA	0	0		ADM038_ACATGGTCATCCTTGC-1	scB5-Switch Bm	P04	Ctrl IIM	IGHV3-7*01		ADM042_CGGACTGGTGTTGGGA-1	Atm	P05	Ctrl IIM	IGHM	0.0304878
																P14	scB7-pASC	0	0	0	0.0156015	0.0040042	0	NA	0.116171		ADM038_AAAGTAGCAAGGTTCT-1	scB2-ISG	P04	Ctrl IIM	IGHV3-7*01		ADM042_CGATCGGTCCCAAGAT-1	Bm	H01	HD	IGHM	0.0116279
																P14	scB8-ASC	0	0.00307692	0.00156863	0	0.0160053	0	0.116171	NA		ADM032_ACGCAGCCAACTTGAC-1	scB8-ASC	P03	Ctrl IIM	IGHV3-7*03		ADM042_ATTCTACCAAGAAGAG-1	Bm	P14	MDA5+ DM-Rem	IGHM	0.0993976
																P15	scB1-Tr	NA	0	0	0	0	0	0	0		ADM032_CCTCTGATCTGGAGCC-1	scB5-Switch Bm	P03	Ctrl IIM	IGHV3-7*05		ADM042_AAGACCTAGCTAAGAT-1	Bm	P14	MDA5+ DM-Rem	IGHA	0.0958084
																P15	scB2-ISG	0	NA	0	0	0	0	0	0		ADM032_GGTGTTAAGTTTAGGA-1	scB3-Naive	P03	Ctrl IIM	IGHV3-7*01		ADM035_GAACGGAGTTCCACAA-1	Bm	P13	MDA5+ DM-Rem	IGHM	0.041543
																P15	scB3-Naive	0	0	NA	0.00399202	0	0	0	0		ADM038_CTTAGGATCCGTCAAA-1	scB4-Unswitch Bm	P04	Ctrl IIM	IGHV1-2*02		ADM035_AGGCCACTCACTTATC-1	Bm	P13	MDA5+ DM-Rem	IGHM	0.0537313
																P15	scB4-Unswitch Bm	0	0	0.00399202	NA	0.00265604	0	0	0		ADM038_CTGGTCTTCCTGTAGA-1	scB6-Atm	P04	Ctrl IIM	IGHV1-2*02		ADM027_CCATTCGTCGCACTCT-1	ASC	P11	MDA5+ DM-Act	IGHA	0.0776119
																P15	scB5-Switch Bm	0	0	0	0.00265604	NA	0.00582242	0	0		ADM038_CTAAGACTCCTCAACC-1	scB3-Naive	P04	Ctrl IIM	IGHV1-2*02		ADM027_CGGACTGCATGCGCAC-1	ASC	P11	MDA5+ DM-Act	IGHA	0.0776119
																P15	scB6-Atm	0	0	0	0	0.00582242	NA	0	0		ADM038_ATCTGCCGTTACGACT-1	scB1-Tr	P04	Ctrl IIM	IGHV1-2*02		ADM027_TTTACTGCAGATGGGT-1	ASC	P11	MDA5+ DM-Act	IGHA	0.0776119
																P15	scB7-pASC	0	0	0	0	0	0	NA	0.0487805		ADM038_AGTAGTCAGGCCATAG-1	scB3-Naive	P04	Ctrl IIM	IGHV1-2*02		ADM027_TGGCTGGCATCGATTG-1	ASC	P11	MDA5+ DM-Act	IGHA	0.0776119
																P15	scB8-ASC	0	0	0	0	0	0	0.0487805	NA		ADM038_ACGGGCTAGGTGTTAA-1	scB3-Naive	P04	Ctrl IIM	IGHV1-2*02		ADM027_TCTATTGTCACAAACC-1	ASC	P11	MDA5+ DM-Act	IGHA	0.0776119
																P16	scB1-Tr	NA	0.00426439	0	0	0	0	0	0		ADM038_CAAGATCGTATTCTCT-1	scB6-Atm	P04	Ctrl IIM	IGHV1-8*01		ADM027_TGACGGCTCTTGTACT-1	ASC	P11	MDA5+ DM-Act	IGHA	0.0776119
																P16	scB2-ISG	0.00426439	NA	0.00256575	0.00392927	0	0	0	0		ADM038_ATTCTACTCCGTACAA-1	scB3-Naive	P04	Ctrl IIM	IGHV1-8*01		ADM027_TAGGCATTCCTTGACC-1	ASC	P11	MDA5+ DM-Act	IGHA	0.0776119
																P16	scB3-Naive	0	0.00256575	NA	0.00181721	0	0	0	0		ADM038_TCACAAGGTATAGTAG-1	scB6-Atm	P04	Ctrl IIM	IGHV3-66*01		ADM027_AACCGCGGTGCACGAA-1	Atm	P11	MDA5+ DM-Act	IGHM	0.0147059
																P16	scB4-Unswitch Bm	0	0.00392927	0.00181721	NA	0	0	0	0		ADM038_CTCGAAAGTACCATCA-1	scB5-Switch Bm	P04	Ctrl IIM	IGHV3-53*01		ADM025_AGGCCACCAACGCACC-1	ASC	P08	MDA5+ DM-Act	IGHG	0.0707965
																P16	scB5-Switch Bm	0	0	0	0	NA	0	0	0.00921659		ADM032_GTCGGGTGTTTAGGAA-1	scB8-ASC	P03	Ctrl IIM	IGHV3-53*01		ADM048_TACGGATAGCTGCCCA-1	Bm	H04	HD	IGHM	0.0121212
																P16	scB6-Atm	0	0	0	0	0	NA	0	0		ADM038_TGAAAGACAGGACCCT-1	scB4-Unswitch Bm	P04	Ctrl IIM	IGHV3-74*01		scADM003_CGGGTCACAAACGCGA-1	ASC	P07	MDA5+ DM-Act	IGHA	0.0589971
																P16	scB7-pASC	0	0	0	0	0	0	NA	0		ADM038_GGTGTTAGTATAGGGC-1	scB6-Atm	P04	Ctrl IIM	IGHV3-74*03		ADM042_ACGATACGTCAGCTAT-1	Bm	P14	MDA5+ DM-Rem	IGHG	0.0658683
																P16	scB8-ASC	0	0	0	0	0.00921659	0	0	NA		ADM038_CCTCAGTGTACATGTC-1	scB6-Atm	P04	Ctrl IIM	IGHV3-74*01		scADM005_ACATGGTGTAATAGCA-1	ASC	P09	MDA5+ DM-Act	IGHA	0.0263158
																											ADM032_GTCACGGCATGGTTGT-1	scB3-Naive	P03	Ctrl IIM	IGHV3-13*01		scADM005_TAGCCGGGTAGGAGTC-1	ASC	P09	MDA5+ DM-Act	IGHA	0.0321637
																											ADM038_AGAGCGAGTTAAGACA-1	scB3-Naive	P04	Ctrl IIM	IGHV3-66*01		scADM005_TGTGGTAAGCGTCAAG-1	Bm	P09	MDA5+ DM-Act	IGHA	0.164265
																											ADM032_AGATCTGAGGCACATG-1	scB3-Naive	P03	Ctrl IIM	IGHV3-74*01		ADM048_TAGGCATAGATGTGGC-1	Bm	H04	HD	IGHM	0.0523256
																											ADM038_ACTATCTCAGATAATG-1	scB4-Unswitch Bm	P04	Ctrl IIM	IGHV3-9*01		ADM048_GCTTGAAGTGCCTGCA-1	Bm	H04	HD	IGHM	0.0203488
																											ADM038_TCAGATGGTGTGACGA-1	scB4-Unswitch Bm	P04	Ctrl IIM	IGHV2-70*15		ADM048_CTCGGAGTCGCCTGAG-1	Bm	H03	HD	IGHM	0.00289017
																											ADM038_AGCGTATTCCCTAACC-1	scB3-Naive	P04	Ctrl IIM	IGHV3-64D*06		ADM048_CTAATGGGTGCGATAG-1	Bm	H04	HD	IGHG	0.0780347
																											ADM038_CATCAGACACAAGACG-1	scB3-Naive	P04	Ctrl IIM	IGHV3-64*01		ADM048_CCTTCGACAAATCCGT-1	Bm	H04	HD	IGHM	0.045977
																											ADM038_CCGTACTAGGTTCCTA-1	scB3-Naive	P04	Ctrl IIM	IGHV3-9*01		ADM047_GCACATACACCAGCAC-1	Bm	H02	HD	IGHM	0.0532544
																											ADM032_ACGATGTCACGTCAGC-1	scB1-Tr	P03	Ctrl IIM	IGHV3-9*01		ADM047_CCTTTCTTCATATCGG-1	Bm	H02	HD	IGHA	0.0317003
																											ADM032_TCATTACAGAGGGATA-1	scB5-Switch Bm	P03	Ctrl IIM	IGHV3-9*01		ADM047_CCACGGATCATCTGTT-1	Bm	P15	MDA5+ DM-Rem	IGHM	0.00293255
																											ADM038_TGAGCCGAGAAAGTGG-1	scB3-Naive	P04	Ctrl IIM	IGHV2-5*02		ADM042_GGCTGGTGTCGACTAT-1	Bm	H01	HD	IGHA	0.0174419
																											ADM038_CTACACCTCAGCACAT-1	scB3-Naive	P04	Ctrl IIM	IGHV2-5*02		ADM042_CAGCTGGTCTCGCTTG-1	Bm	P14	MDA5+ DM-Rem	IGHA	0.0953757
																											ADM032_ACGCCGAGTAAGGGCT-1	scB4-Unswitch Bm	P03	Ctrl IIM	IGHV2-5*02		ADM035_GGCTCGATCAAGGTAA-1	Bm	P13	MDA5+ DM-Rem	IGHG	0.0294985
																											ADM032_TAAGCGTGTTGGTTTG-1	scB5-Switch Bm	P03	Ctrl IIM	IGHV2-5*02		ADM042_ACCAGTAAGTGTTAGA-1	Bm	H01	HD	IGHM	0.0326409
																											ADM032_CAGCGACGTGTGGCTC-1	scB3-Naive	P03	Ctrl IIM	IGHV2-5*02		ADM035_CGAGCCAAGATCCGAG-1	Bm	P13	MDA5+ DM-Rem	IGHM	0.0693642
																											ADM038_GCTCTGTAGTCCGGTC-1	scB3-Naive	P04	Ctrl IIM	IGHV4-59*01		ADM027_CTTGGCTGTGCGCTTG-1	Bm	P11	MDA5+ DM-Act	IGHM	0.0487106
																											ADM038_GACTGCGAGACGACGT-1	scB3-Naive	P04	Ctrl IIM	IGHV4-59*01		ADM027_TTGGAACTCGTTTATC-1	Bm	P11	MDA5+ DM-Act	IGHM	0.0347826
																											ADM038_CCAATCCTCTGAGTGT-1	scB3-Naive	P04	Ctrl IIM	IGHV4-4*07		scADM006_CTCGAGGTCCCAAGTA-1	ASC	P10	MDA5+ DM-Act	IGHA	0.0563798
																											ADM038_TACTCATGTTTGACAC-1	scB2-ISG	P04	Ctrl IIM	IGHV1-24*01		scADM003_GCAGCCACACCAGGCT-1	ASC	P07	MDA5+ DM-Act	IGHG	0
																											ADM032_ATGGGAGAGTGTCTCA-1	scB5-Switch Bm	P03	Ctrl IIM	IGHV1-24*01		scADM003_AACTCTTAGTCTCAAC-1	ASC	P07	MDA5+ DM-Act	IGHG	0.0386905
																											ADM038_ACGTCAAAGCTGTCTA-1	scB3-Naive	P04	Ctrl IIM	IGHV3-48*02		scADM001_TTTCCTCTCCGTCATC-1	Bm	P06	MDA5+ DM-Act	IGHM	0.030581
																											ADM032_TACACGACATACTACG-1	scB4-Unswitch Bm	P03	Ctrl IIM	IGHV3-48*03		scADM001_TCGCGTTAGTGTACGG-1	Bm	P06	MDA5+ DM-Act	IGHM	0
																											ADM032_GGTGAAGTCATCGCTC-1	scB4-Unswitch Bm	P03	Ctrl IIM	IGHV3-48*03		scADM001_CTCGTCAGTAGCTGCC-1	Bm	P06	MDA5+ DM-Act	IGHM	0.0402477
																											ADM038_GTTTCTATCCGCATAA-1	scB3-Naive	P04	Ctrl IIM	IGHV4-34*01		scADM001_ATTCTACAGCGGCTTC-1	Bm	P06	MDA5+ DM-Act	IGHM	0.0919881
																											ADM038_GACAGAGGTCCATGAT-1	scB1-Tr	P04	Ctrl IIM	IGHV4-34*01		scADM001_GCGACCATCCAGTATG-1	Bm	P06	MDA5+ DM-Act	IGHM	0.0890208
																											ADM032_CGAGCCACAAGTTGTC-1	scB3-Naive	P03	Ctrl IIM	IGHV3-23*01		scADM001_TTCGGTCGTCCTCCAT-1	Bm	P06	MDA5+ DM-Act	IGHG	0.0269461
																											ADM032_TATGCCCGTTTGGGCC-1	scB8-ASC	P03	Ctrl IIM	IGHV3-23*01		ADM048_ATCATGGTCTGAGTGT-1	Atm	H04	HD	IGHG	0.0408163
																											ADM038_TGTGGTAAGACAGGCT-1	scB6-Atm	P04	Ctrl IIM	IGHV3-15*05		ADM048_AACTTTCCAAGGACAC-1	Bm	H04	HD	IGHM	0.018018
																											ADM038_GTAACTGTCGGCTACG-1	scB1-Tr	P04	Ctrl IIM	IGHV3-33*06		ADM047_GCGAGAACATGGTTGT-1	Bm	P15	MDA5+ DM-Rem	IGHM	0.0303951
																											ADM032_TCAGGATTCATCTGTT-1	scB5-Switch Bm	P03	Ctrl IIM	IGHV3-33*01		ADM047_CCACTACGTTAAAGAC-1	Bm	H02	HD	IGHA	0.0985075
																											ADM032_TAGTGGTGTTCAGGCC-1	scB5-Switch Bm	P03	Ctrl IIM	IGHV3-33*01		ADM042_CATCAGAAGACACGAC-1	Bm	H01	HD	IGHG	0.0682493
																											ADM038_GTGCAGCTCCTTTACA-1	scB4-Unswitch Bm	P04	Ctrl IIM	IGHV3-15*01		ADM032_CATCCACCAAGCGATG-1	ASC	P03	Ctrl IIM	IGHA	0.0471976
																											ADM038_GTGGGTCCAGGGTATG-1	scB5-Switch Bm	P04	Ctrl IIM	IGHV3-48*03		scADM005_CTTAACTGTCTTCAAG-1	Bm	P09	MDA5+ DM-Act	IGHM	0.030581
																											ADM038_CATCGAATCATCGCTC-1	scB5-Switch Bm	P04	Ctrl IIM	IGHV3-48*03		scADM006_GGGACCTGTGAAAGAG-1	ASC	P10	MDA5+ DM-Act	IGHG	0.107143
																											ADM038_ATCTACTCATGTTCCC-1	scB3-Naive	P04	Ctrl IIM	IGHV4-39*01		scADM001_AAAGTAGAGGCTCAGA-1	Atm	P06	MDA5+ DM-Act	IGHM	0.0863095
																											ADM032_CAAGGCCAGGATATAC-1	scB3-Naive	P03	Ctrl IIM	IGHV2-5*02		ADM048_CACAGTATCCTCAATT-1	Bm	H04	HD	IGHA	0.0863095
																											ADM038_GGTGAAGTCTGCTTGC-1	scB3-Naive	P04	Ctrl IIM	IGHV2-5*02		ADM032_AGAGCTTGTCTTGCGG-1	Bm	P02	Ctrl IIM	IGHD	0
																											ADM032_CTGATCCTCCTCGCAT-1	scB2-ISG	P03	Ctrl IIM	IGHV2-5*02		ADM048_AACTCAGTCGAGAGCA-1	Bm	H03	HD	IGHM	0.00890208
																											ADM038_GAGCAGAAGTGAATTG-1	scB8-ASC	P04	Ctrl IIM	IGHV3-7*01		ADM035_TATGCCCCAGTTTACG-1	Bm	P12	MDA5+ DM-Act	IGHG	0.0625
																											ADM038_GCACATACAGATGGGT-1	scB3-Naive	P04	Ctrl IIM	IGHV3-64*01		scADM006_CACATTTGTGGTCCGT-1	Bm	P10	MDA5+ DM-Act	IGHA	0.030303
																											ADM032_AGCTCTCCAATAACGA-1	scB3-Naive	P03	Ctrl IIM	IGHV2-70*01		scADM006_ACACCAAAGGCGATAC-1	ASC	P10	MDA5+ DM-Act	IGHA	0.0656716
																											ADM038_GGGAATGCATTTCAGG-1	scB6-Atm	P04	Ctrl IIM	IGHV4-34*01		scADM005_AGGGAGTCATCCGTGG-1	Bm	P09	MDA5+ DM-Act	IGHA	0.0208955
																											ADM038_CTGCTGTGTAAACCTC-1	scB6-Atm	P04	Ctrl IIM	IGHV3-30*04		scADM005_CAGTAACCATCCTTGC-1	Bm	P09	MDA5+ DM-Act	IGHM	0.0504451
																											ADM038_CTCGAAAAGATATGGT-1	scB3-Naive	P04	Ctrl IIM	IGHV3-30*04		scADM003_CGAATGTAGGCCCGTT-1	ASC	P07	MDA5+ DM-Act	IGHA	0.0294985
																											ADM038_ATCATGGCACACATGT-1	scB3-Naive	P04	Ctrl IIM	IGHV3-30*04		scADM001_AATCGGTAGCCATCGC-1	Atm	P06	MDA5+ DM-Act	IGHA	0.0502959
																											ADM032_GGGCACTTCAAACCAC-1	scB5-Switch Bm	P03	Ctrl IIM	IGHV3-30*18		ADM048_GTTACAGAGTAGCCGA-1	Bm	H03	HD	IGHM	0.0357143
																											ADM038_TGGGAAGTCAACGAAA-1	scB3-Naive	P04	Ctrl IIM	IGHV3-9*01		ADM048_GATCGATGTTCCACGG-1	ASC	H04	HD	IGHA	0.0597015
																											ADM032_CATATGGAGCGATAGC-1	scB4-Unswitch Bm	P03	Ctrl IIM	IGHV3-11*05		ADM048_CGGTTAAAGTCTCCTC-1	Bm	H04	HD	IGHM	0.0508982
																											ADM032_AGCCTAAGTTAAGGGC-1	scB5-Switch Bm	P03	Ctrl IIM	IGHV3-11*01		ADM027_TTGACTTCAAGGCTCC-1	ASC	P11	MDA5+ DM-Act	IGHG	0.0771513
																											ADM032_TGATTTCTCATCACCC-1	scB8-ASC	P03	Ctrl IIM	IGHV3-11*01		scADM006_AGCGTATCATCCCACT-1	ASC	P10	MDA5+ DM-Act	IGHA	0.0818713
																											ADM032_GACACGCCAGACGTAG-1	scB2-ISG	P03	Ctrl IIM	IGHV3-11*01		scADM005_ATGTGTGTCGGACAAG-1	Bm	P09	MDA5+ DM-Act	IGHA	0.0560472
																											ADM032_TCATTACTCTTTACGT-1	scB5-Switch Bm	P03	Ctrl IIM	IGHV3-11*01		scADM005_AAGTCTGGTGCTAGCC-1	Bm	P09	MDA5+ DM-Act	IGHA	0.0264706
																											ADM038_ACGGCCAGTGAGGGAG-1	scB1-Tr	P04	Ctrl IIM	IGHV3-11*06		scADM005_ACCGTAAAGCAATCTC-1	Bm	P09	MDA5+ DM-Act	IGHM	0
																											ADM032_GGGTTGCGTCTGCAAT-1	scB3-Naive	P03	Ctrl IIM	IGHV3-21*01		scADM005_CTCGGGACAAGCCGCT-1	Bm	P09	MDA5+ DM-Act	IGHM	0
																											ADM032_GTAACTGGTATGGTTC-1	scB3-Naive	P03	Ctrl IIM	IGHV3-21*01		scADM005_ACTTGTTAGAACTGTA-1	Bm	P09	MDA5+ DM-Act	IGHM	0.047619
																											ADM038_GTTTCTAAGTGGTCCC-1	scB3-Naive	P04	Ctrl IIM	IGHV1-46*01		scADM003_GCGCAGTGTTGGTTTG-1	ASC	P07	MDA5+ DM-Act	IGHG	0.123457
																											ADM038_CAGTCCTGTGACGCCT-1	scB3-Naive	P04	Ctrl IIM	IGHV1-46*01		scADM001_TCTCTAATCCTTGGTC-1	Atm	P06	MDA5+ DM-Act	IGHG	0.0710059
																											ADM038_AGAGCGAGTCGAAAGC-1	scB4-Unswitch Bm	P04	Ctrl IIM	IGHV1-46*01		scADM001_ACGGCCATCGTAGGTT-1	Bm	P06	MDA5+ DM-Act	IGHA	0.0928144
																											ADM038_TCAGGTAGTCCTCTTG-1	scB2-ISG	P04	Ctrl IIM	IGHV1-69*01		scADM001_GGGCATCAGTGATCGG-1	Bm	P06	MDA5+ DM-Act	IGHM	0.106383
																											ADM032_TGTCCCACAGTCGTGC-1	scB3-Naive	P03	Ctrl IIM	IGHV1-69*06		ADM048_TTGTAGGTCGGACAAG-1	Bm	H03	HD	IGHM	0.0380117
																											ADM038_TGAAAGAAGTAGGTGC-1	scB3-Naive	P04	Ctrl IIM	IGHV1-46*01		ADM048_CCATTCGTCATCATTC-1	Bm	H03	HD	IGHG	0.196923
																											ADM038_CAGCGACCAAGCGAGT-1	scB1-Tr	P04	Ctrl IIM	IGHV3-15*01		ADM048_CATGGCGCACACATGT-1	Bm	H03	HD	IGHG	0.0501475
																											ADM032_GTTCGGGGTTAAGGGC-1	scB3-Naive	P03	Ctrl IIM	IGHV2-5*02		ADM048_ATAAGAGAGTTTCCTT-1	Bm	H04	HD	IGHM	0.0175953
																											ADM032_ACCAGTAGTCATATCG-1	scB8-ASC	P03	Ctrl IIM	IGHV2-5*02		ADM047_TCAGGTATCAATCTCT-1	Bm	P15	MDA5+ DM-Rem	IGHM	0
																											ADM032_ATTCTACCAGGTTTCA-1	scB8-ASC	P03	Ctrl IIM	IGHV2-5*02		ADM042_GTGCAGCGTCTTCAAG-1	Atm	H01	HD	IGHG	0.0508475
																											ADM032_TCAGGTACACCTCGGA-1	scB8-ASC	P03	Ctrl IIM	IGHV2-5*02		ADM042_GTAACGTAGGGCACTA-1	Bm	H01	HD	IGHG	0.0395137
																											ADM032_ATCTGCCGTATTACCG-1	scB8-ASC	P03	Ctrl IIM	IGHV2-5*02		ADM042_CTCAGAACATCAGTCA-1	Bm	H01	HD	IGHM	0.0558824
																											ADM032_CAGCCGAGTGCGGTAA-1	scB8-ASC	P03	Ctrl IIM	IGHV2-5*02		ADM042_AGGGTGACATTGTGCA-1	Bm	H01	HD	IGHM	0.0237389
																											ADM032_CTCATTATCCGGCACA-1	scB8-ASC	P03	Ctrl IIM	IGHV2-5*02		ADM042_ACATCAGCATAGAAAC-1	Bm	H01	HD	IGHG	0.107246
																											ADM032_CACTCCATCAATCACG-1	scB8-ASC	P03	Ctrl IIM	IGHV2-5*02		ADM035_CCTACCAGTCAGGACA-1	Bm	P13	MDA5+ DM-Rem	IGHM	0.0492754
																											ADM032_TTGACTTGTGGTACAG-1	scB3-Naive	P03	Ctrl IIM	IGHV3-7*01		ADM027_AACGTTGTCATTGCGA-1	Bm	P11	MDA5+ DM-Act	IGHM	0.0174927
																											ADM038_GGTGAAGGTAGCACGA-1	scB5-Switch Bm	P04	Ctrl IIM	IGHV1-2*02		ADM027_GTCTTCGGTAAATGAC-1	Atm	P11	MDA5+ DM-Act	IGHM	0.00903614
																											ADM038_TGAGCCGGTTTGACTG-1	scB3-Naive	P04	Ctrl IIM	IGHV1-18*04		scADM006_TAGCCGGCACTGTCGG-1	ASC	P10	MDA5+ DM-Act	IGHG	0.0656716
																											ADM038_CTTGGCTAGGAATTAC-1	scB1-Tr	P04	Ctrl IIM	IGHV1-18*01		scADM006_ACGGAGAGTGCCTGTG-1	ASC	P10	MDA5+ DM-Act	IGHG	0.0835913
																											ADM038_CTTACCGAGCTATGCT-1	scB5-Switch Bm	P04	Ctrl IIM	IGHV1-18*04		scADM003_TGACAACTCTCGGACG-1	ASC	P07	MDA5+ DM-Act	IGHG	0.0567164
																											ADM032_CGCGGTAGTCGAGATG-1	scB3-Naive	P03	Ctrl IIM	IGHV1-18*01		scADM001_CGCCAAGAGTGACATA-1	Atm	P06	MDA5+ DM-Act	IGHG	0.0838323
																											ADM038_ACGTCAACAGCGAACA-1	scB5-Switch Bm	P04	Ctrl IIM	IGHV3-66*01		ADM048_TACGGTAGTCGCGAAA-1	Bm	H04	HD	IGHM	0.0830861
																											ADM032_TATCTCAGTTCGTCTC-1	scB3-Naive	P03	Ctrl IIM	IGHV3-66*01		ADM047_CACAGTAGTCATGCAT-1	Bm	H02	HD	IGHG	0.0416667
																											ADM032_CCAATCCTCAGCGATT-1	scB3-Naive	P03	Ctrl IIM	IGHV3-21*01		ADM047_TGTCCCATCCTTTCGG-1	Bm	P15	MDA5+ DM-Rem	IGHM	0.0325444
																											ADM032_CTCATTACATGTAAGA-1	scB8-ASC	P03	Ctrl IIM	IGHV3-49*04		ADM047_TCAGCTCTCAGCATGT-1	Bm	H02	HD	IGHA	0.0419162
																											ADM038_TGCGTGGGTTCCCGAG-1	scB3-Naive	P04	Ctrl IIM	IGHV1-69*01		ADM047_GGACGTCAGAAAGTGG-1	Bm	P15	MDA5+ DM-Rem	IGHM	0.0179641
																											ADM038_CCGTGGAAGTCATGCT-1	scB3-Naive	P04	Ctrl IIM	IGHV1-69*01		ADM042_GCAATCACAATGTAAG-1	Bm	H01	HD	IGHG	0.0652819
																											ADM038_GTAGGCCAGGAGTACC-1	scB5-Switch Bm	P04	Ctrl IIM	IGHV3-74*01		ADM038_GACCTGGTCTAACTCT-1	Bm	P04	Ctrl IIM	IGHM	0.0674847
																											ADM032_CGACCTTCACCTTGTC-1	scB4-Unswitch Bm	P03	Ctrl IIM	IGHV3-20*04		ADM035_TCTATTGAGTTGTAGA-1	ASC	P12	MDA5+ DM-Act	IGHA	0.0356083
																											ADM032_CGGACACAGCCACGCT-1	scB3-Naive	P03	Ctrl IIM	IGHV4-4*07		ADM035_ATCGAGTGTCTCTTAT-1	Bm	P13	MDA5+ DM-Rem	IGHA	0.0445104
																											ADM038_GCATGCGAGAAACCAT-1	scB5-Switch Bm	P04	Ctrl IIM	IGHV4-59*02		ADM048_ATAACGCAGTGCGTGA-1	Bm	H03	HD	IGHM	0.0213415
																											ADM032_CCTCTGAGTGGCAAAC-1	scB3-Naive	P03	Ctrl IIM	IGHV5-51*01		ADM027_ATTATCCAGGCAGTCA-1	Bm	P11	MDA5+ DM-Act	IGHM	0.0502959
																											ADM032_GCTCCTAGTCTCCATC-1	scB4-Unswitch Bm	P03	Ctrl IIM	IGHV4-59*01		scADM006_TCTGGAAAGACTGTAA-1	ASC	P10	MDA5+ DM-Act	IGHA	0.048048
																											ADM032_GGGCATCGTCTAAAGA-1	scB3-Naive	P03	Ctrl IIM	IGHV4-34*01		scADM006_CGGCTAGTCACCGTAA-1	ASC	P10	MDA5+ DM-Act	IGHA	0.048048
																											ADM038_GTGCATAAGGCACATG-1	scB6-Atm	P04	Ctrl IIM	IGHV4-39*01		scADM006_CCACCTAGTTGATTGC-1	ASC	P10	MDA5+ DM-Act	IGHA	0.0785498
																											ADM038_GTCTCGTTCTTCTGGC-1	scB3-Naive	P04	Ctrl IIM	IGHV4-39*01		scADM006_ATCATCTGTCTTGTCC-1	ASC	P10	MDA5+ DM-Act	IGHG	0.0179104
																											ADM038_GCTTGAAGTAGCTCCG-1	scB2-ISG	P04	Ctrl IIM	IGHV1-18*01		scADM006_AATCCAGCATCCAACA-1	Bm	P10	MDA5+ DM-Act	IGHG	0.00877193
																											ADM038_ACCAGTATCTCGGACG-1	scB3-Naive	P04	Ctrl IIM	IGHV1-18*01		scADM005_TCTATTGTCTTGCAAG-1	Bm	P09	MDA5+ DM-Act	IGHA	0.0612245
																											ADM038_GAATAAGAGAAGGCCT-1	scB5-Switch Bm	P04	Ctrl IIM	IGHV1-18*04		ADM042_TCACGAATCGTCCAGG-1	Bm	P14	MDA5+ DM-Rem	IGHA	0.0524781
																											ADM038_CTCTACGAGAACTGTA-1	scB3-Naive	P04	Ctrl IIM	IGHV1-18*01		ADM042_GGGAGATGTAGTACCT-1	Bm	P14	MDA5+ DM-Rem	IGHA	0.0466472
																											ADM038_ACTGCTCTCACGATGT-1	scB3-Naive	P04	Ctrl IIM	IGHV1-18*04		scADM005_CGTCTACTCCCTGACT-1	ASC	P09	MDA5+ DM-Act	IGHA	0.0447761
																											ADM032_CTGATAGGTGGCGAAT-1	scB3-Naive	P03	Ctrl IIM	IGHV1-18*01		scADM005_GCACATAGTCCTGCTT-1	ASC	P09	MDA5+ DM-Act	IGHA	0.0447761
																											ADM038_TGTGTTTGTATAGGGC-1	scB4-Unswitch Bm	P04	Ctrl IIM	IGHV1-46*01		scADM005_GGACATTCATCTATGG-1	Bm	P09	MDA5+ DM-Act	IGHA	0.0670554
																											ADM038_GGTGTTAAGCCCAGCT-1	scB3-Naive	P04	Ctrl IIM	IGHV1-46*01		scADM005_TCAATCTAGCCTATGT-1	Bm	P09	MDA5+ DM-Act	IGHD	0
																											ADM038_AGAGCTTCACACCGAC-1	scB4-Unswitch Bm	P04	Ctrl IIM	IGHV1-46*01		ADM048_CCTTCCCTCTGCAGTA-1	Bm	H04	HD	IGHG	0.0368098
																											ADM038_CGGACTGCAGCAGTTT-1	scB3-Naive	P04	Ctrl IIM	IGHV1-2*02		scADM003_ACGGCCAGTTACGTCA-1	ASC	P07	MDA5+ DM-Act	IGHA	0.0791789
																											ADM032_GTCACAATCGCGTTTC-1	scB3-Naive	P03	Ctrl IIM	IGHV3-23*01		scADM003_GATCTAGAGATCCGAG-1	ASC	P07	MDA5+ DM-Act	IGHA	0.0289855
																											ADM038_GACAGAGAGACCACGA-1	scB3-Naive	P04	Ctrl IIM	IGHV1-18*04		scADM003_CGCCAAGCATGAACCT-1	ASC	P07	MDA5+ DM-Act	IGHG	0.0380117
																											ADM038_GGGACCTAGCGCTCCA-1	scB6-Atm	P04	Ctrl IIM	IGHV3-49*04		scADM001_TGTGGTACAAGCCGCT-1	Bm	P06	MDA5+ DM-Act	IGHM	0
																											ADM038_CTGAAGTTCAGCTCTC-1	scB3-Naive	P04	Ctrl IIM	IGHV4-59*01		ADM048_CACCAGGGTAGGGTAC-1	Bm	H04	HD	IGHA	0.0276074
																											ADM038_GGGCACTTCCGCATCT-1	scB1-Tr	P04	Ctrl IIM	IGHV4-31*03		scADM001_CGTGTAATCAGCGACC-1	ASC	P06	MDA5+ DM-Act	IGHA	0.097561
																											ADM038_AGCTTGAAGAACTCGG-1	scB3-Naive	P04	Ctrl IIM	IGHV4-31*03		scADM001_GCGCGATGTGCACTTA-1	ASC	P06	MDA5+ DM-Act	IGHA	0.097561
																											ADM032_CGTAGGCCAAAGAATC-1	scB8-ASC	P03	Ctrl IIM	IGHV3-23*01		scADM001_CTGAAGTGTACCGAGA-1	ASC	P06	MDA5+ DM-Act	IGHA	0.0945122
																											ADM032_CCGGGATGTTTGACTG-1	scB7-pASC	P03	Ctrl IIM	IGHV3-73*01		scADM001_TATCAGGAGGCAATTA-1	ASC	P06	MDA5+ DM-Act	IGHA	0.0670732
																											ADM038_TTAGGCAAGACATAAC-1	scB6-Atm	P04	Ctrl IIM	IGHV3-30*04		scADM001_AACTGGTGTGTGTGCC-1	Bm	P06	MDA5+ DM-Act	IGHM	0
																											ADM038_AGAGCTTTCCGAACGC-1	scB4-Unswitch Bm	P04	Ctrl IIM	IGHV3-11*06		scADM001_AGATTGCCACACAGAG-1	Bm	P06	MDA5+ DM-Act	IGHA	0
																											ADM032_TACCTATGTCCTCCAT-1	scB3-Naive	P03	Ctrl IIM	IGHV7-4-1*02		scADM001_TTAGGACCATGTCCTC-1	Bm	P06	MDA5+ DM-Act	IGHM	0.0356083
																											ADM032_CAGCGACCAACGATGG-1	scB5-Switch Bm	P03	Ctrl IIM	IGHV1-46*04		scADM001_AACTCCCCATCGATTG-1	Atm	P06	MDA5+ DM-Act	IGHG	0.0892308
																											ADM032_GCTCTGTCACTACAGT-1	scB3-Naive	P03	Ctrl IIM	IGHV1-46*01		ADM048_TAGAGCTGTCTTGCGG-1	Atm	H04	HD	IGHM	0.0149254
																											ADM038_GTGCTTCAGGTGTGGT-1	scB3-Naive	P04	Ctrl IIM	IGHV3-23*01		ADM048_GTTCTCGGTCCGTGAC-1	Bm	H03	HD	IGHG	0.151057
																											ADM038_GACCTGGTCCGGGTGT-1	scB3-Naive	P04	Ctrl IIM	IGHV3-23*01		ADM048_GTTAAGCGTGTCCTCT-1	Bm	H03	HD	IGHA	0.0654762
																											ADM038_CTCTACGGTTGGTTTG-1	scB1-Tr	P04	Ctrl IIM	IGHV3-23*01		ADM048_AAACCTGAGTATGACA-1	Bm	H03	HD	IGHG	0.0508982
																											ADM032_ATTCTACAGAGCTGCA-1	scB3-Naive	P03	Ctrl IIM	IGHV3-23*01		ADM047_GCTCCTAAGCCATCGC-1	Bm	H02	HD	IGHM	0.0356083
																											ADM038_GTGGGTCCATTCGACA-1	scB4-Unswitch Bm	P04	Ctrl IIM	IGHV5-10-1*03		ADM047_CATCAAGGTTCCACGG-1	Bm	P15	MDA5+ DM-Rem	IGHM	0
																											ADM038_TCATTTGAGTACGCCC-1	scB3-Naive	P04	Ctrl IIM	IGHV4-59*01		ADM042_TTTCCTCGTGTTTGTG-1	Bm	P05	Ctrl IIM	IGHM	0.0830861
																											ADM038_GGTGAAGGTTTGGGCC-1	scB3-Naive	P04	Ctrl IIM	IGHV3-48*03		ADM042_TCATTTGTCTGAGTGT-1	Bm	P14	MDA5+ DM-Rem	IGHA	0.0838323
																											ADM038_GGTGTTAAGCGTTCCG-1	scB3-Naive	P04	Ctrl IIM	IGHV3-9*01		ADM042_GTTTCTAAGTGGCACA-1	Bm	P14	MDA5+ DM-Rem	IGHA	0.0656716
																											ADM032_TGAGCCGGTAAACACA-1	scB3-Naive	P03	Ctrl IIM	IGHV3-9*01		ADM047_GTGTTAGTCAGCCTAA-1	Bm	P15	MDA5+ DM-Rem	IGHA	0.058104
																											ADM038_CAACCTCTCGTCTGCT-1	scB3-Naive	P04	Ctrl IIM	IGHV4-31*03		ADM042_GCACATATCCTGCCAT-1	Bm	H01	HD	IGHG	0.0426829
																											ADM038_CACACAAAGACTGTAA-1	scB4-Unswitch Bm	P04	Ctrl IIM	IGHV4-59*01		ADM042_CTTGGCTAGGACACCA-1	Bm	H01	HD	IGHG	0.100592
																											ADM038_ATCATCTAGCGGATCA-1	scB3-Naive	P04	Ctrl IIM	IGHV4-59*01		ADM047_GTGGGTCAGTCTCAAC-1	Bm	P15	MDA5+ DM-Rem	IGHM	0.0151057
																											ADM038_AGTGAGGGTAAGGATT-1	scB3-Naive	P04	Ctrl IIM	IGHV4-59*01		ADM038_CGTCTACGTGCACGAA-1	Atm	P04	Ctrl IIM	IGHG	0.0652819
																											ADM032_AAAGATGCAAGCTGAG-1	scB5-Switch Bm	P03	Ctrl IIM	IGHV3-7*01		ADM035_CATGACATCCGAACGC-1	ASC	P12	MDA5+ DM-Act	IGHG	0.0835821
																											ADM032_CCTATTATCCACGAAT-1	scB5-Switch Bm	P03	Ctrl IIM	IGHV3-7*05		ADM032_GGTGTTAGTCGGATCC-1	ASC	P01	Ctrl IIM	IGHA	0.112426
																											ADM038_TGGCTGGGTGATAAAC-1	scB3-Naive	P04	Ctrl IIM	IGHV3-64D*06		ADM032_TGTGGTACATACTCTT-1	Bm	P02	Ctrl IIM	IGHM	0
																											ADM032_GATCGATAGATATGCA-1	scB3-Naive	P03	Ctrl IIM	IGHV3-49*04		ADM032_AGCAGCCCATTAGCCA-1	ASC	P01	Ctrl IIM	IGHA	0.0919881
																											ADM038_ACTTTCATCAACCAAC-1	scB3-Naive	P04	Ctrl IIM	IGHV3-21*01		ADM042_TGCACCTAGGTGATTA-1	Bm	H01	HD	IGHG	0.018018
																											ADM032_GATGCTAAGGCCGAAT-1	scB5-Switch Bm	P03	Ctrl IIM	IGHV3-21*02		ADM032_GAAACTCAGACCACGA-1	Bm	P01	Ctrl IIM	IGHG	0.0208955
																											ADM032_ACGGGTCTCACTCCTG-1	scB8-ASC	P03	Ctrl IIM	IGHV1-2*02		ADM027_GCTCCTATCCTCAACC-1	Bm	P11	MDA5+ DM-Act	IGHM	0.0294985
																											ADM032_GCACTCTCATCCTTGC-1	scB8-ASC	P03	Ctrl IIM	IGHV1-2*02		ADM042_TATTACCGTACCATCA-1	Bm	P05	Ctrl IIM	IGHM	0.00294118
																											ADM038_TGGGCGTGTACAGACG-1	scB3-Naive	P04	Ctrl IIM	IGHV5-51*01		scADM006_TAGCCGGTCCAAAGTC-1	ASC	P10	MDA5+ DM-Act	IGHG	0.0240964
																											ADM038_GTAACTGGTAGAAGGA-1	scB3-Naive	P04	Ctrl IIM	IGHV5-51*01		scADM006_CGCGGTAAGGGTGTGT-1	ASC	P10	MDA5+ DM-Act	IGHG	0.0240964
																											ADM038_TTCGGTCTCTACCTGC-1	scB3-Naive	P04	Ctrl IIM	IGHV3-23*01		scADM006_CCAGCGAAGGGTTCCC-1	ASC	P10	MDA5+ DM-Act	IGHG	0.0240964
																											ADM038_CGTCAGGGTAGAGCTG-1	scB5-Switch Bm	P04	Ctrl IIM	IGHV3-23*01		scADM006_AGGGTGATCTTCAACT-1	ASC	P10	MDA5+ DM-Act	IGHG	0.0240964
																											ADM032_TCGCGTTTCCAAAGTC-1	scB4-Unswitch Bm	P03	Ctrl IIM	IGHV3-23*01		scADM006_AAGTCTGCATTAACCG-1	ASC	P10	MDA5+ DM-Act	IGHG	0.0210843
																											ADM032_TCTCTAAGTCAAACTC-1	scB7-pASC	P03	Ctrl IIM	IGHV3-23*01		scADM006_TTCTACAGTGTTCTTT-1	ASC	P10	MDA5+ DM-Act	IGHG	0.0210843
																											ADM032_CACACTCGTGTTCGAT-1	scB3-Naive	P03	Ctrl IIM	IGHV3-23*01		scADM006_TTCTCAAGTTTGCATG-1	ASC	P10	MDA5+ DM-Act	IGHA	0.0600601
																											ADM038_GGACAGATCCGATATG-1	scB1-Tr	P04	Ctrl IIM	IGHV4-38-2*02		scADM006_TTATGCTCACAGCGTC-1	ASC	P10	MDA5+ DM-Act	IGHA	0.0443787
																											ADM038_CCACCTAGTACGCACC-1	scB4-Unswitch Bm	P04	Ctrl IIM	IGHV4-38-2*02		scADM006_GTAACGTGTTGGAGGT-1	ASC	P10	MDA5+ DM-Act	IGHA	0.0733138
																											ADM032_CTTCTCTCAGCCTTTC-1	scB5-Switch Bm	P03	Ctrl IIM	IGHV4-34*01		scADM006_GGAATAAGTTGAGTTC-1	Atm	P10	MDA5+ DM-Act	IGHG	0.00584795
																											ADM032_CATATGGAGCGATGAC-1	scB4-Unswitch Bm	P03	Ctrl IIM	IGHV1-2*02		scADM006_CTACACCTCATCGCTC-1	ASC	P10	MDA5+ DM-Act	IGHA	0.0914454
																											ADM038_AGAGTGGTCCACTCCA-1	scB3-Naive	P04	Ctrl IIM	IGHV1-18*04		scADM006_AGCGGTCCACACGCTG-1	ASC	P10	MDA5+ DM-Act	IGHA	0.0321637
																											ADM032_CTTAGGATCACAATGC-1	scB5-Switch Bm	P03	Ctrl IIM	IGHV3-23*01		ADM042_ATCCACCGTGCACTTA-1	Bm	H01	HD	IGHA	0.0392749
																											ADM038_TGAGCATAGGAGTAGA-1	scB3-Naive	P04	Ctrl IIM	IGHV1-2*02		scADM003_GTAACGTAGCCGGTAA-1	ASC	P07	MDA5+ DM-Act	IGHG	0.0470588
																											ADM032_ACACCCTGTCTAGCCG-1	scB3-Naive	P03	Ctrl IIM	IGHV3-74*01		scADM003_TGGCGCATCGAACGGA-1	ASC	P07	MDA5+ DM-Act	IGHG	0.0470588
																											ADM038_GACAGAGAGGCTCAGA-1	scB4-Unswitch Bm	P04	Ctrl IIM	IGHV3-7*03		scADM003_AGCCTAATCGAGCCCA-1	ASC	P07	MDA5+ DM-Act	IGHG	0.0441176
																											ADM032_CCTTTCTTCGAGGTAG-1	scB7-pASC	P03	Ctrl IIM	IGHV3-30*04		scADM001_CCTTCGACAAACGCGA-1	Bm	P06	MDA5+ DM-Act	IGHM	0.041791
																											ADM032_GCATACATCTCGTTTA-1	scB1-Tr	P03	Ctrl IIM	IGHV3-21*01		scADM001_CCTCTGAAGGGATACC-1	ASC	P06	MDA5+ DM-Act	IGHA	0.0759878
																											ADM032_CAGTCCTTCCTCTAGC-1	scB7-pASC	P03	Ctrl IIM	IGHV3-21*01		ADM048_GTTACAGAGACCTTTG-1	Bm	H04	HD	IGHG	0.0265487
																											ADM038_GAATAAGAGTACGCGA-1	scB6-Atm	P04	Ctrl IIM	IGHV3-43D*03		ADM048_CAGCATAGTACGAAAT-1	ASC	H03	HD	IGHA	0.0884956
																											ADM038_GTCCTCAGTTGTCTTT-1	scB1-Tr	P04	Ctrl IIM	IGHV4-59*08		ADM048_ACACTGAAGAGCTTCT-1	Atm	H04	HD	IGHM	0.0238095
																											ADM032_TCAGATGAGAGCTGGT-1	scB3-Naive	P03	Ctrl IIM	IGHV3-13*01		ADM047_CGCTTCATCTGAGTGT-1	Bm	H02	HD	IGHG	0.020649
																											ADM038_AACACGTAGGCACATG-1	scB2-ISG	P04	Ctrl IIM	IGHV1-69*04		ADM042_TTCGGTCCATCACAAC-1	Bm	H01	HD	IGHM	0.0205882
																											ADM038_GTTCATTAGAGGGCTT-1	scB5-Switch Bm	P04	Ctrl IIM	IGHV3-73*02		ADM042_TTAGTTCAGTACACCT-1	ASC	H01	HD	IGHA	0.0919881
																											ADM032_ACACCCTCAGGAACGT-1	scB3-Naive	P03	Ctrl IIM	IGHV6-1*01		ADM042_GTCATTTTCGCCAGCA-1	Bm	H01	HD	IGHM	0.038806
																											ADM038_TGGCCAGCACCTGGTG-1	scB5-Switch Bm	P04	Ctrl IIM	IGHV4-38-2*02		ADM042_CTGAAGTTCTGTCAAG-1	Bm	H01	HD	IGHG	0.0233918
																											ADM032_GGTGAAGGTTATCGGT-1	scB3-Naive	P03	Ctrl IIM	IGHV3-20*04		ADM042_ATTGGACCACGCATCG-1	Bm	H01	HD	IGHG	0.012012
																											ADM038_CGATGGCTCAACACGT-1	scB1-Tr	P04	Ctrl IIM	IGHV1-24*01		ADM038_GCATGCGTCAGCGATT-1	Bm	P04	Ctrl IIM	IGHM	0.0261628
																											ADM038_GCTCTGTGTCCGCTGA-1	scB5-Switch Bm	P04	Ctrl IIM	IGHV5-10-1*03		ADM038_GATCTAGAGTGTACCT-1	Bm	P04	Ctrl IIM	IGHG	0.0979228
																											ADM038_AGCAGCCTCTTGACGA-1	scB3-Naive	P04	Ctrl IIM	IGHV5-10-1*03		ADM035_CCCAGTTTCGACAGCC-1	ASC	P12	MDA5+ DM-Act	IGHA	0.102941
																											ADM032_GCATGCGTCCTTAATC-1	scB2-ISG	P03	Ctrl IIM	IGHV5-10-1*01		ADM035_ATCATGGCATATACCG-1	Bm	P13	MDA5+ DM-Rem	IGHM	0
																											ADM038_AGTTGGTAGATCCCAT-1	scB5-Switch Bm	P04	Ctrl IIM	IGHV3-48*02		ADM035_ACGATACCAGTGAGTG-1	Atm	P13	MDA5+ DM-Rem	IGHM	0.0236686
																											ADM038_CTAACTTAGACACTAA-1	scB5-Switch Bm	P04	Ctrl IIM	IGHV2-26*01		ADM032_GGGCATCAGACGCTTT-1	Bm	P03	Ctrl IIM	IGHM	0
																											ADM038_GGCTGGTTCCGAATGT-1	scB3-Naive	P04	Ctrl IIM	IGHV3-30*04		scADM006_TCAACGAGTGTGAATA-1	Bm	P10	MDA5+ DM-Act	IGHM	0.00292398
																											ADM038_CAGCATAGTGCGCTTG-1	scB1-Tr	P04	Ctrl IIM	IGHV3-30*04		scADM001_GCATGCGTCGCCTGAG-1	ASC	P06	MDA5+ DM-Act	IGHG	0.0941176
																											ADM038_CACCACTAGGGATGGG-1	scB3-Naive	P04	Ctrl IIM	IGHV3-30*04		scADM001_TCTCTAACACCATGTA-1	Atm	P06	MDA5+ DM-Act	IGHG	0.0769231
																											ADM032_TGTCCCAGTCTCCCTA-1	scB8-ASC	P03	Ctrl IIM	IGHV3-30*04		scADM001_TTAGGACCACGTCAGC-1	Atm	P06	MDA5+ DM-Act	IGHG	0.0769231
																											ADM032_CTGCTGTGTTTGGCGC-1	scB4-Unswitch Bm	P03	Ctrl IIM	IGHV3-30*18		scADM001_GTGTTAGAGAAGATTC-1	Atm	P06	MDA5+ DM-Act	IGHG	0.0769231
																											ADM038_CGATCGGTCACAATGC-1	scB5-Switch Bm	P04	Ctrl IIM	IGHV2-5*02		scADM001_CGATCGGCATAGACTC-1	Atm	P06	MDA5+ DM-Act	IGHG	0.147929
																											ADM038_CAGCATACAGAAGCAC-1	scB3-Naive	P04	Ctrl IIM	IGHV2-5*02		scADM001_TATTACCTCGATGAGG-1	Atm	P06	MDA5+ DM-Act	IGHG	0.11276
																											ADM032_ATCGAGTCACGCTTTC-1	scB3-Naive	P03	Ctrl IIM	IGHV2-5*02		scADM001_CGCGTTTTCGCCATAA-1	Atm	P06	MDA5+ DM-Act	IGHG	0.112426
																											ADM032_TCTTCGGGTTCTGTTT-1	scB8-ASC	P03	Ctrl IIM	IGHV2-5*02		ADM048_GTCGTAAGTCACCCAG-1	Bm	H03	HD	IGHA	0.0623145
																											ADM032_ATGAGGGAGGAATTAC-1	scB8-ASC	P03	Ctrl IIM	IGHV2-5*02		scADM006_TCAGATGAGTAACCCT-1	ASC	P10	MDA5+ DM-Act	IGHG	0.0789474
																											ADM038_TGCGCAGAGAATGTTG-1	scB4-Unswitch Bm	P04	Ctrl IIM	IGHV3-15*01		ADM042_GGATTACAGGGCATGT-1	Bm	P14	MDA5+ DM-Rem	IGHG	0.0635838
																											ADM038_CCTTCCCAGATATACG-1	scB3-Naive	P04	Ctrl IIM	IGHV3-23*01		ADM032_ACGGGCTTCTCGAGTA-1	Bm	P03	Ctrl IIM	IGHM	0.0147493
																											ADM032_AACCATGAGCGTTTAC-1	scB5-Switch Bm	P03	Ctrl IIM	IGHV3-7*03		scADM005_GACAGAGCAGGGAGAG-1	Bm	P09	MDA5+ DM-Act	IGHA	0
																											ADM032_GTGCATAAGAGGGATA-1	scB3-Naive	P03	Ctrl IIM	IGHV3-7*01		ADM027_TTTACTGTCCAGAGGA-1	Bm	P11	MDA5+ DM-Act	IGHM	0.0755287
																											ADM032_CTAAGACAGACAGACC-1	scB5-Switch Bm	P03	Ctrl IIM	IGHV3-23*01		scADM005_GCGAGAATCGAGAGCA-1	Bm	P09	MDA5+ DM-Act	IGHA	0.115044
																											ADM032_TAGGCATTCGGTTCGG-1	scB5-Switch Bm	P03	Ctrl IIM	IGHV3-23*01		scADM005_TGGGAAGGTAGAAAGG-1	ASC	P09	MDA5+ DM-Act	IGHA	0.0889571
																											ADM038_TTTGGTTCAAGCCCAC-1	scB3-Naive	P04	Ctrl IIM	IGHV3-23*01		scADM005_GTGCGGTCAGATGGCA-1	Bm	P09	MDA5+ DM-Act	IGHA	0.0609756
																											ADM038_TTTATGCAGGATCGCA-1	scB3-Naive	P04	Ctrl IIM	IGHV3-23*01		scADM005_GAAACTCGTGAAATCA-1	Bm	P09	MDA5+ DM-Act	IGHA	0.118694
																											ADM038_TGCTACCTCGCTGATA-1	scB3-Naive	P04	Ctrl IIM	IGHV3-23*01		scADM005_ATTCTACCACCTTGTC-1	Bm	P09	MDA5+ DM-Act	IGHA	0.0833333
																											ADM038_GAGTCCGAGCGTTGCC-1	scB4-Unswitch Bm	P04	Ctrl IIM	IGHV3-23*01		scADM003_AAGCCGCCATCGATTG-1	ASC	P07	MDA5+ DM-Act	IGHG	0.0527859
																											ADM038_CCTATTACAGAGCCAA-1	scB3-Naive	P04	Ctrl IIM	IGHV3-23*01		scADM003_GACGCGTCAGGCTCAC-1	ASC	P07	MDA5+ DM-Act	IGHA	0.0351906
																											ADM038_AGATTGCGTGCTCTTC-1	scB1-Tr	P04	Ctrl IIM	IGHV3-23*01		ADM042_ACGGGCTTCGATGAGG-1	Bm	P14	MDA5+ DM-Rem	IGHG	0.104478
																											ADM038_ACACCCTCAGATTGCT-1	scB3-Naive	P04	Ctrl IIM	IGHV3-23*01		ADM048_GTCACAAGTGCTCTTC-1	Bm	H03	HD	IGHG	0.0855457
																											ADM038_AATCGGTCAACGATGG-1	scB1-Tr	P04	Ctrl IIM	IGHV3-23*01		scADM001_TGTTCCGGTGTCTGAT-1	Bm	P06	MDA5+ DM-Act	IGHM	0.0755287
																											ADM032_GAACCTAGTGTCGCTG-1	scB4-Unswitch Bm	P03	Ctrl IIM	IGHV3-23*01		scADM001_GGACAAGGTCCGCTGA-1	Bm	P06	MDA5+ DM-Act	IGHM	0
																											ADM032_TGGCCAGTCGAGAACG-1	scB3-Naive	P03	Ctrl IIM	IGHV3-23*01		scADM001_AGTTGGTGTGACTCAT-1	Bm	P06	MDA5+ DM-Act	IGHA	0.144615
																											ADM032_CGTAGCGGTCAAAGAT-1	scB7-pASC	P03	Ctrl IIM	IGHV3-23*01		scADM001_AACTGGTCAAACCCAT-1	Bm	P06	MDA5+ DM-Act	IGHM	0.0152905
																											ADM032_GTCCTCATCATCACCC-1	scB4-Unswitch Bm	P03	Ctrl IIM	IGHV3-23*01		ADM048_TTGAACGAGACACTAA-1	Bm	H04	HD	IGHM	0.0150602
																											ADM032_ATAACGCCATTCGACA-1	scB8-ASC	P03	Ctrl IIM	IGHV3-23*01		ADM048_TGGGCGTCATAGGATA-1	Bm	H03	HD	IGHM	0.0707692
																											ADM032_TCTGGAAAGAGGGATA-1	scB8-ASC	P03	Ctrl IIM	IGHV3-23*01		ADM048_TGCGTGGCATGTAAGA-1	Bm	H03	HD	IGHM	0.00909091
																											ADM032_TTATGCTTCTTGTCAT-1	scB7-pASC	P03	Ctrl IIM	IGHV3-23*01		ADM048_CTTAACTCAAGTTGTC-1	Bm	H03	HD	IGHA	0.128049
																											ADM038_CACCTTGAGCAAATCA-1	scB3-Naive	P04	Ctrl IIM	IGHV1-46*01		ADM048_ATTACTCCAAATTGCC-1	ASC	H04	HD	IGHM	0.100592
																											ADM038_TGCGTGGAGAGTACAT-1	scB4-Unswitch Bm	P04	Ctrl IIM	IGHV3-30*04		ADM048_AAGGCAGCACTTGGAT-1	Bm	H04	HD	IGHM	0.0329341
																											ADM038_TCTCTAACATACGCCG-1	scB5-Switch Bm	P04	Ctrl IIM	IGHV3-30*04		ADM047_GGGACCTCACATTTCT-1	ASC	H02	HD	IGHA	0.0329341
																											ADM038_GTCACGGCAGCTGCTG-1	scB2-ISG	P04	Ctrl IIM	IGHV3-30*04		ADM047_ATGAGGGCACAGATTC-1	ASC	H02	HD	IGHA	0.0329341
																											ADM038_CCCTCCTCATCGGGTC-1	scB5-Switch Bm	P04	Ctrl IIM	IGHV3-30*04		ADM047_GATCAGTCACATCCGG-1	Bm	H02	HD	IGHM	0.0414201
																											ADM032_CCTCTGATCATGCATG-1	scB3-Naive	P03	Ctrl IIM	IGHV7-4-1*02		ADM025_CACTCCATCATCTGTT-1	Bm	P08	MDA5+ DM-Act	IGHM	0.00920245
																											ADM032_GCTCTGTCATAGTAAG-1	scB3-Naive	P03	Ctrl IIM	IGHV3-30*18		ADM047_CAAGTTGAGGGATCTG-1	Bm	H02	HD	IGHA	0.0688623
																											ADM032_TCTATTGCACAGACTT-1	scB3-Naive	P03	Ctrl IIM	IGHV3-30*03		ADM042_TCTCTAAGTAGCTAAA-1	Bm	P14	MDA5+ DM-Rem	IGHM	0.0737463
																											ADM038_GTTTCTAGTAAGGATT-1	scB5-Switch Bm	P04	Ctrl IIM	IGHV4-31*03		ADM042_TCGGTAATCGTTACGA-1	Bm	P14	MDA5+ DM-Rem	IGHA	0.100295
																											ADM038_GTACTCCAGGACGAAA-1	scB5-Switch Bm	P04	Ctrl IIM	IGHV4-31*11		ADM042_GATGAGGTCCTTTCGG-1	Bm	P14	MDA5+ DM-Rem	IGHM	0.0852941
																											ADM032_GCGACCACAATAACGA-1	scB6-Atm	P03	Ctrl IIM	IGHV3-9*01		ADM042_CGATGTACAAGTTCTG-1	Bm	H01	HD	IGHG	0.0419162
																											ADM032_ACAGCTAGTCAGAGGT-1	scB3-Naive	P03	Ctrl IIM	IGHV3-9*01		ADM042_CAAGTTGAGATGAGAG-1	Bm	P14	MDA5+ DM-Rem	IGHG	0.133531
																											ADM038_CTTCTCTTCGGGAGTA-1	scB3-Naive	P04	Ctrl IIM	IGHV1-8*01		ADM038_TGGGCGTGTTCAGGCC-1	Bm	P04	Ctrl IIM	IGHA	0.027027
																											ADM032_GTTCATTTCTCCGGTT-1	scB5-Switch Bm	P03	Ctrl IIM	IGHV3-43*02		ADM038_AAGGAGCGTTCTGAAC-1	Atm	P04	Ctrl IIM	IGHA	0.027027
																											ADM032_GGGTTGCCACCAGATT-1	scB3-Naive	P03	Ctrl IIM	IGHV3-43*02		scADM005_CTCAGAACATCTACGA-1	Bm	P09	MDA5+ DM-Act	IGHM	0
																											ADM032_ATGGGAGGTGCAGGTA-1	scB5-Switch Bm	P03	Ctrl IIM	IGHV5-51*01		ADM035_GTCATTTTCTGCAAGT-1	Bm	P13	MDA5+ DM-Rem	IGHA	0.115044
																											ADM038_TGCCCATAGTAATCCC-1	scB2-ISG	P04	Ctrl IIM	IGHV5-51*01		ADM035_GGGCATCAGCAGACTG-1	Bm	P13	MDA5+ DM-Rem	IGHM	0.011976
																											ADM038_GGAGCAAGTACATGTC-1	scB3-Naive	P04	Ctrl IIM	IGHV5-51*01		ADM035_GATCGCGTCTGAGGGA-1	Bm	P13	MDA5+ DM-Rem	IGHA	0.0411765
																											ADM038_CACAAACTCTGTCCGT-1	scB1-Tr	P04	Ctrl IIM	IGHV5-51*01		ADM035_CCACTACGTACCTACA-1	Bm	P13	MDA5+ DM-Rem	IGHM	0.0492308
																											ADM038_CCCAGTTTCAAACCAC-1	scB3-Naive	P04	Ctrl IIM	IGHV1-69*01		ADM035_ACTGATGGTTGTCGCG-1	Bm	P13	MDA5+ DM-Rem	IGHM	0.0457317
																											ADM038_CATTATCTCACATGCA-1	scB3-Naive	P04	Ctrl IIM	IGHV1-69*01		ADM032_GTAGTCATCCTGTAGA-1	Bm	P03	Ctrl IIM	IGHM	0
																											ADM032_AGGGAGTTCAGAGCTT-1	scB4-Unswitch Bm	P03	Ctrl IIM	IGHV1-69*06		scADM006_TTTGCGCCAGACAGGT-1	ASC	P10	MDA5+ DM-Act	IGHG	0.00574713
																											ADM032_CGACCTTAGCAGATCG-1	scB8-ASC	P03	Ctrl IIM	IGHV1-69*06		scADM005_GTCACGGGTGACAAAT-1	Bm	P09	MDA5+ DM-Act	IGHM	0.115385
																											ADM032_CTCGAAAAGGCCGAAT-1	scB3-Naive	P03	Ctrl IIM	IGHV3-48*03		scADM005_TGTCCCACACGTAAGG-1	Bm	P09	MDA5+ DM-Act	IGHM	0.0375723
																											ADM032_TCATTTGAGTTCGATC-1	scB8-ASC	P03	Ctrl IIM	IGHV3-48*03		scADM005_CACCAGGGTGGCCCTA-1	Bm	P09	MDA5+ DM-Act	IGHM	0.113846
																											ADM032_GTCACGGCAGGGATTG-1	scB8-ASC	P03	Ctrl IIM	IGHV3-48*03		scADM001_GATCTAGAGCTGTTCA-1	Bm	P06	MDA5+ DM-Act	IGHG	0.00287356
																											ADM032_CTCGAGGCAACACCCG-1	scB3-Naive	P03	Ctrl IIM	IGHV3-64*01		scADM001_CACCAGGGTCACCCAG-1	ASC	P06	MDA5+ DM-Act	IGHM	0.0236686
																											ADM032_GGACATTCAGTGGAGT-1	scB5-Switch Bm	P03	Ctrl IIM	IGHV3-64D*09		ADM048_TGCCCATAGGATATAC-1	Bm	H03	HD	IGHG	0.0927536
																											ADM032_CAGAGAGGTTCGGGCT-1	scB5-Switch Bm	P03	Ctrl IIM	IGHV3-64D*09		ADM048_TCGGTAATCGCCCTTA-1	Bm	H03	HD	IGHG	0.0993976
																											ADM032_CCACCTACAAGACGTG-1	scB5-Switch Bm	P03	Ctrl IIM	IGHV4-34*01		ADM048_TATCAGGAGAATCTCC-1	Bm	H04	HD	IGHA	0.102339
																											ADM038_AAACGGGGTCAAGCGA-1	scB3-Naive	P04	Ctrl IIM	IGHV4-34*01		ADM047_GCACATAGTATAGGTA-1	Atm	H02	HD	IGHM	0
																											ADM038_AGAGCTTAGTGAACGC-1	scB3-Naive	P04	Ctrl IIM	IGHV4-34*01		ADM047_CGGGTCAGTACTCAAC-1	Atm	H02	HD	IGHM	0
																											ADM032_ATAAGAGTCCACGCAG-1	scB5-Switch Bm	P03	Ctrl IIM	IGHV4-34*01		ADM047_CGCTGGAGTGTTCGAT-1	Bm	H02	HD	IGHM	0.0203488
																											ADM032_CTGTTTAGTCTGCCAG-1	scB3-Naive	P03	Ctrl IIM	IGHV4-34*01		ADM047_CAACCTCAGCCAACAG-1	Bm	H02	HD	IGHM	0.0462428
																											ADM038_CGGAGCTGTTTGTTGG-1	scB3-Naive	P04	Ctrl IIM	IGHV4-39*01		ADM047_ACTGAACTCACGGTTA-1	Bm	H02	HD	IGHA	0.0203488
																											ADM032_GAAATGAGTAGCCTCG-1	scB7-pASC	P03	Ctrl IIM	IGHV4-39*02		ADM042_CAGCGACTCAAAGTAG-1	Bm	H01	HD	IGHM	0.0231884
																											ADM038_GTTTCTACATACTACG-1	scB3-Naive	P04	Ctrl IIM	IGHV3-11*01		ADM042_CACCACTCATAGACTC-1	Bm	H01	HD	IGHM	0.0144928
																											ADM038_GGGCACTGTCAGTGGA-1	scB3-Naive	P04	Ctrl IIM	IGHV3-11*01		ADM042_ACTGAACTCAACGCTA-1	Bm	H01	HD	IGHG	0.0932945
																											ADM038_CTTGGCTTCGGAAATA-1	scB4-Unswitch Bm	P04	Ctrl IIM	IGHV3-11*01		ADM042_AAGGTTCTCCACGAAT-1	Bm	H01	HD	IGHG	0.0941176
																											ADM038_ACGCCGAGTACATGTC-1	scB3-Naive	P04	Ctrl IIM	IGHV3-11*06		ADM027_AAGCCGCCATGAGCGA-1	Bm	P11	MDA5+ DM-Act	IGHM	0
																											ADM038_GCTGCTTAGATCCGAG-1	scB3-Naive	P04	Ctrl IIM	IGHV4-59*08		ADM025_GGACAGACAGACAAAT-1	Bm	P08	MDA5+ DM-Act	IGHM	0.0724638
																											ADM038_CGATGGCAGCGTCTAT-1	scB3-Naive	P04	Ctrl IIM	IGHV4-59*01		scADM006_TCTCTAAAGCACCGTC-1	ASC	P10	MDA5+ DM-Act	IGHM	0
																											ADM032_CTCGTCATCGGCGGTT-1	scB8-ASC	P03	Ctrl IIM	IGHV3-21*01		scADM006_TATCAGGCACGTCAGC-1	Bm	P10	MDA5+ DM-Act	IGHM	0
																											ADM038_CGGCTAGCAGATGGCA-1	scB3-Naive	P04	Ctrl IIM	IGHV3-21*01		scADM006_CTGTGCTTCATACGGT-1	ASC	P10	MDA5+ DM-Act	IGHA	0.158824
																											ADM038_CAGTCCTCACGCTTTC-1	scB3-Naive	P04	Ctrl IIM	IGHV3-21*01		scADM005_CAAGGCCTCAACACTG-1	Bm	P09	MDA5+ DM-Act	IGHA	0.0755814
																											ADM038_CACAGTAGTTCTGGTA-1	scB3-Naive	P04	Ctrl IIM	IGHV3-21*01		ADM048_AGTCTTTCAGGTTTCA-1	Bm	H03	HD	IGHG	0.0558824
																											ADM032_GGGATGACAGGTGGAT-1	scB6-Atm	P03	Ctrl IIM	IGHV3-21*01		ADM047_TGTGGTAAGGCCGAAT-1	Bm	H02	HD	IGHM	0
																											ADM032_TCTTTCCAGCTAGCCC-1	scB2-ISG	P03	Ctrl IIM	IGHV3-21*01		ADM047_CTTGGCTCATCGACGC-1	Bm	P15	MDA5+ DM-Rem	IGHM	0
																											ADM032_AACTCAGAGCTCCTCT-1	scB3-Naive	P03	Ctrl IIM	IGHV3-21*01		ADM042_GCAATCAGTAATAGCA-1	Bm	P05	Ctrl IIM	IGHD	0
																											ADM032_AGAGCTTAGTTCGATC-1	scB1-Tr	P03	Ctrl IIM	IGHV3-15*01		ADM027_CGAACATGTCTCAACA-1	Atm	P11	MDA5+ DM-Act	IGHM	0
																											ADM032_GACTAACAGGACCACA-1	scB3-Naive	P03	Ctrl IIM	IGHV4-59*08		scADM005_TGACTTTGTGCCTGCA-1	Bm	P09	MDA5+ DM-Act	IGHM	0.0733138
																											ADM032_TGAGCCGAGACTGGGT-1	scB3-Naive	P03	Ctrl IIM	IGHV5-51*01		ADM042_CGCGTTTAGGTACTCT-1	Bm	P14	MDA5+ DM-Rem	IGHA	0.0798817
																											ADM038_TTAGGCAAGACGCAAC-1	scB3-Naive	P04	Ctrl IIM	IGHV3-43*02		ADM042_ATCCGAATCTGCAAGT-1	Bm	H01	HD	IGHM	0.0147059
																											ADM038_AAGGCAGAGGTTCCTA-1	scB3-Naive	P04	Ctrl IIM	IGHV3-43*01		scADM005_GAACATCGTCCGTTAA-1	Bm	P09	MDA5+ DM-Act	IGHG	0.0642202
																											ADM038_AGGCCACTCGCGTAGC-1	scB3-Naive	P04	Ctrl IIM	IGHV5-51*01		scADM005_GCATGCGGTGGTACAG-1	Bm	P09	MDA5+ DM-Act	IGHG	0.0660661
																											ADM032_CAACTAGCAATAGCGG-1	scB7-pASC	P03	Ctrl IIM	IGHV1-3*01		ADM042_TCGGTAAGTCTCCACT-1	Bm	P14	MDA5+ DM-Rem	IGHG	0.0762463
																											ADM032_CCGTTCAGTATGAATG-1	scB5-Switch Bm	P03	Ctrl IIM	IGHV1-69*06		ADM035_GTTACAGAGGCAAAGA-1	Bm	P12	MDA5+ DM-Act	IGHA	0.0327381
																											ADM038_CACATTTGTTACTGAC-1	scB4-Unswitch Bm	P04	Ctrl IIM	IGHV3-7*03		ADM035_GGCTCGACAAGTCTAC-1	ASC	P13	MDA5+ DM-Rem	IGHA	0.0327381
																											ADM032_CTGATCCTCTGAAAGA-1	scB3-Naive	P03	Ctrl IIM	IGHV3-7*05		ADM035_GCTGCGATCTAACTTC-1	ASC	P12	MDA5+ DM-Act	IGHA	0.0327381
																											ADM038_GTCCTCATCGTCGTTC-1	scB1-Tr	P04	Ctrl IIM	IGHV3-11*01		ADM035_ACGCAGCAGATCCCAT-1	ASC	P12	MDA5+ DM-Act	IGHA	0.0327381
																											ADM032_CCTCAGTAGACTTTCG-1	scB3-Naive	P03	Ctrl IIM	IGHV3-66*01		scADM006_ACGCAGCAGTTCGCGC-1	Bm	P10	MDA5+ DM-Act	IGHM	0.038806
																											ADM038_CCGTGGACACGCCAGT-1	scB3-Naive	P04	Ctrl IIM	IGHV4-59*08		scADM005_CTGCTGTGTGACGCCT-1	ASC	P09	MDA5+ DM-Act	IGHA	0.0479042
																											ADM038_TTAGGCATCTACCAGA-1	scB3-Naive	P04	Ctrl IIM	IGHV3-13*01		scADM005_ACTGAGTCAAGTTGTC-1	Bm	P09	MDA5+ DM-Act	IGHA	0.0933735
																											ADM038_CATTCGCAGTGAATTG-1	scB3-Naive	P04	Ctrl IIM	IGHV2-70*15		scADM003_ACATACGCATGACGGA-1	ASC	P07	MDA5+ DM-Act	IGHM	0.03003
																											ADM032_CGCCAAGTCACCACCT-1	scB3-Naive	P03	Ctrl IIM	IGHV3-73*02		scADM003_ATCGAGTCATCGTCGG-1	ASC	P07	MDA5+ DM-Act	IGHG	0.0878788
																											ADM032_TTGAACGCAAGCTGTT-1	scB4-Unswitch Bm	P03	Ctrl IIM	IGHV3-11*05		scADM003_CATGACAGTCTTGTCC-1	ASC	P07	MDA5+ DM-Act	IGHM	0.0364742
																											ADM038_CTGCCTAGTTCCACAA-1	scB3-Naive	P04	Ctrl IIM	IGHV1-2*02		scADM003_ACATGGTAGCGTTCCG-1	ASC	P07	MDA5+ DM-Act	IGHA	0
																											ADM038_AGCGTATAGTTATCGC-1	scB5-Switch Bm	P04	Ctrl IIM	IGHV1-2*02		scADM001_CCTACACTCAGGCCCA-1	ASC	P06	MDA5+ DM-Act	IGHA	0.0537313
																											ADM032_CTGGTCTAGCAATATG-1	scB4-Unswitch Bm	P03	Ctrl IIM	IGHV1-2*02		scADM001_CCTTCCCTCGTTTGCC-1	ASC	P06	MDA5+ DM-Act	IGHA	0.0512048
																											ADM038_AGTGTCAGTGACAAAT-1	scB6-Atm	P04	Ctrl IIM	IGHV1-18*01		scADM001_ACGATGTCAAGCTGGA-1	ASC	P06	MDA5+ DM-Act	IGHA	0.0628743
																											ADM038_TTCTCCTGTCTCTTAT-1	scB2-ISG	P04	Ctrl IIM	IGHV1-18*01		ADM048_TTGCCGTTCCTTCAAT-1	Bm	H04	HD	IGHA	0.0453172
																											ADM038_GGCTGGTAGTCGATAA-1	scB1-Tr	P04	Ctrl IIM	IGHV1-18*01		ADM048_GTCGTAATCGTTTATC-1	Bm	H03	HD	IGHM	0.0116959
																											ADM038_AGTTGGTCACCCATGG-1	scB5-Switch Bm	P04	Ctrl IIM	IGHV1-18*01		ADM048_GTAGGCCAGCTTTGGT-1	Bm	H04	HD	IGHM	0.039039
																											ADM038_AGTGTCAGTACGAAAT-1	scB3-Naive	P04	Ctrl IIM	IGHV1-18*04		scADM001_CTCGTACCACAAGACG-1	ASC	P06	MDA5+ DM-Act	IGHG	0.0545455
																											ADM032_GCTCTGTAGGCTAGCA-1	scB7-pASC	P03	Ctrl IIM	IGHV1-18*01		ADM048_GAATGAATCCTACAGA-1	Bm	H04	HD	IGHM	0.0182371
																											ADM038_CAAGATCCAAGCTGTT-1	scB3-Naive	P04	Ctrl IIM	IGHV3-48*02		ADM048_CGTCACTAGAGCCCAA-1	Bm	H03	HD	IGHG	0.0636364
																											ADM032_GCAATCAGTTACGACT-1	scB3-Naive	P03	Ctrl IIM	IGHV3-48*03		ADM048_CCAGCGACACCAGTTA-1	Atm	H04	HD	IGHM	0.0266272
																											ADM032_CCATTCGAGTACGCGA-1	scB3-Naive	P03	Ctrl IIM	IGHV3-48*03		ADM048_CAGAATCGTTTAGCTG-1	Atm	H03	HD	IGHM	0
																											ADM032_ACATGGTAGTGATCGG-1	scB8-ASC	P03	Ctrl IIM	IGHV3-48*03		ADM047_TACGGGCAGTAGTGCG-1	Bm	H02	HD	IGHG	0.047619
																											ADM032_TTAGGCACACATCTTT-1	scB5-Switch Bm	P03	Ctrl IIM	IGHV3-48*03		ADM047_ACAGCCGCATAGACTC-1	Bm	H02	HD	IGHM	0.0239521
																											ADM038_GTAGTCAAGTGGGATC-1	scB1-Tr	P04	Ctrl IIM	IGHV3-21*01		ADM042_TTTATGCAGCGAAGGG-1	Bm	H01	HD	IGHG	0.101538
																											ADM038_TCGAGGCTCCTGTACC-1	scB3-Naive	P04	Ctrl IIM	IGHV3-21*01		ADM042_AGGGAGTGTCCGTGAC-1	Bm	P14	MDA5+ DM-Rem	IGHM	0.0776398
																											ADM038_GACTAACTCCACGCAG-1	scB3-Naive	P04	Ctrl IIM	IGHV3-21*01		ADM042_CCACTACAGTACGATA-1	Bm	H01	HD	IGHM	0.0644172
																											ADM038_CTGAAACTCCCTCTTT-1	scB3-Naive	P04	Ctrl IIM	IGHV3-21*01		ADM042_ACAGCTATCATTCACT-1	Bm	H01	HD	IGHM	0.0244648
																											ADM038_CGCTTCAAGGAACTGC-1	scB3-Naive	P04	Ctrl IIM	IGHV3-21*01		ADM038_TTAACTCTCTTTAGTC-1	Bm	P04	Ctrl IIM	IGHM	0.038806
																											ADM032_GTTCATTCAGGATTGG-1	scB3-Naive	P03	Ctrl IIM	IGHV3-11*01		ADM038_CACCACTAGAGTAAGG-1	Atm	P04	Ctrl IIM	IGHG	0.0720721
																											ADM032_TGTTCCGCATTTCAGG-1	scB7-pASC	P03	Ctrl IIM	IGHV3-11*05		ADM047_TTTGGTTCAGATCTGT-1	Bm	H02	HD	IGHA	0.0928793
																											ADM038_AACCATGCACACATGT-1	scB3-Naive	P04	Ctrl IIM	IGHV3-21*01		ADM047_GTGTGCGGTTCGTCTC-1	Bm	H02	HD	IGHM	0.0623145
																											ADM038_AACACGTTCCTCGCAT-1	scB5-Switch Bm	P04	Ctrl IIM	IGHV3-21*02		ADM042_TTGAACGTCTGCTGCT-1	ASC	H01	HD	IGHG	0.10119
																											ADM038_AAAGATGTCACTATTC-1	scB4-Unswitch Bm	P04	Ctrl IIM	IGHV3-21*01		ADM042_GAATGAAAGCAGCGTA-1	ASC	H01	HD	IGHG	0.10119
																											ADM032_GTCCTCAAGGGTCGAT-1	scB5-Switch Bm	P03	Ctrl IIM	IGHV3-21*01		ADM042_AGGCCGTAGTGCCAGA-1	Bm	H01	HD	IGHM	0.0391566
																											ADM032_GGGTCTGCAGATCCAT-1	scB5-Switch Bm	P03	Ctrl IIM	IGHV3-21*01		ADM035_CCAATCCGTTGGGACA-1	Bm	P12	MDA5+ DM-Act	IGHG	0.0419162
																											ADM032_CATGACACAAGGGTCA-1	scB3-Naive	P03	Ctrl IIM	IGHV2-70*15		ADM048_CTGCGGACATTCGACA-1	Bm	H03	HD	IGHM	0.0177515
																											ADM032_CGGAGTCGTCATGCAT-1	scB4-Unswitch Bm	P03	Ctrl IIM	IGHV3-72*01		scADM005_GGCTCGAAGATATGGT-1	Bm	P09	MDA5+ DM-Act	IGHA	0.143695
																											ADM032_TGAAAGAGTGCAGTAG-1	scB2-ISG	P03	Ctrl IIM	IGHV1-3*01		scADM005_AACGTTGAGCTGAAAT-1	ASC	P09	MDA5+ DM-Act	IGHA	0.0502959
																											ADM038_CGGCTAGTCACGAAGG-1	scB5-Switch Bm	P04	Ctrl IIM	IGHV1-3*01		scADM005_TCAGGATAGAGGTAGA-1	Bm	P09	MDA5+ DM-Act	IGHG	0.0386905
																											ADM032_TTGCGTCAGCCAGTTT-1	scB8-ASC	P03	Ctrl IIM	IGHV1-3*04		ADM048_ATAGACCTCAACACGT-1	Bm	H04	HD	IGHM	0.00589971
																											ADM032_TTGGAACAGAGGTACC-1	scB3-Naive	P03	Ctrl IIM	IGHV1-3*01		scADM005_TCGGGACGTAATCGTC-1	ASC	P09	MDA5+ DM-Act	IGHA	0.0570571
																											ADM032_ACACCAAGTTATTCTC-1	scB3-Naive	P03	Ctrl IIM	IGHV1-3*01		scADM005_TAGCCGGTCTTTAGGG-1	Bm	P09	MDA5+ DM-Act	IGHA	0.0813253
																											ADM038_GACTGCGAGAGCCTAG-1	scB6-Atm	P04	Ctrl IIM	IGHV4-38-2*02		scADM003_TCCACACTCATCTGTT-1	ASC	P07	MDA5+ DM-Act	IGHG	0.129794
																											ADM038_AGAGCTTTCGCGGATC-1	scB3-Naive	P04	Ctrl IIM	IGHV4-38-2*02		scADM001_CATCAGACAAGGGTCA-1	Bm	P06	MDA5+ DM-Act	IGHM	0.0176471
																											ADM038_GACCAATTCGGCGCTA-1	scB6-Atm	P04	Ctrl IIM	IGHV3-73*01		scADM001_TTGGCAATCTTTACAC-1	Bm	P06	MDA5+ DM-Act	IGHM	0.110119
																											ADM038_TGATTTCGTACCGTAT-1	scB3-Naive	P04	Ctrl IIM	IGHV4-39*07		ADM048_TGGCCAGTCGGTTAAC-1	Atm	H03	HD	IGHM	0
																											ADM032_TCTGGAAAGATCCGAG-1	scB3-Naive	P03	Ctrl IIM	IGHV4-39*01		ADM048_TGCGGGTTCCCTTGCA-1	Bm	H03	HD	IGHM	0.0392749
																											ADM032_TCAGCAAAGCTTTGGT-1	scB8-ASC	P03	Ctrl IIM	IGHV4-39*02		ADM048_GATGAAAGTAGAGGAA-1	Atm	H04	HD	IGHM	0.0213415
																											ADM032_TATTACCGTTCGCGAC-1	scB3-Naive	P03	Ctrl IIM	IGHV4-39*01		ADM048_CGTCCATGTAGGAGTC-1	Bm	H03	HD	IGHM	0.0299401
																											ADM032_TTTATGCTCCTAAGTG-1	scB5-Switch Bm	P03	Ctrl IIM	IGHV4-39*01		ADM048_ATGCGATAGGTACTCT-1	Atm	H04	HD	IGHM	0.0835913
																											ADM032_CCTTCGAAGCGATCCC-1	scB5-Switch Bm	P03	Ctrl IIM	IGHV4-39*01		ADM047_GTCACAACAAGCTGGA-1	Atm	P15	MDA5+ DM-Rem	IGHM	0.141566
																											ADM032_CTAGCCTCACGGACAA-1	scB3-Naive	P03	Ctrl IIM	IGHV4-39*01		ADM047_GAAACTCGTACCCAAT-1	Bm	H02	HD	IGHM	0
																											ADM038_GATCGCGGTACTCTCC-1	scB3-Naive	P04	Ctrl IIM	IGHV4-34*01		ADM042_CCTAAAGAGTAGCGGT-1	ASC	P05	Ctrl IIM	IGHA	0.103343
																											ADM038_GAAGCAGGTGATAAAC-1	scB3-Naive	P04	Ctrl IIM	IGHV4-34*01		ADM042_CAAGTTGAGGAGTTTA-1	Bm	P14	MDA5+ DM-Rem	IGHG	0.0892857
																											ADM038_CTGAAGTAGATGAGAG-1	scB2-ISG	P04	Ctrl IIM	IGHV4-34*01		ADM035_GAACATCCACCGATAT-1	Bm	P13	MDA5+ DM-Rem	IGHM	0.00884956
																											ADM038_AGCCTAAAGCCCAGCT-1	scB3-Naive	P04	Ctrl IIM	IGHV4-34*01		ADM032_CGAACATAGCGCCTCA-1	ASC	P03	Ctrl IIM	IGHA	0.0828402
																											ADM032_CTGAAGTTCCGCATCT-1	scB3-Naive	P03	Ctrl IIM	IGHV4-34*01		ADM027_CAGCTGGCAGGACGTA-1	ASC	P11	MDA5+ DM-Act	IGHA	0.0825959
																											ADM032_AACTGGTGTGGCAAAC-1	scB5-Switch Bm	P03	Ctrl IIM	IGHV4-34*01		ADM027_TGCGCAGAGTGGGCTA-1	Bm	P11	MDA5+ DM-Act	IGHM	0.0356083
																											ADM032_AAGTCTGTCCAAATGC-1	scB5-Switch Bm	P03	Ctrl IIM	IGHV4-34*01		ADM025_CGTAGGCCACGACTCG-1	Bm	P08	MDA5+ DM-Act	IGHA	0.0712166
																											ADM032_CCAATCCTCTCGTATT-1	scB3-Naive	P03	Ctrl IIM	IGHV4-34*01		scADM006_TACCTTATCGGATGTT-1	ASC	P10	MDA5+ DM-Act	IGHA	0.0780781
																											ADM038_CTGATAGTCGGTCCGA-1	scB3-Naive	P04	Ctrl IIM	IGHV1-8*01		scADM006_CGTCAGGGTGCCTTGG-1	ASC	P10	MDA5+ DM-Act	IGHA	0.0906344
																											ADM038_AAGGCAGCAGATAATG-1	scB2-ISG	P04	Ctrl IIM	IGHV1-8*01		scADM005_TCTCATATCTATCCTA-1	ASC	P09	MDA5+ DM-Act	IGHA	0.0906344
																											ADM032_AGAATAGTCACAATGC-1	scB1-Tr	P03	Ctrl IIM	IGHV4-31*03		scADM005_ACCGTAAAGTGTCCCG-1	Bm	P09	MDA5+ DM-Act	IGHM	0.00595238
																											ADM032_TGACTTTGTATTACCG-1	scB3-Naive	P03	Ctrl IIM	IGHV4-31*03		scADM005_GCTGCAGGTGCTCTTC-1	Bm	P09	MDA5+ DM-Act	IGHA	0.0780781
																											ADM032_ATTGGTGTCCAATGGT-1	scB3-Naive	P03	Ctrl IIM	IGHV4-31*03		scADM003_ACGGCCACAGTGGGAT-1	ASC	P07	MDA5+ DM-Act	IGHA	0.0575758
																											ADM032_CTTTGCGTCTTGCATT-1	scB3-Naive	P03	Ctrl IIM	IGHV5-10-1*01		scADM003_TTTACTGGTTTGACAC-1	ASC	P07	MDA5+ DM-Act	IGHA	0.0575758
																											ADM038_CTGATAGAGATGTAAC-1	scB3-Naive	P04	Ctrl IIM	IGHV3-49*04		scADM003_GTTACAGCACCTATCC-1	ASC	P07	MDA5+ DM-Act	IGHA	0.0939394
																											ADM038_TGTTCCGCATGAAGTA-1	scB5-Switch Bm	P04	Ctrl IIM	IGHV3-49*04		scADM003_AAACGGGTCGAATGCT-1	ASC	P07	MDA5+ DM-Act	IGHA	0.118182
																											ADM038_CCTAAAGGTCCAACTA-1	scB3-Naive	P04	Ctrl IIM	IGHV3-49*05		scADM003_TCTCATAGTTATGTGC-1	ASC	P07	MDA5+ DM-Act	IGHA	0.118182
																											ADM032_GGTGAAGGTATAAACG-1	scB3-Naive	P03	Ctrl IIM	IGHV3-49*04		scADM003_CACACTCCACTCTGTC-1	ASC	P07	MDA5+ DM-Act	IGHA	0.0848485
																											ADM038_GAGCAGAAGGAGTCTG-1	scB5-Switch Bm	P04	Ctrl IIM	IGHV1-46*01		scADM003_AGAATAGTCTCGATGA-1	ASC	P07	MDA5+ DM-Act	IGHA	0.0575758
																											ADM038_CTCCTAGTCTACCAGA-1	scB3-Naive	P04	Ctrl IIM	IGHV1-46*01		scADM003_TCTTCGGTCCTTCAAT-1	ASC	P07	MDA5+ DM-Act	IGHA	0.118182
																											ADM038_CATATTCAGCCCAACC-1	scB6-Atm	P04	Ctrl IIM	IGHV1-46*01		scADM003_GCCAAATCACACATGT-1	ASC	P07	MDA5+ DM-Act	IGHG	0.0518293
																											ADM038_ACACCAACACTACAGT-1	scB4-Unswitch Bm	P04	Ctrl IIM	IGHV1-46*01		scADM003_CAAGGCCAGACCACGA-1	ASC	P07	MDA5+ DM-Act	IGHG	0
																											ADM032_CGAGAAGAGGCAGTCA-1	scB4-Unswitch Bm	P03	Ctrl IIM	IGHV1-46*01		ADM048_TTTGTCAAGTGGAGAA-1	Bm	H04	HD	IGHM	0.0952381
																											ADM038_TCTTCGGCAAAGCAAT-1	scB6-Atm	P04	Ctrl IIM	IGHV3-11*01		ADM048_CCCAGTTGTTAAGATG-1	Bm	H03	HD	IGHG	0.0936556
																											ADM038_GCAAACTGTAGATTAG-1	scB2-ISG	P04	Ctrl IIM	IGHV3-11*01		ADM048_AAGGCAGAGCCTATGT-1	Atm	H04	HD	IGHM	0.0117647
																											ADM038_CGCTATCTCACTATTC-1	scB2-ISG	P04	Ctrl IIM	IGHV3-11*01		ADM047_TTTGTCACAAGTTCTG-1	Bm	P15	MDA5+ DM-Rem	IGHM	0.0567164
																											ADM038_CCGTTCATCAGGCAAG-1	scB3-Naive	P04	Ctrl IIM	IGHV3-11*06		ADM047_TCCACACAGAAACGAG-1	Bm	P15	MDA5+ DM-Rem	IGHM	0
																											ADM038_CATATGGCATGCCTTC-1	scB5-Switch Bm	P04	Ctrl IIM	IGHV3-11*01		ADM042_TGATTTCCATCCAACA-1	Atm	P14	MDA5+ DM-Rem	IGHG	0.0746269
																											ADM038_CTCGTACGTGCCTGGT-1	scB5-Switch Bm	P04	Ctrl IIM	IGHV3-48*02		ADM042_GGAACTTAGAGTAATC-1	Bm	P14	MDA5+ DM-Rem	IGHG	0.0759878
																											ADM038_ACCAGTATCTAGAGTC-1	scB2-ISG	P04	Ctrl IIM	IGHV3-21*01		ADM042_CAGCTAACAGGTGGAT-1	Bm	P05	Ctrl IIM	IGHA	0.0298507
																											ADM032_GAGGTGATCGCATGAT-1	scB3-Naive	P03	Ctrl IIM	IGHV3-21*01		ADM042_AAGGAGCGTTCGCTAA-1	Bm	H01	HD	IGHA	0.133739
																											ADM032_ATCACGAAGATGTTAG-1	scB5-Switch Bm	P03	Ctrl IIM	IGHV3-48*03		ADM035_TCCACACAGTTGCAGG-1	ASC	P12	MDA5+ DM-Act	IGHM	0.0563798
																											ADM032_CGTAGCGGTTGAGGTG-1	scB3-Naive	P03	Ctrl IIM	IGHV3-48*03		ADM035_AACACGTCAGTGAGTG-1	Bm	P12	MDA5+ DM-Act	IGHG	0.0851064
																											ADM032_GATCAGTCATTCTTAC-1	scB5-Switch Bm	P03	Ctrl IIM	IGHV3-48*03		ADM032_AAACCTGTCGAACTGT-1	Bm	P03	Ctrl IIM	IGHA	0.00925926
																											ADM038_ATTATCCAGTTCGCAT-1	scB3-Naive	P04	Ctrl IIM	IGHV1-69*01		ADM027_CACAAACCATGCATGT-1	Atm	P11	MDA5+ DM-Act	IGHG	0.00884956
																											ADM038_GGTGCGTTCGGCTACG-1	scB1-Tr	P04	Ctrl IIM	IGHV1-69*01		ADM027_GACTGCGCATTCCTCG-1	Bm	P11	MDA5+ DM-Act	IGHM	0.0486322
																											ADM038_AAACCTGGTTACGGAG-1	scB5-Switch Bm	P04	Ctrl IIM	IGHV1-69*01		scADM006_TTGCCGTTCACTTACT-1	ASC	P10	MDA5+ DM-Act	IGHA	0.045045
																											ADM032_CTTCTCTGTGACAAAT-1	scB3-Naive	P03	Ctrl IIM	IGHV1-69*06		scADM006_CCGGGATGTATCACCA-1	ASC	P10	MDA5+ DM-Act	IGHA	0.0568862
																											ADM032_TGCGTGGAGTACTTGC-1	scB3-Naive	P03	Ctrl IIM	IGHV4-34*01		scADM006_AGACGTTCAACACCCG-1	ASC	P10	MDA5+ DM-Act	IGHA	0.143731
																											ADM038_TCATTACCAATCGGTT-1	scB5-Switch Bm	P04	Ctrl IIM	IGHV4-34*01		scADM005_GTGCAGCCACAGGAGT-1	Bm	P09	MDA5+ DM-Act	IGHA	0.058309
																											ADM038_AACTGGTGTGCAGACA-1	scB1-Tr	P04	Ctrl IIM	IGHV4-34*01		scADM003_CCTACACTCACTTATC-1	ASC	P07	MDA5+ DM-Act	IGHA	0.137725
																											ADM032_ACGCAGCTCTGCTTGC-1	scB3-Naive	P03	Ctrl IIM	IGHV4-34*01		scADM003_GTCGGGTCAGTGAGTG-1	ASC	P07	MDA5+ DM-Act	IGHA	0.137725
																											ADM032_TACAGTGAGTTCGCAT-1	scB3-Naive	P03	Ctrl IIM	IGHV4-34*01		scADM003_CACCACTCAACTGGCC-1	ASC	P07	MDA5+ DM-Act	IGHA	0.137725
																											ADM038_TCTATTGAGTTACGGG-1	scB2-ISG	P04	Ctrl IIM	IGHV3-23*01		scADM003_TCAACGACATATGCTG-1	ASC	P07	MDA5+ DM-Act	IGHA	0.114458
																											ADM032_TTTGTCATCATTTGGG-1	scB4-Unswitch Bm	P03	Ctrl IIM	IGHV4-34*01		scADM003_CATCAGAGTAAGAGGA-1	ASC	P07	MDA5+ DM-Act	IGHA	0.11976
																											ADM038_GACGCGTTCTGTCAAG-1	scB2-ISG	P04	Ctrl IIM	IGHV3-23*01		scADM003_CTGAAGTAGTATCTCG-1	ASC	P07	MDA5+ DM-Act	IGHA	0.0479042
																											ADM038_AAGGTTCGTTCTGAAC-1	scB3-Naive	P04	Ctrl IIM	IGHV3-23*01		scADM003_GAATGAATCTGATACG-1	ASC	P07	MDA5+ DM-Act	IGHA	0.0988024
																											ADM032_GACGCGTTCTTGCCGT-1	scB5-Switch Bm	P03	Ctrl IIM	IGHV1-2*02		scADM003_AGGTCATAGCGCTTAT-1	ASC	P07	MDA5+ DM-Act	IGHA	0.105422
																											ADM032_GGCGACTTCCACGCAG-1	scB4-Unswitch Bm	P03	Ctrl IIM	IGHV1-2*02		ADM042_CATCGGGGTCGCATAT-1	ASC	H01	HD	IGHA	0.0447761
																											ADM038_AACTTTCGTTTCGCTC-1	scB6-Atm	P04	Ctrl IIM	IGHV3-23*01		scADM005_CTGAAACTCACGCATA-1	ASC	P09	MDA5+ DM-Act	IGHG	0.0552147
																											ADM038_TGCCAAACACAGGCCT-1	scB5-Switch Bm	P04	Ctrl IIM	IGHV1-2*02		scADM005_AGGGATGGTCTAAACC-1	Bm	P09	MDA5+ DM-Act	IGHM	0
																											ADM032_CGGACACCATGTCTCC-1	scB3-Naive	P03	Ctrl IIM	IGHV3-23*01		scADM005_CGTCCATTCTCTTGAT-1	Bm	P09	MDA5+ DM-Act	IGHM	0.0397554
																											ADM032_GAGCAGACACAACTGT-1	scB5-Switch Bm	P03	Ctrl IIM	IGHV3-23*01		ADM047_TTGGCAATCTTGCAAG-1	Bm	P15	MDA5+ DM-Rem	IGHM	0.0030303
																											ADM032_GGGAGATAGTGAACAT-1	scB5-Switch Bm	P03	Ctrl IIM	IGHV3-23*01		ADM042_TTTCCTCTCACCATAG-1	Bm	H01	HD	IGHM	0.0393939
																											ADM032_TCTCTAATCGTCACGG-1	scB3-Naive	P03	Ctrl IIM	IGHV3-23*01		ADM042_TAGAGCTTCCCTGACT-1	Bm	H01	HD	IGHG	0.0753012
																											ADM038_ACAGCTAGTGTAATGA-1	scB6-Atm	P04	Ctrl IIM	IGHV3-23*01		ADM035_GGACAGACATCCCACT-1	Bm	P13	MDA5+ DM-Rem	IGHA	0.0707692
																											ADM038_TTGACTTTCAGAGGTG-1	scB5-Switch Bm	P04	Ctrl IIM	IGHV3-23*01		ADM035_CTAGTGAAGGATGGAA-1	Bm	P13	MDA5+ DM-Rem	IGHG	0.137615
																											ADM038_TTCTTAGGTGCATCTA-1	scB6-Atm	P04	Ctrl IIM	IGHV3-23*01		ADM027_GCAGCCAGTTTAGCTG-1	Atm	P11	MDA5+ DM-Act	IGHG	0.0769231
																											ADM038_GTCACAACATCCGTGG-1	scB4-Unswitch Bm	P04	Ctrl IIM	IGHV3-23*01		ADM027_CGGAGCTGTCCAAGTT-1	ASC	P11	MDA5+ DM-Act	IGHA	0.0959752
																											ADM038_GGCTCGACAAGGACTG-1	scB5-Switch Bm	P04	Ctrl IIM	IGHV3-23*01		ADM027_GGGAGATCACCGAAAG-1	Bm	P11	MDA5+ DM-Act	IGHM	0.00589971
																											ADM038_GGACAAGAGTGTACGG-1	scB4-Unswitch Bm	P04	Ctrl IIM	IGHV3-23*01		ADM025_GTGGGTCTCACTTATC-1	Atm	P08	MDA5+ DM-Act	IGHA	0.0304878
																											ADM038_GCGCAGTCACCAGTTA-1	scB5-Switch Bm	P04	Ctrl IIM	IGHV3-23*01		scADM005_AAATGCCGTAAGTAGT-1	Bm	P09	MDA5+ DM-Act	IGHA	0.0552147
																											ADM038_CTGTTTAGTAAGTTCC-1	scB3-Naive	P04	Ctrl IIM	IGHV3-23*01		scADM005_TCTCTAATCTATCCTA-1	Bm	P09	MDA5+ DM-Act	IGHA	0.0574018
																											ADM038_ATGAGGGTCGCCGTGA-1	scB5-Switch Bm	P04	Ctrl IIM	IGHV3-23*01		scADM003_TACGGTAGTGGTAACG-1	ASC	P07	MDA5+ DM-Act	IGHG	0.0535714
																											ADM032_TCTTTCCTCGAATGGG-1	scB2-ISG	P03	Ctrl IIM	IGHV3-23*01		scADM003_GTACGTAGTCTCTCTG-1	ASC	P07	MDA5+ DM-Act	IGHG	0.0535714
																											ADM032_GGAATAAGTGTCCTCT-1	scB5-Switch Bm	P03	Ctrl IIM	IGHV3-23*01		scADM001_GGCCGATAGGACGAAA-1	ASC	P06	MDA5+ DM-Act	IGHG	0.0914454
																											ADM032_CATCCACGTACGCACC-1	scB4-Unswitch Bm	P03	Ctrl IIM	IGHV3-23*01		ADM048_GAGGTGACATATGGTC-1	Bm	H04	HD	IGHM	0.0365854
																											ADM032_TAAGTGCAGCGTAGTG-1	scB5-Switch Bm	P03	Ctrl IIM	IGHV3-23*01		ADM042_GTACTTTGTCTAGGTT-1	Bm	P14	MDA5+ DM-Rem	IGHA	0.0925373
																											ADM032_GAATGAAAGCTGTTCA-1	scB3-Naive	P03	Ctrl IIM	IGHV3-23*01		ADM035_CACAGGCAGTAGCCGA-1	Bm	P12	MDA5+ DM-Act	IGHA	0.104101
																											ADM032_TTCGGTCTCCGAATGT-1	scB2-ISG	P03	Ctrl IIM	IGHV3-23*01		ADM027_GATCAGTCACAACGTT-1	Bm	P11	MDA5+ DM-Act	IGHM	0.0266272
																											ADM032_CATCAAGCAATGACCT-1	scB4-Unswitch Bm	P03	Ctrl IIM	IGHV3-23*01		ADM027_CACACAAGTACTCGCG-1	Bm	P11	MDA5+ DM-Act	IGHM	0
																											ADM032_GTCACAATCCTCAACC-1	scB3-Naive	P03	Ctrl IIM	IGHV3-23*01		ADM048_TTGACTTCAGCCTGTG-1	Bm	H04	HD	IGHM	0.0693642
																											ADM032_ACGATACTCCAAAGTC-1	scB1-Tr	P03	Ctrl IIM	IGHV3-23*01		ADM048_GCTTGAACAGATGGGT-1	Bm	H04	HD	IGHM	0.083815
																											ADM032_CTGATAGCAACGATCT-1	scB2-ISG	P03	Ctrl IIM	IGHV3-23*01		ADM048_CCTATTACACATCTTT-1	Bm	H04	HD	IGHA	0.0377907
																											ADM032_GAAACTCAGGCTAGCA-1	scB5-Switch Bm	P03	Ctrl IIM	IGHV3-23*01		ADM027_GGCGACTTCAAGAAGT-1	Atm	P11	MDA5+ DM-Act	IGHM	0.0406977
																											ADM038_TCTTTCCCAGCTGGCT-1	scB4-Unswitch Bm	P04	Ctrl IIM	IGHV3-7*03		scADM003_CCCATACAGACAAAGG-1	ASC	P07	MDA5+ DM-Act	IGHM	0
																											ADM038_ACGATGTAGGGTCTCC-1	scB3-Naive	P04	Ctrl IIM	IGHV3-7*01		scADM003_GCGCAACCACTGAAGG-1	ASC	P07	MDA5+ DM-Act	IGHA	0.0853659
																											ADM038_ACCGTAAAGTATTGGA-1	scB5-Switch Bm	P04	Ctrl IIM	IGHV3-7*01		ADM042_GACACGCCAAAGAATC-1	Bm	H01	HD	IGHM	0.10355
																											ADM032_TGACAACGTCTAGTCA-1	scB5-Switch Bm	P03	Ctrl IIM	IGHV3-7*01		scADM006_ATTCTACAGGGCTTCC-1	ASC	P10	MDA5+ DM-Act	IGHA	0.161094
																											ADM032_CAGATCATCCGTAGGC-1	scB3-Naive	P03	Ctrl IIM	IGHV3-7*01		ADM035_CTACATTAGTTAGCGG-1	Bm	P12	MDA5+ DM-Act	IGHM	0.0147929
																											ADM032_CTCTAATAGACTAAGT-1	scB8-ASC	P03	Ctrl IIM	IGHV3-7*05		scADM003_AGCGTATTCTGTACGA-1	ASC	P07	MDA5+ DM-Act	IGHG	0
																											ADM038_CCGTACTCAATGTTGC-1	scB4-Unswitch Bm	P04	Ctrl IIM	IGHV2-5*02		ADM048_TTAGGCACAACAACCT-1	Atm	H03	HD	IGHM	0.0297619
																											ADM032_ACGATGTCACGGTAGA-1	scB8-ASC	P03	Ctrl IIM	IGHV3-43*02		scADM003_CACATTTAGGGAGTAA-1	ASC	P07	MDA5+ DM-Act	IGHA	0.113095
																											ADM038_ACGATGTGTAGCGTCC-1	scB1-Tr	P04	Ctrl IIM	IGHV2-5*02		scADM001_CTCACACCACGACGAA-1	ASC	P06	MDA5+ DM-Act	IGHA	0.0571429
																											ADM038_TCAGGTATCGCCAGCA-1	scB3-Naive	P04	Ctrl IIM	IGHV3-43*01		ADM048_CCACGGAAGATCACGG-1	Bm	H04	HD	IGHM	0.0651558
																											ADM038_CGATGTAAGCTCCCAG-1	scB6-Atm	P04	Ctrl IIM	IGHV3-66*01		ADM042_GAAATGAAGCCAGAAC-1	Bm	H01	HD	IGHA	0.00849858
																											ADM038_CCCAATCAGCAGGTCA-1	scB5-Switch Bm	P04	Ctrl IIM	IGHV3-66*01		ADM042_CAAGAAAAGCGTCAAG-1	Bm	H01	HD	IGHA	0.00849858
																											ADM032_CCTTCCCAGAAGGCCT-1	scB2-ISG	P03	Ctrl IIM	IGHV3-66*01		scADM003_ATTATCCGTAGCGATG-1	ASC	P07	MDA5+ DM-Act	IGHA	0.074184
																											ADM038_TACAGTGGTAACGTTC-1	scB3-Naive	P04	Ctrl IIM	IGHV3-9*01		scADM003_CTCTAATGTCGGGTCT-1	ASC	P07	MDA5+ DM-Act	IGHA	0.074184
																											ADM032_ACGCCAGCAGGGTTAG-1	scB3-Naive	P03	Ctrl IIM	IGHV3-43*02		scADM003_CTCGTCAGTTCGTCTC-1	ASC	P07	MDA5+ DM-Act	IGHA	0.074184
																											ADM038_GACGTGCAGAAAGTGG-1	scB6-Atm	P04	Ctrl IIM	IGHV5-51*01		scADM003_TAGACCATCAAGGTAA-1	ASC	P07	MDA5+ DM-Act	IGHA	0.0771513
																											ADM038_GACGGCTAGGTTACCT-1	scB6-Atm	P04	Ctrl IIM	IGHV5-51*01		scADM001_AAACGGGGTAAATGAC-1	Atm	P06	MDA5+ DM-Act	IGHG	0.03003
																											ADM038_ATAGACCGTAGTAGTA-1	scB1-Tr	P04	Ctrl IIM	IGHV5-51*01		ADM042_TCGTACCAGAATAGGG-1	Bm	H01	HD	IGHM	0.038806
																											ADM038_AAACGGGGTCACCCAG-1	scB3-Naive	P04	Ctrl IIM	IGHV5-51*01		scADM006_CTACCCAAGGATGGTC-1	ASC	P10	MDA5+ DM-Act	IGHG	0.0535714
																											ADM032_GTGCAGCAGGGATGGG-1	scB3-Naive	P03	Ctrl IIM	IGHV5-51*01		scADM005_GCATGTAAGCCATCGC-1	Bm	P09	MDA5+ DM-Act	IGHM	0
																											ADM032_ACTATCTTCATCTGCC-1	scB3-Naive	P03	Ctrl IIM	IGHV5-51*01		scADM003_TAAGAGAGTAAGAGAG-1	ASC	P07	MDA5+ DM-Act	IGHA	0.042042
																											ADM038_TCCACACTCAGCGACC-1	scB5-Switch Bm	P04	Ctrl IIM	IGHV3-74*02		scADM001_TTATGCTTCCACGAAT-1	Bm	P06	MDA5+ DM-Act	IGHM	0.0207715
																											ADM038_GAACGGATCTGGTGTA-1	scB3-Naive	P04	Ctrl IIM	IGHV3-74*01		ADM048_GCGCCAAGTCAAGCGA-1	Bm	H04	HD	IGHG	0.0149254
																											ADM038_AGGCCGTAGTTGAGTA-1	scB5-Switch Bm	P04	Ctrl IIM	IGHV3-74*03		ADM047_TTTCCTCTCTGCCCTA-1	Bm	P15	MDA5+ DM-Rem	IGHM	0.0326409
																											ADM038_GATTCAGTCGTCCAGG-1	scB3-Naive	P04	Ctrl IIM	IGHV2-26*01		ADM047_ATTGGACTCCATGAAC-1	Bm	P15	MDA5+ DM-Rem	IGHM	0
																											ADM032_CAGGTGCAGACCTTTG-1	scB5-Switch Bm	P03	Ctrl IIM	IGHV3-74*01		ADM035_ATTACTCAGTTAGCGG-1	ASC	P12	MDA5+ DM-Act	IGHA	0.0660661
																											ADM038_TCTGAGACATGCAACT-1	scB3-Naive	P04	Ctrl IIM	IGHV3-33*06		ADM025_CAGGTGCGTGCAGACA-1	Bm	P08	MDA5+ DM-Act	IGHA	0.103343
																											ADM038_GTGTTAGCACATTTCT-1	scB3-Naive	P04	Ctrl IIM	IGHV3-30*04		scADM001_CTGTGCTGTACTCTCC-1	Bm	P06	MDA5+ DM-Act	IGHG	0.118694
																											ADM038_GCTTGAAAGGTGTTAA-1	scB3-Naive	P04	Ctrl IIM	IGHV3-33*06		ADM048_CGGTTAAGTTGGGACA-1	Bm	H04	HD	IGHA	0.133333
																											ADM038_GCTCCTATCTGCGGCA-1	scB3-Naive	P04	Ctrl IIM	IGHV3-33*06		ADM042_TCAACGAAGATATGCA-1	Bm	P14	MDA5+ DM-Rem	IGHM	0.00301205
																											ADM038_GAACATCTCACCATAG-1	scB2-ISG	P04	Ctrl IIM	IGHV3-30*04		ADM042_GTTCTCGAGTGTCCCG-1	Bm	H01	HD	IGHA	0.056213
																											ADM038_CCGTGGAAGGCCCTCA-1	scB3-Naive	P04	Ctrl IIM	IGHV3-30*04		ADM042_ACTGATGTCTACTATC-1	ASC	H01	HD	IGHG	0.0568862
																											ADM038_CAGCCGAAGGGCACTA-1	scB1-Tr	P04	Ctrl IIM	IGHV3-30*04		scADM001_AGTGGGAAGGATGTAT-1	Bm	P06	MDA5+ DM-Act	IGHM	0.0773639
																											ADM038_AAAGTAGGTGTCGCTG-1	scB3-Naive	P04	Ctrl IIM	IGHV3-30*04		ADM047_TGATTTCTCCGGCACA-1	Bm	P15	MDA5+ DM-Rem	IGHA	0.026393
																											ADM038_AAACGGGAGCAGACTG-1	scB5-Switch Bm	P04	Ctrl IIM	IGHV3-30*04		ADM047_CTGCGGACAGATCTGT-1	Bm	H02	HD	IGHM	0
																											ADM032_AACTTTCCAGGGATTG-1	scB5-Switch Bm	P03	Ctrl IIM	IGHV3-30-3*01		ADM042_AACTTTCGTGCAGTAG-1	ASC	H01	HD	IGHG	0.0612245
																											ADM032_TGGGAAGCATGCGCAC-1	scB5-Switch Bm	P03	Ctrl IIM	IGHV3-30*04		ADM042_ACGGCCAGTCCGAGTC-1	Bm	P14	MDA5+ DM-Rem	IGHG	0.0578035
																											ADM032_CTCTGGTCAGGGATTG-1	scB5-Switch Bm	P03	Ctrl IIM	IGHV3-30*18		ADM048_ACGATACTCCACTCCA-1	Atm	H04	HD	IGHG	0.0900901
																											ADM032_GAAGCAGGTTCGTTGA-1	scB8-ASC	P03	Ctrl IIM	IGHV3-30-3*01		ADM042_GGAGCAAGTAGCTAAA-1	Bm	P05	Ctrl IIM	IGHM	0
																											ADM032_ACGGGTCCAAAGCAAT-1	scB3-Naive	P03	Ctrl IIM	IGHV3-53*04		scADM003_GCACATACACGGACAA-1	ASC	P07	MDA5+ DM-Act	IGHA	0.0595238
																											ADM032_TCTATTGCAAACTGTC-1	scB8-ASC	P03	Ctrl IIM	IGHV3-15*01		ADM048_TCTATTGTCACCAGGC-1	Bm	H04	HD	IGHM	0
																											ADM038_GTTCTCGTCAGCAACT-1	scB3-Naive	P04	Ctrl IIM	IGHV1-18*01		scADM001_CATCCACAGAACTGTA-1	ASC	P06	MDA5+ DM-Act	IGHA	0.12012
																											ADM038_CATATGGCAAGCTGGA-1	scB2-ISG	P04	Ctrl IIM	IGHV1-18*04		scADM001_GACGTGCTCTAGAGTC-1	Bm	P06	MDA5+ DM-Act	IGHD	0
																											ADM038_GACTGCGGTAGCGCTC-1	scB5-Switch Bm	P04	Ctrl IIM	IGHV1-18*04		scADM001_CCACTACGTACGCACC-1	Atm	P06	MDA5+ DM-Act	IGHM	0
																											ADM038_CAAGTTGGTACCGTAT-1	scB3-Naive	P04	Ctrl IIM	IGHV1-18*01		ADM048_CTGCGGACAATGGTCT-1	Atm	H03	HD	IGHM	0.0117302
																											ADM038_AAGGAGCAGCGAGAAA-1	scB3-Naive	P04	Ctrl IIM	IGHV1-18*01		ADM048_CCTACCAGTGCTCTTC-1	Bm	H04	HD	IGHG	0.0818713
																											ADM032_ATAAGAGCATGATCCA-1	scB3-Naive	P03	Ctrl IIM	IGHV1-18*01		ADM035_GCATGTATCATCACCC-1	Bm	P13	MDA5+ DM-Rem	IGHA	0.0382353
																											ADM038_GTTCTCGTCTTCCTTC-1	scB3-Naive	P04	Ctrl IIM	IGHV3-43*02		ADM027_ATTACTCTCGCCGTGA-1	Bm	P11	MDA5+ DM-Act	IGHG	0.0117647
																											ADM032_TGCACCTGTCGCGGTT-1	scB5-Switch Bm	P03	Ctrl IIM	IGHV3-43*02		ADM027_CAGCGACAGGAGCGTT-1	Bm	P11	MDA5+ DM-Act	IGHG	0.0117647
																											ADM032_GTGCTTCGTATATCCG-1	scB5-Switch Bm	P03	Ctrl IIM	IGHV2-5*01		scADM001_AGCTCCTAGGATGGAA-1	Bm	P06	MDA5+ DM-Act	IGHA	0.0507463
																											ADM038_GATCTAGCACGCGAAA-1	scB5-Switch Bm	P04	Ctrl IIM	IGHV3-33*01		ADM047_CTACGTCAGTGTCTCA-1	Bm	P15	MDA5+ DM-Rem	IGHA	0.0647059
																											ADM038_TCAACGACAGCCACCA-1	scB5-Switch Bm	P04	Ctrl IIM	IGHV1-3*01		ADM042_CACCACTGTCCTAGCG-1	Bm	H01	HD	IGHA	0.0614035
																											ADM032_AGCCTAAAGTGCAAGC-1	scB7-pASC	P03	Ctrl IIM	IGHV3-30-3*01		ADM025_TTCTCCTCATGACATC-1	ASC	P08	MDA5+ DM-Act	IGHA	0.0988024
																											ADM038_AGCGGTCAGTGTTAGA-1	scB2-ISG	P04	Ctrl IIM	IGHV3-74*01		ADM025_TGGTTAGTCGTTACGA-1	ASC	P08	MDA5+ DM-Act	IGHA	0.107784
																											ADM032_GGAATAAGTCAAACTC-1	scB8-ASC	P03	Ctrl IIM	IGHV1-3*01		ADM025_TGGGCGTCATCCGCGA-1	ASC	P08	MDA5+ DM-Act	IGHA	0.107784
																											ADM038_TACTCATTCCGTTGCT-1	scB3-Naive	P04	Ctrl IIM	IGHV3-74*01		ADM025_TGAAAGACAGGGAGAG-1	ASC	P08	MDA5+ DM-Act	IGHA	0.0736842
																											ADM032_GTGCATACAGCGTAAG-1	scB1-Tr	P03	Ctrl IIM	IGHV3-20*01		ADM025_GCACATAGTCAGAAGC-1	ASC	P08	MDA5+ DM-Act	IGHA	0.0838323
																											ADM038_CAGAGAGAGCGTGAGT-1	scB3-Naive	P04	Ctrl IIM	IGHV3-13*05		ADM025_CTGAAGTAGCACAGGT-1	ASC	P08	MDA5+ DM-Act	IGHA	0.0958084
																											ADM038_TATTACCAGCTAACTC-1	scB3-Naive	P04	Ctrl IIM	IGHV1-69*04		ADM025_CGGAGTCAGGGTGTGT-1	ASC	P08	MDA5+ DM-Act	IGHA	0.0657895
																											ADM038_TATCTCAAGAGTGAGA-1	scB3-Naive	P04	Ctrl IIM	IGHV3-23*01		ADM025_CGATGGCTCCCATTAT-1	ASC	P08	MDA5+ DM-Act	IGHA	0.0958084
																											ADM038_GTCAAGTCACTTGGAT-1	scB2-ISG	P04	Ctrl IIM	IGHV3-48*02		ADM025_CGAACATCAATAGCGG-1	ASC	P08	MDA5+ DM-Act	IGHA	0.0898204
																											ADM038_GGAAAGCAGGTACTCT-1	scB3-Naive	P04	Ctrl IIM	IGHV3-48*03		ADM025_CATATTCGTGAAGGCT-1	ASC	P08	MDA5+ DM-Act	IGHA	0.122754
																											ADM038_GATGCTACAGTGGGAT-1	scB3-Naive	P04	Ctrl IIM	IGHV3-48*03		ADM025_CAGTCCTAGGGTCTCC-1	ASC	P08	MDA5+ DM-Act	IGHA	0.105263
																											ADM038_CTGCCTAAGGTCATCT-1	scB5-Switch Bm	P04	Ctrl IIM	IGHV3-48*02		ADM025_ATCCACCGTAAACGCG-1	ASC	P08	MDA5+ DM-Act	IGHA	0.0958084
																											ADM038_GCTTCCACAACACGCC-1	scB5-Switch Bm	P04	Ctrl IIM	IGHV3-30*04		ADM025_AGTTGGTAGACCACGA-1	ASC	P08	MDA5+ DM-Act	IGHA	0.0912281
																											ADM038_CCCATACTCAACACTG-1	scB4-Unswitch Bm	P04	Ctrl IIM	IGHV5-51*01		ADM025_AGGTCCGGTACCGTTA-1	ASC	P08	MDA5+ DM-Act	IGHA	0.0868263
																											ADM032_AGCGGTCCAAGTTGTC-1	scB3-Naive	P03	Ctrl IIM	IGHV5-51*01		ADM025_TTCTCCTCATATACGC-1	ASC	P08	MDA5+ DM-Act	IGHA	0.10479
																											ADM038_GGTGCGTTCCTACAGA-1	scB3-Naive	P04	Ctrl IIM	IGHV2-70*15		ADM025_CGTCAGGTCGTTTAGG-1	ASC	P08	MDA5+ DM-Act	IGHA	0.10479
																											ADM038_GCGCGATGTTCCGTCT-1	scB3-Naive	P04	Ctrl IIM	IGHV3-43*02		ADM025_TGGGAAGGTGTTCTTT-1	ASC	P08	MDA5+ DM-Act	IGHA	0.0736842
																											ADM038_CTGCTGTGTGAGTATA-1	scB3-Naive	P04	Ctrl IIM	IGHV4-38-2*02		ADM025_TGCTGCTAGAGGACGG-1	ASC	P08	MDA5+ DM-Act	IGHA	0.0912281
																											ADM032_GTCATTTAGAAGGACA-1	scB4-Unswitch Bm	P03	Ctrl IIM	IGHV3-73*01		ADM025_TGAGCATAGAGTCTGG-1	ASC	P08	MDA5+ DM-Act	IGHA	0.0912281
																											ADM032_GTCACAAAGCACAGGT-1	scB8-ASC	P03	Ctrl IIM	IGHV1-8*01		ADM025_GTGTTAGTCACCGGGT-1	ASC	P08	MDA5+ DM-Act	IGHA	0.0877193
																											ADM032_GTATCTTGTGTTTGTG-1	scB8-ASC	P03	Ctrl IIM	IGHV1-8*01		ADM025_GTACTTTAGCGATCCC-1	ASC	P08	MDA5+ DM-Act	IGHA	0.0928144
																											ADM038_GTCATTTCAGCTATTG-1	scB5-Switch Bm	P04	Ctrl IIM	IGHV6-1*01		ADM025_GGCTCGAGTTAAGACA-1	ASC	P08	MDA5+ DM-Act	IGHA	0.0928144
																											ADM032_GAAATGACAAGTCTGT-1	scB6-Atm	P03	Ctrl IIM	IGHV1-3*01		ADM025_GGCCGATTCAATAAGG-1	ASC	P08	MDA5+ DM-Act	IGHA	0.0912281
																											ADM038_TTAGGACAGACACTAA-1	scB4-Unswitch Bm	P04	Ctrl IIM	IGHV3-66*01		ADM025_GATCGCGAGTGTCTCA-1	ASC	P08	MDA5+ DM-Act	IGHA	0.0912281
																											ADM038_GGAAAGCTCACTCCTG-1	scB5-Switch Bm	P04	Ctrl IIM	IGHV3-66*01		ADM025_CACAGTAGTTACCGAT-1	ASC	P08	MDA5+ DM-Act	IGHA	0.0912281
																											ADM038_ACTGTCCCAGGTTTCA-1	scB5-Switch Bm	P04	Ctrl IIM	IGHV3-15*05		ADM025_CACAAACTCTCTTATG-1	ASC	P08	MDA5+ DM-Act	IGHA	0.0877193
																											ADM038_TGACTAGAGGGCTCTC-1	scB5-Switch Bm	P04	Ctrl IIM	IGHV5-51*01		ADM025_ACCGTAAGTTGGTTTG-1	ASC	P08	MDA5+ DM-Act	IGHA	0.0877193
																											ADM032_CGAGAAGCATCGACGC-1	scB5-Switch Bm	P03	Ctrl IIM	IGHV5-51*01		ADM025_AAAGATGAGGGTTCCC-1	ASC	P08	MDA5+ DM-Act	IGHA	0.0877193
																											ADM032_TCAGGATCACGAGAGT-1	scB3-Naive	P03	Ctrl IIM	IGHV5-51*01		ADM025_GCGCAGTGTACATCCA-1	ASC	P08	MDA5+ DM-Act	IGHA	0.10479
																											ADM032_ACCGTAAGTACCAGTT-1	scB4-Unswitch Bm	P03	Ctrl IIM	IGHV5-51*01		ADM025_GATGAGGAGTAACCCT-1	ASC	P08	MDA5+ DM-Act	IGHA	0.0688623
																											ADM038_AACTGGTCAAGACGTG-1	scB3-Naive	P04	Ctrl IIM	IGHV1-46*01		ADM025_CGTCAGGTCTACCAGA-1	ASC	P08	MDA5+ DM-Act	IGHA	0.10479
																											ADM038_TGCACCTGTGTGGCTC-1	scB3-Naive	P04	Ctrl IIM	IGHV3-30*04		ADM025_CAGGTGCAGACCTAGG-1	ASC	P08	MDA5+ DM-Act	IGHA	0.0958084
																											ADM038_TGATTTCAGCGATGAC-1	scB4-Unswitch Bm	P04	Ctrl IIM	IGHV3-30*04		ADM025_CACACTCGTTAAGGGC-1	ASC	P08	MDA5+ DM-Act	IGHA	0.0928144
																											ADM038_CTACACCTCTACGAGT-1	scB3-Naive	P04	Ctrl IIM	IGHV3-33*06		ADM025_ACGCCAGCACGGATAG-1	ASC	P08	MDA5+ DM-Act	IGHA	0.116766
																											ADM038_CGTCCATAGTTGTCGT-1	scB5-Switch Bm	P04	Ctrl IIM	IGHV3-30*04		ADM025_ACGAGCCGTCAACATC-1	ASC	P08	MDA5+ DM-Act	IGHA	0.110778
																											ADM038_AGCTCTCTCTCTAGGA-1	scB1-Tr	P04	Ctrl IIM	IGHV3-30*04		ADM025_ACCCACTGTGAAATCA-1	ASC	P08	MDA5+ DM-Act	IGHA	0.125749
																											ADM038_ACTGATGGTATCAGTC-1	scB3-Naive	P04	Ctrl IIM	IGHV3-30*04		ADM025_AAGTCTGGTCCGAATT-1	ASC	P08	MDA5+ DM-Act	IGHA	0.105263
																											ADM038_AAGGTTCCAGGATCGA-1	scB3-Naive	P04	Ctrl IIM	IGHV3-30*04		ADM025_AACACGTGTCAATGTC-1	ASC	P08	MDA5+ DM-Act	IGHA	0.116766
																											ADM032_CAGGTGCCAGTGGGAT-1	scB5-Switch Bm	P03	Ctrl IIM	IGHV3-30*04		ADM025_CGGAGTCAGACCGGAT-1	ASC	P08	MDA5+ DM-Act	IGHM	0.0840841
																											ADM032_GCAGTTAGTCTTGTCC-1	scB5-Switch Bm	P03	Ctrl IIM	IGHV3-30*04		ADM035_TCAGATGGTGCCTGGT-1	Bm	P12	MDA5+ DM-Act	IGHM	0.00285714
																											ADM032_CTACGTCAGGAGTTGC-1	scB3-Naive	P03	Ctrl IIM	IGHV3-30*04		ADM035_GACCTGGGTTAAGACA-1	Bm	P12	MDA5+ DM-Act	IGHG	0.0115942
																											ADM032_GAATGAAAGATGTTAG-1	scB3-Naive	P03	Ctrl IIM	IGHV3-30*04		ADM035_CCTACCAAGCTCAACT-1	Bm	P12	MDA5+ DM-Act	IGHM	0.00294118
																											ADM032_TCAGCAAGTATCACCA-1	scB3-Naive	P03	Ctrl IIM	IGHV3-33*01		ADM048_TCAGCTCGTAGAGTGC-1	Bm	H04	HD	IGHA	0.0769231
																											ADM032_AACCATGTCACGAAGG-1	scB5-Switch Bm	P03	Ctrl IIM	IGHV3-33*01		ADM048_GCGGGTTTCCACGTGG-1	Bm	H04	HD	IGHA	0.0513595
																											ADM038_CACATAGTCCCGACTT-1	scB3-Naive	P04	Ctrl IIM	IGHV4-31*03		ADM042_CTCGTACTCATCGCTC-1	Bm	H01	HD	IGHM	0.0351906
																											ADM032_ACACCAAGTCAAAGAT-1	scB3-Naive	P03	Ctrl IIM	IGHV4-31*03		ADM035_CTTAACTTCGCAAGCC-1	Atm	P12	MDA5+ DM-Act	IGHM	0.0147929
																											ADM038_TGGCTGGAGCGATAGC-1	scB1-Tr	P04	Ctrl IIM	IGHV1-2*02		ADM032_CTCACACTCGGGAGTA-1	ASC	P01	Ctrl IIM	IGHA	0.120588
																											ADM032_GCTTCCAGTGTGAAAT-1	scB4-Unswitch Bm	P03	Ctrl IIM	IGHV1-2*02		scADM001_AACTCTTCATCACAAC-1	Bm	P06	MDA5+ DM-Act	IGHG	0.0382353
																											ADM032_TGTGGTAAGATGCGAC-1	scB3-Naive	P03	Ctrl IIM	IGHV1-2*02		scADM001_ACTGAACCATCCTAGA-1	Bm	P06	MDA5+ DM-Act	IGHG	0.135693
																											ADM038_TCTATTGGTCTCCATC-1	scB3-Naive	P04	Ctrl IIM	IGHV3-23*01		scADM005_ACTTTCACATATGCTG-1	Bm	P09	MDA5+ DM-Act	IGHA	0.0502959
																											ADM038_GTGCTTCAGTCCCACG-1	scB1-Tr	P04	Ctrl IIM	IGHV3-23*01		ADM048_TAGTGGTGTCTAGAGG-1	Bm	H04	HD	IGHM	0.0642202
																											ADM038_GGCCGATCACGCATCG-1	scB2-ISG	P04	Ctrl IIM	IGHV3-23*01		ADM047_TTCCCAGAGCCAACAG-1	Bm	H02	HD	IGHM	0
																											ADM038_GAACATCAGAAGGGTA-1	scB4-Unswitch Bm	P04	Ctrl IIM	IGHV3-23*01		ADM047_CGCGTTTCAAGCTGAG-1	Bm	P15	MDA5+ DM-Rem	IGHM	0
																											ADM038_ATTATCCAGGCTAGAC-1	scB3-Naive	P04	Ctrl IIM	IGHV3-23*01		ADM027_GCATGTAGTTTGACAC-1	ASC	P11	MDA5+ DM-Act	IGHA	0.0351906
																											ADM038_AGATTGCCAAAGGCGT-1	scB5-Switch Bm	P04	Ctrl IIM	IGHV3-23*01		ADM027_CGCGGTATCTCTAAGG-1	ASC	P11	MDA5+ DM-Act	IGHA	0.122807
																											ADM038_ACTTGTTAGCACACAG-1	scB4-Unswitch Bm	P04	Ctrl IIM	IGHV3-23*01		ADM027_TTGACTTAGGATATAC-1	ASC	P11	MDA5+ DM-Act	IGHA	0.119883
																											ADM032_GGGCATCGTCAAAGAT-1	scB8-ASC	P03	Ctrl IIM	IGHV3-23*01		ADM027_TGGCCAGCACCTATCC-1	ASC	P11	MDA5+ DM-Act	IGHA	0.116959
																											ADM032_GGTGAAGGTCGAATCT-1	scB3-Naive	P03	Ctrl IIM	IGHV3-23*01		ADM027_ACTTGTTTCAATCTCT-1	ASC	P11	MDA5+ DM-Act	IGHA	0.116959
																											ADM032_ACACCCTTCTTACCGC-1	scB3-Naive	P03	Ctrl IIM	IGHV3-23*01		ADM027_GGCCGATTCCAATGGT-1	ASC	P11	MDA5+ DM-Act	IGHA	0.131579
																											ADM032_GTGGGTCCATATGCTG-1	scB6-Atm	P03	Ctrl IIM	IGHV3-23*01		ADM027_CACACCTCATCTCGCT-1	ASC	P11	MDA5+ DM-Act	IGHA	0.116959
																											ADM032_AGCTCCTTCAGAGACG-1	scB3-Naive	P03	Ctrl IIM	IGHV3-23*01		ADM027_CACCAGGGTTCAGGCC-1	ASC	P11	MDA5+ DM-Act	IGHA	0.131579
																											ADM032_CGTTAGAAGCCAGGAT-1	scB4-Unswitch Bm	P03	Ctrl IIM	IGHV3-23*01		ADM027_CTCCTAGTCATTATCC-1	ASC	P11	MDA5+ DM-Act	IGHA	0.116959
																											ADM032_TACCTATAGCTTTGGT-1	scB3-Naive	P03	Ctrl IIM	IGHV3-23*01		ADM027_CCGTACTTCAGAAATG-1	ASC	P11	MDA5+ DM-Act	IGHA	0.0584795
																											ADM038_GACTACACACGGTGTC-1	scB3-Naive	P04	Ctrl IIM	IGHV5-10-1*03		ADM027_CATCAGACAACGATCT-1	ASC	P11	MDA5+ DM-Act	IGHA	0.0614035
																											ADM038_TTGGCAATCAAGGCTT-1	scB3-Naive	P04	Ctrl IIM	IGHV4-39*01		ADM027_AAAGTAGCAGTTCATG-1	ASC	P11	MDA5+ DM-Act	IGHA	0.0584795
																											ADM038_GAACGGAGTTATCCGA-1	scB2-ISG	P04	Ctrl IIM	IGHV4-39*01		ADM027_GACGTTAAGCCACCTG-1	ASC	P11	MDA5+ DM-Act	IGHA	0.0760234
																											ADM038_TCAGCAATCTTGCCGT-1	scB3-Naive	P04	Ctrl IIM	IGHV4-39*01		ADM027_GGTGAAGGTTGAGTTC-1	ASC	P11	MDA5+ DM-Act	IGHA	0.108187
																											ADM038_GGCAATTTCTACTATC-1	scB3-Naive	P04	Ctrl IIM	IGHV4-39*01		ADM027_GCGCGATCAGTGGGAT-1	ASC	P11	MDA5+ DM-Act	IGHA	0.105882
																											ADM038_GCTGCGAGTTTCGCTC-1	scB5-Switch Bm	P04	Ctrl IIM	IGHV4-39*01		scADM003_AGTAGTCTCTCGAGTA-1	ASC	P07	MDA5+ DM-Act	IGHM	0.0645161
																											ADM038_GCAGTTAAGAGGTTAT-1	scB3-Naive	P04	Ctrl IIM	IGHV4-39*01		ADM048_ACAGCCGTCACCACCT-1	Bm	H04	HD	IGHM	0.0521739
																											ADM038_ATTGGTGAGTTCGCGC-1	scB5-Switch Bm	P04	Ctrl IIM	IGHV4-39*01		ADM047_TCGGTAAGTATGCTTG-1	Bm	P15	MDA5+ DM-Rem	IGHM	0.0409357
																											ADM032_CGAGCCACATCCGCGA-1	scB2-ISG	P03	Ctrl IIM	IGHV4-39*01		ADM042_TACTTGTTCTAACCGA-1	Bm	P14	MDA5+ DM-Rem	IGHM	0.0204678
																											ADM032_TATCAGGGTAGCTAAA-1	scB5-Switch Bm	P03	Ctrl IIM	IGHV4-39*01		ADM042_GTATTCTTCTACGAGT-1	Bm	P14	MDA5+ DM-Rem	IGHA	0.0116959
																											ADM032_TTTGCGCCACATAACC-1	scB4-Unswitch Bm	P03	Ctrl IIM	IGHV4-39*01		ADM042_AGCGTATCACTTAAGC-1	Bm	P05	Ctrl IIM	IGHG	0.0872093
																											ADM032_AACTCCCGTGCATCTA-1	scB8-ASC	P03	Ctrl IIM	IGHV4-39*02		ADM042_ACGATGTCATTAGCCA-1	Atm	H01	HD	IGHM	0.0291545
																											ADM032_CACATAGAGACCGGAT-1	scB3-Naive	P03	Ctrl IIM	IGHV4-39*01		ADM048_GCGACCAAGCTCCTTC-1	Bm	H04	HD	IGHM	0.0755287
																											ADM032_TTCGAAGGTACGCTGC-1	scB6-Atm	P03	Ctrl IIM	IGHV4-39*01		scADM003_ATTTCTGTCGTCACGG-1	ASC	P07	MDA5+ DM-Act	IGHA	0.0726744
																											ADM032_CGGACGTAGGATGGAA-1	scB3-Naive	P03	Ctrl IIM	IGHV4-39*01		scADM005_CTCAGAACATCGTCGG-1	Bm	P09	MDA5+ DM-Act	IGHG	0.0645161
																											ADM038_ACGCCGACAAAGTGCG-1	scB4-Unswitch Bm	P04	Ctrl IIM	IGHV3-74*01		ADM048_CGGGTCATCGACCAGC-1	Bm	H04	HD	IGHM	0.0513595
																											ADM032_GTATCTTTCTTGCAAG-1	scB8-ASC	P03	Ctrl IIM	IGHV3-74*03		ADM042_ACTGTCCCAAGTCTAC-1	Bm	H01	HD	IGHG	0.0497076
																											ADM032_TACGGTAGTCTACCTC-1	scB5-Switch Bm	P03	Ctrl IIM	IGHV3-74*01		scADM005_AACTGGTTCACCATAG-1	Atm	P09	MDA5+ DM-Act	IGHM	0.0299401
																											ADM032_ACTGAACCAGCTGCTG-1	scB4-Unswitch Bm	P03	Ctrl IIM	IGHV3-72*01		scADM005_ACATCAGCAAGGGTCA-1	Bm	P09	MDA5+ DM-Act	IGHM	0.0299401
																											ADM038_CAGCTAAGTGTGTGCC-1	scB1-Tr	P04	Ctrl IIM	IGHV1-8*01		ADM048_CGGACACCATGGTAGG-1	Bm	H04	HD	IGHM	0.0727273
																											ADM032_ATAACGCTCGGACAAG-1	scB3-Naive	P03	Ctrl IIM	IGHV4-59*01		ADM047_GCGAGAAAGACCTTTG-1	Bm	P15	MDA5+ DM-Rem	IGHM	0
																											ADM038_AACCATGTCCTCTAGC-1	scB3-Naive	P04	Ctrl IIM	IGHV4-31*03		ADM047_CCGGTAGGTCTAAAGA-1	Bm	P15	MDA5+ DM-Rem	IGHM	0.03207
																											ADM038_GATGAAAGTCCGAATT-1	scB4-Unswitch Bm	P04	Ctrl IIM	IGHV3-23*01		ADM042_CAAGAAAAGCAGCCTC-1	Bm	H01	HD	IGHG	0.11437
																											ADM038_CAGAATCAGCAGACTG-1	scB1-Tr	P04	Ctrl IIM	IGHV3-23*01		ADM035_CGGAGTCCAAGCTGGA-1	Bm	P13	MDA5+ DM-Rem	IGHA	0.0626866
																											ADM038_AGAGCGATCACAGTAC-1	scB3-Naive	P04	Ctrl IIM	IGHV3-23*01		ADM048_CAACTAGAGTCATCCA-1	Bm	H04	HD	IGHM	0.0699088
																											ADM032_AAAGCAAAGCTCCTTC-1	scB6-Atm	P03	Ctrl IIM	IGHV3-23*01		scADM006_CGTCTACGTCTTTCAT-1	ASC	P10	MDA5+ DM-Act	IGHG	0.0175953
																											ADM038_TCTTCGGAGCGATGAC-1	scB5-Switch Bm	P04	Ctrl IIM	IGHV3-23*01		scADM006_AGCTCCTGTAGCTGCC-1	ASC	P10	MDA5+ DM-Act	IGHG	0.0058651
																											ADM038_TACCTATTCTGATTCT-1	scB3-Naive	P04	Ctrl IIM	IGHV3-23*01		scADM001_TTTGTCAAGTCCTCCT-1	Bm	P06	MDA5+ DM-Act	IGHM	0.0791789
																											ADM038_GTTTCTACACGCATCG-1	scB5-Switch Bm	P04	Ctrl IIM	IGHV3-23*01		scADM001_CTACGTCCAGTTTACG-1	ASC	P06	MDA5+ DM-Act	IGHG	0.0529412
																											ADM038_GTCATTTTCCGAATGT-1	scB3-Naive	P04	Ctrl IIM	IGHV3-23*01		ADM048_CGATTGAGTTCCAACA-1	Bm	H03	HD	IGHG	0.116279
																											ADM038_GGGTTGCCATGGAATA-1	scB4-Unswitch Bm	P04	Ctrl IIM	IGHV3-23*01		ADM047_TGTATTCCACGACTCG-1	Bm	P15	MDA5+ DM-Rem	IGHG	0.0267062
																											ADM032_ATCACGAGTAGCGTGA-1	scB8-ASC	P03	Ctrl IIM	IGHV3-23*01		ADM048_ACGCCAGTCTGCAGTA-1	Bm	H04	HD	IGHM	0.0239521
																											ADM032_GTCCTCAAGCAACGGT-1	scB3-Naive	P03	Ctrl IIM	IGHV3-23*01		ADM047_CATCCACCAAATTGCC-1	Bm	P15	MDA5+ DM-Rem	IGHA	0.097561
																											ADM038_GATCAGTAGTGAACGC-1	scB5-Switch Bm	P04	Ctrl IIM	IGHV3-23*01		ADM042_TGACTTTGTGTGCGTC-1	Bm	P14	MDA5+ DM-Rem	IGHA	0.105105
																											ADM038_CCACTACAGTGCTGCC-1	scB3-Naive	P04	Ctrl IIM	IGHV3-23*01		ADM048_ATGTGTGGTAAGCACG-1	Bm	H03	HD	IGHA	0.131579
																											ADM038_CACATAGCAATGCCAT-1	scB4-Unswitch Bm	P04	Ctrl IIM	IGHV3-23*01		ADM048_AAGGTTCCACAGTCGC-1	Atm	H04	HD	IGHM	0.0693642
																											ADM038_ATTATCCCAAGTACCT-1	scB3-Naive	P04	Ctrl IIM	IGHV3-23*01		ADM047_GACACGCTCACCACCT-1	Bm	P15	MDA5+ DM-Rem	IGHM	0.00288184
																											ADM038_AAACGGGAGGGAACGG-1	scB3-Naive	P04	Ctrl IIM	IGHV3-23*01		ADM042_TGCTGCTAGACAGAGA-1	Bm	H01	HD	IGHA	0.0641399
																											ADM032_TTTGTCAAGACCTAGG-1	scB8-ASC	P03	Ctrl IIM	IGHV3-23*01		ADM042_TCGTACCAGTAGTGCG-1	Bm	H01	HD	IGHM	0
																											ADM032_TTAACTCGTTCCCTTG-1	scB3-Naive	P03	Ctrl IIM	IGHV3-23*01		ADM042_TCAGATGAGATTACCC-1	Bm	P14	MDA5+ DM-Rem	IGHG	0.0379009
																											ADM032_GACCAATGTCGGATCC-1	scB3-Naive	P03	Ctrl IIM	IGHV3-23*01		ADM042_CTAACTTTCATTGCCC-1	Bm	H01	HD	IGHM	0.0146628
																											ADM032_CAACTAGAGAGGGATA-1	scB5-Switch Bm	P03	Ctrl IIM	IGHV3-23*01		ADM042_TCTCATACATTCCTGC-1	Bm	H01	HD	IGHG	0.0498442
																											ADM032_GCGGGTTTCGCCGTGA-1	scB3-Naive	P03	Ctrl IIM	IGHV3-23*01		ADM042_ATTACTCGTCAGGACA-1	Bm	H01	HD	IGHA	0.0877193
																											ADM032_GAAACTCGTCATCCCT-1	scB8-ASC	P03	Ctrl IIM	IGHV3-23*01		ADM035_GCTGGGTCAAAGGTGC-1	Bm	P13	MDA5+ DM-Rem	IGHM	0.117302
																											ADM032_AACACGTAGCTTATCG-1	scB5-Switch Bm	P03	Ctrl IIM	IGHV3-23*01		ADM032_ACGAGCCAGAGTAAGG-1	Bm	P01	Ctrl IIM	IGHM	0.0205882
																											ADM032_ATAACGCGTCAGCTAT-1	scB3-Naive	P03	Ctrl IIM	IGHV3-23*01		ADM027_CTGATAGAGATAGTCA-1	Bm	P11	MDA5+ DM-Act	IGHG	0.0231214
																											ADM032_TGCGCAGCATTGGTAC-1	scB4-Unswitch Bm	P03	Ctrl IIM	IGHV3-23*01		scADM006_AGACGTTTCGAACTGT-1	ASC	P10	MDA5+ DM-Act	IGHA	0.0724638
																											ADM038_GACTACAGTCTAGAGG-1	scB5-Switch Bm	P04	Ctrl IIM	IGHV4-31*03		ADM048_TTAACTCAGTAACCCT-1	Bm	H03	HD	IGHG	0.0789474
																											ADM038_TTAGGACAGGGTTTCT-1	scB3-Naive	P04	Ctrl IIM	IGHV4-39*01		ADM048_GCGACCATCTCAACTT-1	Bm	H04	HD	IGHM	0.0231884
																											ADM038_TCAGCAATCGGTCTAA-1	scB2-ISG	P04	Ctrl IIM	IGHV4-39*01		ADM032_CTCGAAATCGTGGGAA-1	Bm	P01	Ctrl IIM	IGHM	0
																											ADM038_GGGAGATGTGAGGCTA-1	scB3-Naive	P04	Ctrl IIM	IGHV4-39*01		scADM006_GACTGCGCATATGAGA-1	Bm	P10	MDA5+ DM-Act	IGHG	0.0174419
																											ADM038_AGGTCATAGGGATCTG-1	scB5-Switch Bm	P04	Ctrl IIM	IGHV4-39*01		scADM003_CAGCTGGCACGGTAAG-1	ASC	P07	MDA5+ DM-Act	IGHA	0.0730994
																											ADM032_CCAATCCGTTCCATGA-1	scB5-Switch Bm	P03	Ctrl IIM	IGHV4-39*01		scADM003_GTTCGGGTCGGAAACG-1	ASC	P07	MDA5+ DM-Act	IGHG	0.0526316
																											ADM032_AATCGGTGTCCAAGTT-1	scB3-Naive	P03	Ctrl IIM	IGHV4-39*01		scADM003_CTGGTCTGTCGGCACT-1	ASC	P07	MDA5+ DM-Act	IGHA	0.0701754
																											ADM032_ATAACGCAGATACACA-1	scB3-Naive	P03	Ctrl IIM	IGHV4-39*02		scADM001_GTCTCGTCACAGACTT-1	Bm	P06	MDA5+ DM-Act	IGHA	0.0438596
																											ADM032_CGGTTAATCTCACATT-1	scB3-Naive	P03	Ctrl IIM	IGHV4-39*01		ADM048_TGTTCCGCAGAAGCAC-1	ASC	H03	HD	IGHA	0.0233918
																											ADM032_ACATGGTGTTGGTAAA-1	scB3-Naive	P03	Ctrl IIM	IGHV4-39*01		ADM042_CGTCCATCAGTACACT-1	Bm	H01	HD	IGHG	0.101744
																											ADM038_GATCGTATCGGATGGA-1	scB3-Naive	P04	Ctrl IIM	IGHV3-49*05		scADM006_CTCTGGTGTAAGGATT-1	ASC	P10	MDA5+ DM-Act	IGHA	0.113095
																											ADM038_CGTGAGCCAGGGAGAG-1	scB4-Unswitch Bm	P04	Ctrl IIM	IGHV3-49*04		scADM005_CAAGGCCTCTTGACGA-1	Bm	P09	MDA5+ DM-Act	IGHA	0.110429
																											ADM032_CTCGAGGAGCTGCAAG-1	scB3-Naive	P03	Ctrl IIM	IGHV1-24*01		ADM048_CCTCAGTAGTCATGCT-1	Bm	H04	HD	IGHG	0.0291545
																											ADM032_TCCACACCACCGAATT-1	scB3-Naive	P03	Ctrl IIM	IGHV7-4-1*02		ADM047_GCGGGTTAGCTAACAA-1	Bm	P15	MDA5+ DM-Rem	IGHM	0.0430769
																											ADM038_TATTACCGTCTGATTG-1	scB3-Naive	P04	Ctrl IIM	IGHV4-38-2*02		ADM027_TACCTTACATGGGACA-1	ASC	P11	MDA5+ DM-Act	IGHG	0.129032
																											ADM038_CGAACATAGCGGCTTC-1	scB3-Naive	P04	Ctrl IIM	IGHV3-64*01		scADM006_TCGAGGCGTAGTAGTA-1	ASC	P10	MDA5+ DM-Act	IGHG	0.0760234
																											ADM038_GGCTGGTGTTAGTGGG-1	scB3-Naive	P04	Ctrl IIM	IGHV3-72*01		scADM006_TACGGTAGTACTCAAC-1	ASC	P10	MDA5+ DM-Act	IGHG	0.0760234
																											ADM032_AGGGTGAGTAATCGTC-1	scB3-Naive	P03	Ctrl IIM	IGHV4-61*01		scADM006_CACAGGCTCTGCTGTC-1	ASC	P10	MDA5+ DM-Act	IGHG	0.0760234
																											ADM038_AGCGGTCTCTTGACGA-1	scB5-Switch Bm	P04	Ctrl IIM	IGHV3-72*01		ADM042_ACGGCCATCAAGATCC-1	Bm	H01	HD	IGHA	0.0523077
																											ADM038_AGACGTTGTTATCGGT-1	scB3-Naive	P04	Ctrl IIM	IGHV5-10-1*03		scADM006_TGCCCTAAGACTAGGC-1	ASC	P10	MDA5+ DM-Act	IGHA	0.0463768
																											ADM032_ATCTGCCCAGATCTGT-1	scB5-Switch Bm	P03	Ctrl IIM	IGHV5-10-1*01		scADM006_CAGAATCGTTGCGTTA-1	ASC	P10	MDA5+ DM-Act	IGHG	0.0605187
																											ADM032_AGGTCCGTCACAATGC-1	scB4-Unswitch Bm	P03	Ctrl IIM	IGHV5-10-1*01		ADM042_CGGGTCAAGGGTATCG-1	Bm	H01	HD	IGHM	0.0744986
																											ADM038_GGAGCAAGTCGCGAAA-1	scB3-Naive	P04	Ctrl IIM	IGHV3-74*01		ADM035_TACCTTAGTACCGGCT-1	Bm	P13	MDA5+ DM-Rem	IGHM	0.0714286
																											ADM038_GGACAAGGTTTCGCTC-1	scB5-Switch Bm	P04	Ctrl IIM	IGHV3-74*01		scADM006_AAGACCTTCTTGTCAT-1	Bm	P10	MDA5+ DM-Act	IGHM	0
																											ADM038_GACGTGCGTCAGATAA-1	scB4-Unswitch Bm	P04	Ctrl IIM	IGHV3-74*01		scADM005_TTTACTGGTCCAAGTT-1	ASC	P09	MDA5+ DM-Act	IGHM	0.114706
																											ADM038_GCAATCAAGGTAGCCA-1	scB5-Switch Bm	P04	Ctrl IIM	IGHV3-23*01		scADM005_AAGGTTCGTCAACATC-1	Bm	P09	MDA5+ DM-Act	IGHM	0.0776398
																											ADM038_CGCGTTTTCAATCTCT-1	scB3-Naive	P04	Ctrl IIM	IGHV3-23*01		scADM005_CGATGTAGTGAGCGAT-1	Bm	P09	MDA5+ DM-Act	IGHM	0.0572289
																											ADM032_GACAGAGTCCCTTGTG-1	scB8-ASC	P03	Ctrl IIM	IGHV3-23*01		scADM001_TTGCGTCAGGAATGGA-1	Bm	P06	MDA5+ DM-Act	IGHM	0
																											ADM032_GCTTCCATCTTGAGGT-1	scB3-Naive	P03	Ctrl IIM	IGHV3-23*01		ADM048_TGAGGGAAGTACGCGA-1	Bm	H04	HD	IGHG	0.0498534
																											ADM032_CTGAAACCATAGACTC-1	scB5-Switch Bm	P03	Ctrl IIM	IGHV3-23*01		ADM048_TACTCGCGTACTCAAC-1	Bm	H04	HD	IGHM	0.00591716
																											ADM038_ACATACGAGCGCCTCA-1	scB3-Naive	P04	Ctrl IIM	IGHV3-73*01		ADM042_AACCATGTCACAATGC-1	Bm	H01	HD	IGHA	0.0808383
																											ADM038_TTGGAACAGTGACATA-1	scB3-Naive	P04	Ctrl IIM	IGHV3-66*01		ADM048_GTGCGGTCACACTGCG-1	ASC	H03	HD	IGHA	0.106509
																											ADM032_AGCTTGAAGTGTCCAT-1	scB5-Switch Bm	P03	Ctrl IIM	IGHV3-20*04		ADM048_CATCGAAGTACGCACC-1	ASC	H03	HD	IGHA	0.0901163
																											ADM038_CGGACACGTGCACTTA-1	scB5-Switch Bm	P04	Ctrl IIM	IGHV6-1*01		ADM047_AGTGTCAAGCCACGCT-1	ASC	H02	HD	IGHG	0.0821114
																											ADM032_GTAACGTGTGATGATA-1	scB4-Unswitch Bm	P03	Ctrl IIM	IGHV1-3*01		ADM042_GACGTGCCAAGTTCTG-1	ASC	H01	HD	IGHG	0.0523256
																											ADM032_GCGCAGTTCACATACG-1	scB3-Naive	P03	Ctrl IIM	IGHV3-13*01		ADM027_CGAATGTGTCGACTGC-1	ASC	P11	MDA5+ DM-Act	IGHA	0.0874636
																											ADM038_GAACATCGTTTACTCT-1	scB4-Unswitch Bm	P04	Ctrl IIM	IGHV3-30*04		scADM006_TCAGCTCCACATAACC-1	ASC	P10	MDA5+ DM-Act	IGHA	0.0319767
																											ADM032_AAGGCAGTCATGTCTT-1	scB3-Naive	P03	Ctrl IIM	IGHV3-66*01		scADM006_CTACCCAGTAGCGCTC-1	ASC	P10	MDA5+ DM-Act	IGHA	0.0319767
																											ADM032_TATCAGGGTCGAATCT-1	scB3-Naive	P03	Ctrl IIM	IGHV3-66*01		scADM006_AACTCCCCAAGAGGCT-1	ASC	P10	MDA5+ DM-Act	IGHA	0.0319767
																											ADM032_GCGAGAACACCAGGTC-1	scB4-Unswitch Bm	P03	Ctrl IIM	IGHV2-5*02		scADM003_GTGGGTCAGACATAAC-1	ASC	P07	MDA5+ DM-Act	IGHM	0.0213415
																											ADM032_CCACTACGTGATAAGT-1	scB3-Naive	P03	Ctrl IIM	IGHV2-5*02		scADM001_AGATTGCGTGCGATAG-1	Bm	P06	MDA5+ DM-Act	IGHM	0.0147059
																											ADM038_CATCGAAGTCTTGCGG-1	scB5-Switch Bm	P04	Ctrl IIM	IGHV4-39*02		ADM048_CACACCTTCTCGGACG-1	Bm	H03	HD	IGHM	0.0697674
																											ADM038_ACAGCCGCAGTGACAG-1	scB6-Atm	P04	Ctrl IIM	IGHV3-15*01		ADM048_ACTGCTCTCCAGGGCT-1	Bm	H03	HD	IGHM	0.0175439
																											ADM032_GCGACCACAAGAAAGG-1	scB8-ASC	P03	Ctrl IIM	IGHV3-15*01		ADM035_TTAACTCGTTCGCGAC-1	Bm	P13	MDA5+ DM-Rem	IGHM	0.0636364
																											ADM032_AAGCCGCTCTGTACGA-1	scB5-Switch Bm	P03	Ctrl IIM	IGHV3-11*01		scADM006_ATCCGAATCGTCACGG-1	ASC	P10	MDA5+ DM-Act	IGHG	0
																											ADM032_CTGTTTATCCCAGGTG-1	scB5-Switch Bm	P03	Ctrl IIM	IGHV3-11*05		ADM048_CACAGGCGTGCACCAC-1	Bm	H03	HD	IGHM	0.0625
																											ADM038_GCATGATCACCCAGTG-1	scB3-Naive	P04	Ctrl IIM	IGHV3-21*01		ADM048_AAAGATGGTGCCTGTG-1	Bm	H03	HD	IGHG	0.0794118
																											ADM038_AATCCAGTCAGGTAAA-1	scB3-Naive	P04	Ctrl IIM	IGHV3-21*01		ADM042_ATCTACTAGGACAGCT-1	Bm	H01	HD	IGHM	0.0349854
																											ADM032_TATGCCCGTTCGAATC-1	scB3-Naive	P03	Ctrl IIM	IGHV3-21*01		ADM042_ACATGGTAGACAATAC-1	Bm	P14	MDA5+ DM-Rem	IGHG	0.0296736
																											ADM032_GACTACAGTAAATGAC-1	scB3-Naive	P03	Ctrl IIM	IGHV3-21*01		ADM035_TCACGAAAGGGTGTGT-1	ASC	P12	MDA5+ DM-Act	IGHA	0.0791789
																											ADM038_AACTGGTCATTGGGCC-1	scB1-Tr	P04	Ctrl IIM	IGHV3-21*01		ADM035_CAGCGACTCGGCATCG-1	Bm	P13	MDA5+ DM-Rem	IGHM	0.0180723
																											ADM038_CAAGTTGAGGCCCTTG-1	scB6-Atm	P04	Ctrl IIM	IGHV1-45*02		ADM027_TTCTACAAGCTCCTTC-1	Bm	P11	MDA5+ DM-Act	IGHG	0.0670554
																											ADM038_TGATTTCGTTAGGGTG-1	scB4-Unswitch Bm	P04	Ctrl IIM	IGHV3-23*01		scADM006_TTATGCTCAGTAAGCG-1	ASC	P10	MDA5+ DM-Act	IGHA	0.0617647
																											ADM038_ACGGCCACAGACGCAA-1	scB3-Naive	P04	Ctrl IIM	IGHV3-64*01		scADM005_GGCGACTCAAAGGAAG-1	Bm	P09	MDA5+ DM-Act	IGHA	0.223881
																											ADM032_ATCTGCCGTACAGTTC-1	scB3-Naive	P03	Ctrl IIM	IGHV1-58*01		ADM032_AACTTTCAGAGTACAT-1	ASC	P03	Ctrl IIM	IGHA	0.0895522
																											ADM032_TTCCCAGTCAGAGGTG-1	scB3-Naive	P03	Ctrl IIM	IGHV3-15*01		ADM032_AGATTGCAGTCTTGCA-1	Bm	P03	Ctrl IIM	IGHA	0.107463
																											ADM038_CTGAAGTGTATTACCG-1	scB3-Naive	P04	Ctrl IIM	IGHV3-23*01		scADM006_TGTTCCGGTTAAGTAG-1	ASC	P10	MDA5+ DM-Act	IGHA	0.0705882
																											ADM038_ACGAGGAGTACATGTC-1	scB5-Switch Bm	P04	Ctrl IIM	IGHV3-23*01		scADM001_ACACCAAGTAGTGAAT-1	Bm	P06	MDA5+ DM-Act	IGHA	0.0949555
																											ADM038_AACACGTAGCCCAACC-1	scB5-Switch Bm	P04	Ctrl IIM	IGHV3-23*01		ADM048_TAAGCGTTCGGAGGTA-1	Atm	H04	HD	IGHA	0.0116959
																											ADM032_TGACTAGAGCACGCCT-1	scB5-Switch Bm	P03	Ctrl IIM	IGHV3-23*01		ADM048_AACGTTGGTTAAGACA-1	Bm	H04	HD	IGHG	0.13783
																											ADM032_CAGGTGCTCTGTCCGT-1	scB5-Switch Bm	P03	Ctrl IIM	IGHV3-23*01		ADM035_TGACAACTCGGTGTTA-1	Bm	P13	MDA5+ DM-Rem	IGHG	0.100304
																											ADM032_AGAGCGACAGAGTGTG-1	scB5-Switch Bm	P03	Ctrl IIM	IGHV3-23*01		ADM035_CATCGAAAGTGCCAGA-1	Bm	P12	MDA5+ DM-Act	IGHG	0.0498534
																											ADM032_GCCAAATTCGCATGAT-1	scB3-Naive	P03	Ctrl IIM	IGHV3-23*01		ADM027_TCTCATAGTTTGACTG-1	ASC	P11	MDA5+ DM-Act	IGHA	0.0728863
																											ADM032_TTGGCAATCACGACTA-1	scB3-Naive	P03	Ctrl IIM	IGHV1-69*04		ADM027_GGTATTGTCCTCTAGC-1	ASC	P11	MDA5+ DM-Act	IGHA	0.0728863
																											ADM032_GCGAGAACACATCCAA-1	scB4-Unswitch Bm	P03	Ctrl IIM	IGHV3-7*01		ADM027_AGCTCCTGTGTGCCTG-1	ASC	P11	MDA5+ DM-Act	IGHA	0.0728863
																											ADM032_GGGCATCTCTTCATGT-1	scB3-Naive	P03	Ctrl IIM	IGHV3-7*01		ADM027_GCATGTACAATCAGAA-1	ASC	P11	MDA5+ DM-Act	IGHA	0.0816327
																											ADM038_AACCATGTCTGGGCCA-1	scB1-Tr	P04	Ctrl IIM	IGHV3-21*01		ADM027_CGTCAGGCAGTTTACG-1	ASC	P11	MDA5+ DM-Act	IGHA	0.0816327
																											ADM032_TCATTTGGTGTAATGA-1	scB3-Naive	P03	Ctrl IIM	IGHV1-2*02		ADM027_CTACGTCTCAGATAAG-1	ASC	P11	MDA5+ DM-Act	IGHA	0.0816327
																											ADM038_GGGTTGCAGGGCTTCC-1	scB3-Naive	P04	Ctrl IIM	IGHV4-59*08		ADM027_TATGCCCAGAAAGTGG-1	ASC	P11	MDA5+ DM-Act	IGHA	0.0816327
																											ADM038_CTAATGGAGACTTTCG-1	scB4-Unswitch Bm	P04	Ctrl IIM	IGHV3-7*01		ADM027_AGCGTATCATCACGAT-1	Bm	P11	MDA5+ DM-Act	IGHM	0
																											ADM038_TACGGATAGTATGACA-1	scB3-Naive	P04	Ctrl IIM	IGHV5-51*01		scADM003_CTCTAATTCCGCGCAA-1	ASC	P07	MDA5+ DM-Act	IGHG	0
																											ADM038_TTAGGCATCATCACCC-1	scB5-Switch Bm	P04	Ctrl IIM	IGHV3-13*01		scADM006_ACGCCGAAGACATAAC-1	ASC	P10	MDA5+ DM-Act	IGHG	0.117143
																											ADM038_CTCGAGGGTGGTCCGT-1	scB3-Naive	P04	Ctrl IIM	IGHV1-18*04		scADM006_ATTTCTGAGTGCGTGA-1	ASC	P10	MDA5+ DM-Act	IGHA	0.0636364
																											ADM032_CACCACTAGCTCAACT-1	scB5-Switch Bm	P03	Ctrl IIM	IGHV1-3*01		scADM006_CTTGGCTTCGTGACAT-1	ASC	P10	MDA5+ DM-Act	IGHG	0.10303
																											ADM032_GTCTTCGGTTTGACTG-1	scB3-Naive	P03	Ctrl IIM	IGHV1-18*01		scADM006_CGCCAAGAGAGTAATC-1	ASC	P10	MDA5+ DM-Act	IGHG	0.100304
																											ADM032_CATGGCGCAGGATTGG-1	scB8-ASC	P03	Ctrl IIM	IGHV1-18*01		scADM006_CCTTACGCACTTAAGC-1	Bm	P10	MDA5+ DM-Act	IGHA	0.0955224
																											ADM032_ACGATACTCACTTATC-1	scB7-pASC	P03	Ctrl IIM	IGHV4-61*01		scADM005_CTACACCTCTTGTCAT-1	Bm	P09	MDA5+ DM-Act	IGHA	0.0873494
																											ADM032_ACGAGCCAGCGTAATA-1	scB3-Naive	P03	Ctrl IIM	IGHV3-49*04		scADM005_TTAGGCATCCTAGAAC-1	Bm	P09	MDA5+ DM-Act	IGHA	0.0722892
																											ADM038_GGCGTGTTCCGCGTTT-1	scB2-ISG	P04	Ctrl IIM	IGHV3-73*01		scADM005_TGAGAGGTCCCAAGAT-1	ASC	P09	MDA5+ DM-Act	IGHA	0.0307692
																											ADM038_AAGGTTCTCGCGCCAA-1	scB3-Naive	P04	Ctrl IIM	IGHV1-24*01		scADM005_GAATGAACATGGTCTA-1	Bm	P09	MDA5+ DM-Act	IGHM	0.0868263
																											ADM038_CTCATTATCTTACCTA-1	scB3-Naive	P04	Ctrl IIM	IGHV1-3*01		scADM003_CAGATCAAGTAGGTGC-1	ASC	P07	MDA5+ DM-Act	IGHA	0.0603448
																											ADM038_GACGTGCCACGAGAGT-1	scB5-Switch Bm	P04	Ctrl IIM	IGHV3-9*01		scADM003_ATCATGGGTCTGCCAG-1	ASC	P07	MDA5+ DM-Act	IGHA	0.103125
																											ADM038_CACAGTAAGGATGCGT-1	scB3-Naive	P04	Ctrl IIM	IGHV4-39*01		scADM003_TGAGAGGAGCAGGCTA-1	ASC	P07	MDA5+ DM-Act	IGHG	0.0863095
																											ADM032_CACCACTCAGGACCCT-1	scB3-Naive	P03	Ctrl IIM	IGHV3-30-3*01		scADM003_TCGCGAGAGAGAACAG-1	ASC	P07	MDA5+ DM-Act	IGHG	0.0597015
																											ADM032_GTGCGGTCAACCGCCA-1	scB2-ISG	P03	Ctrl IIM	IGHV3-30-3*01		scADM003_CCGTACTTCAATACCG-1	ASC	P07	MDA5+ DM-Act	IGHG	0.080597
																											ADM038_GCATGTATCTCTGAGA-1	scB3-Naive	P04	Ctrl IIM	IGHV1-3*01		scADM003_CTAAGACGTGATAAGT-1	ASC	P07	MDA5+ DM-Act	IGHG	0.0597015
																											ADM032_CACTCCACAGATGGGT-1	scB3-Naive	P03	Ctrl IIM	IGHV3-9*01		scADM003_AATCCAGCAGCCACCA-1	ASC	P07	MDA5+ DM-Act	IGHG	0.0895522
																											ADM038_CCCTCCTGTCAGAAGC-1	scB3-Naive	P04	Ctrl IIM	IGHV3-53*04		scADM003_CACAGTAGTGATGCCC-1	ASC	P07	MDA5+ DM-Act	IGHM	0.0840841
																											ADM032_GCTTCCACATCAGTCA-1	scB4-Unswitch Bm	P03	Ctrl IIM	IGHV3-53*04		scADM001_GACGGCTGTGCGATAG-1	Bm	P06	MDA5+ DM-Act	IGHM	0.0678466
																											ADM032_GGAGCAATCCAATGGT-1	scB8-ASC	P03	Ctrl IIM	IGHV1-2*02		scADM001_TGAGCCGGTTATGCGT-1	Bm	P06	MDA5+ DM-Act	IGHM	0.0766962
																											ADM038_CTTAGGATCCACGTGG-1	scB2-ISG	P04	Ctrl IIM	IGHV4-4*07		scADM001_TCATTTGAGTCACGCC-1	Bm	P06	MDA5+ DM-Act	IGHM	0.0670732
																											ADM038_TGGTTCCTCGATAGAA-1	scB1-Tr	P04	Ctrl IIM	IGHV4-39*01		scADM001_CCTCTGAAGACCACGA-1	Bm	P06	MDA5+ DM-Act	IGHA	0.0746269
																											ADM038_GGGACCTCAAAGGAAG-1	scB1-Tr	P04	Ctrl IIM	IGHV4-39*01		ADM048_TGCCCTAAGATGCGAC-1	Bm	H04	HD	IGHM	0.0949555
																											ADM032_TACACGATCCAGTATG-1	scB3-Naive	P03	Ctrl IIM	IGHV4-39*01		ADM048_TCGCGAGCATAGAAAC-1	Bm	H04	HD	IGHM	0.0597015
																											ADM032_ATTATCCTCAACACCA-1	scB4-Unswitch Bm	P03	Ctrl IIM	IGHV4-39*01		ADM048_TACTCGCCACCAACCG-1	Bm	H04	HD	IGHM	0.0325444
																											ADM032_AGCGGTCAGCAGCCTC-1	scB5-Switch Bm	P03	Ctrl IIM	IGHV5-51*01		ADM048_GGGATGAAGTGTGAAT-1	Bm	H03	HD	IGHG	0.0521472
																											ADM038_AGTCTTTGTATGAATG-1	scB3-Naive	P04	Ctrl IIM	IGHV4-59*01		ADM048_GCGACCAAGACTAGGC-1	Bm	H03	HD	IGHM	0.0322581
																											ADM032_ATCCACCGTTCTGTTT-1	scB3-Naive	P03	Ctrl IIM	IGHV4-59*01		ADM048_GCATGCGAGCTGTCTA-1	Bm	H04	HD	IGHM	0.0117994
																											ADM032_CGTCACTCATGGTTGT-1	scB4-Unswitch Bm	P03	Ctrl IIM	IGHV4-4*07		ADM048_GATCGATGTAGAAGGA-1	Bm	H03	HD	IGHM	0.027439
																											ADM032_TTCTCAAAGAGAACAG-1	scB5-Switch Bm	P03	Ctrl IIM	IGHV4-4*07		ADM048_GAAACTCTCGCAGGCT-1	Bm	H03	HD	IGHM	0.0119403
																											ADM038_GAAGCAGCAAGGTGTG-1	scB5-Switch Bm	P04	Ctrl IIM	IGHV4-59*01		ADM048_CTGATAGGTGGGTCAA-1	Bm	H04	HD	IGHG	0.0838323
																											ADM038_ACTGAGTCACAGGTTT-1	scB3-Naive	P04	Ctrl IIM	IGHV4-59*01		ADM048_CGTGTCTTCTGCTTGC-1	Bm	H04	HD	IGHM	0.0621118
																											ADM038_GTAGTCATCGGAAACG-1	scB1-Tr	P04	Ctrl IIM	IGHV3-15*01		ADM048_CAACTAGGTGCACTTA-1	Bm	H04	HD	IGHM	0.0363636
																											ADM032_CGCGGTATCAGTGTTG-1	scB8-ASC	P03	Ctrl IIM	IGHV4-59*08		ADM048_ATTATCCGTCAGATAA-1	Bm	H04	HD	IGHA	0.111455
																											ADM032_CAACCAAGTGGCGAAT-1	scB8-ASC	P03	Ctrl IIM	IGHV4-59*08		ADM048_AGGGTGAAGAAACCGC-1	Bm	H04	HD	IGHM	0.0304878
																											ADM038_GCACATATCCCACTTG-1	scB3-Naive	P04	Ctrl IIM	IGHV3-48*02		ADM048_ACTGCTCTCCTTGACC-1	Bm	H04	HD	IGHM	0.0589971
																											ADM032_GGCTCGAAGACTAGGC-1	scB2-ISG	P03	Ctrl IIM	IGHV3-48*03		ADM048_ACGGGCTAGATCACGG-1	Atm	H04	HD	IGHM	0.0477612
																											ADM032_TCACAAGGTTACAGAA-1	scB3-Naive	P03	Ctrl IIM	IGHV3-15*01		ADM048_ACGGAGATCACTTCAT-1	Bm	H04	HD	IGHM	0.0505952
																											ADM032_ATGCGATGTGGTCCGT-1	scB8-ASC	P03	Ctrl IIM	IGHV3-33*01		ADM048_ACGATACAGTTGTAGA-1	Bm	H04	HD	IGHA	0.0640244
																											ADM032_CTGCCTATCCGCTGTT-1	scB3-Naive	P03	Ctrl IIM	IGHV3-15*01		ADM048_AACTCTTGTCGACTGC-1	Bm	H04	HD	IGHM	0.0684524
																											ADM038_AGCCTAACAGCATGAG-1	scB3-Naive	P04	Ctrl IIM	IGHV3-30*04		ADM047_TACAGTGTCCCATTAT-1	Bm	P15	MDA5+ DM-Rem	IGHA	0.0626866
																											ADM032_AAATGCCCAGGGTATG-1	scB2-ISG	P03	Ctrl IIM	IGHV3-30*04		ADM047_GTATCTTCATGACATC-1	Bm	P15	MDA5+ DM-Rem	IGHM	0.0477612
																											ADM032_CCAATCCCAATGTTGC-1	scB3-Naive	P03	Ctrl IIM	IGHV3-30*03		ADM047_CGTCCATTCCGCATCT-1	Bm	H02	HD	IGHG	0.0473373
																											ADM038_GTCAAGTCACAACGCC-1	scB1-Tr	P04	Ctrl IIM	IGHV3-30*04		ADM042_TGATTTCAGATGTGGC-1	Bm	H01	HD	IGHM	0.0147493
																											ADM038_GATCAGTAGATGTCGG-1	scB3-Naive	P04	Ctrl IIM	IGHV3-30*04		ADM042_TGACTAGAGAACTCGG-1	Atm	P14	MDA5+ DM-Rem	IGHM	0
																											ADM038_CACCTTGCATATGAGA-1	scB5-Switch Bm	P04	Ctrl IIM	IGHV3-30*04		ADM042_TCCACACGTCCATGAT-1	Bm	H01	HD	IGHG	0.0656716
																											ADM038_AGGCCACAGAGGTAGA-1	scB7-pASC	P04	Ctrl IIM	IGHV3-30*04		ADM042_TCAGATGGTATCGCAT-1	Bm	H01	HD	IGHG	0.114551
																											ADM038_AGCTCTCCAGCGAACA-1	scB6-Atm	P04	Ctrl IIM	IGHV3-30*03		ADM042_TACCTATCAATGCCAT-1	Bm	H01	HD	IGHG	0.0524691
																											ADM032_CGAGCCAGTTGAACTC-1	scB2-ISG	P03	Ctrl IIM	IGHV3-30-3*01		ADM042_GCTCTGTCATGCGCAC-1	Bm	H01	HD	IGHM	0.0607903
																											ADM032_CGGACACAGGGATACC-1	scB1-Tr	P03	Ctrl IIM	IGHV3-30*04		ADM042_CTCTACGAGTGGAGTC-1	Bm	P14	MDA5+ DM-Rem	IGHA	0.0416667
																											ADM032_CAGAGAGCAGCATGAG-1	scB8-ASC	P03	Ctrl IIM	IGHV3-30*04		ADM042_CCTCTGAAGCCTTGAT-1	Bm	P14	MDA5+ DM-Rem	IGHA	0.105422
																											ADM032_CATGCCTTCAAGGCTT-1	scB5-Switch Bm	P03	Ctrl IIM	IGHV3-30*04		ADM048_GTAACTGAGATATACG-1	ASC	H04	HD	IGHM	0.0521739
																											ADM038_GTGTGCGGTCTGATCA-1	scB3-Naive	P04	Ctrl IIM	IGHV3-43*01		ADM042_ACATACGCAGGAATCG-1	Bm	P14	MDA5+ DM-Rem	IGHA	0.136778
																											ADM032_GTATTCTCAGGATCGA-1	scB8-ASC	P03	Ctrl IIM	IGHV3-23*01		ADM038_TTGCGTCTCGCGTTTC-1	Bm	P04	Ctrl IIM	IGHA	0.108434
																											ADM038_TTTATGCAGTCTCAAC-1	scB5-Switch Bm	P04	Ctrl IIM	IGHV3-23*01		ADM038_GCATACACACAACTGT-1	Bm	P04	Ctrl IIM	IGHM	0.0150602
																											ADM038_TCGTAGACAAGGACTG-1	scB5-Switch Bm	P04	Ctrl IIM	IGHV3-23*01		ADM038_CATGACACACATTAGC-1	Atm	P04	Ctrl IIM	IGHM	0.0121951
																											ADM038_GGCGACTGTGGTCCGT-1	scB1-Tr	P04	Ctrl IIM	IGHV3-23*01		ADM035_GTGAAGGTCTTGAGAC-1	ASC	P13	MDA5+ DM-Rem	IGHG	0.135802
																											ADM038_CTCTGGTCACGTTGGC-1	scB5-Switch Bm	P04	Ctrl IIM	IGHV3-23*01		ADM035_CAGTCCTAGATATGCA-1	Bm	P13	MDA5+ DM-Rem	IGHM	0.0297619
																											ADM038_ACTATCTAGGGTGTGT-1	scB5-Switch Bm	P04	Ctrl IIM	IGHV3-23*01		ADM032_TGTGTTTTCAGCTTAG-1	ASC	P02	Ctrl IIM	IGHA	0.0840841
																											ADM038_ACGTCAACAAGCCGTC-1	scB6-Atm	P04	Ctrl IIM	IGHV3-23*01		ADM048_CGGCTAGAGGAGTACC-1	ASC	H03	HD	IGHA	0.0488506
																											ADM038_AAGTCTGCAATTGCTG-1	scB3-Naive	P04	Ctrl IIM	IGHV3-23*01		ADM032_GGGACCTCAGTGAGTG-1	ASC	P03	Ctrl IIM	IGHA	0.0662651
																											ADM032_TTTCCTCTCGCGGATC-1	scB5-Switch Bm	P03	Ctrl IIM	IGHV3-23*01		ADM032_CGTCAGGGTGCGAAAC-1	ASC	P03	Ctrl IIM	IGHG	0.15625
																											ADM032_CGTCTACCATCGGGTC-1	scB3-Naive	P03	Ctrl IIM	IGHV3-23*01		ADM027_TACGGTACAATGGAGC-1	ASC	P11	MDA5+ DM-Act	IGHG	0.0794118
																											ADM032_CTCCTAGAGTGCGTGA-1	scB4-Unswitch Bm	P03	Ctrl IIM	IGHV3-23*01		ADM027_CACTCCAAGCCCAGCT-1	ASC	P11	MDA5+ DM-Act	IGHG	0.0794118
																											ADM032_TGGCGCAGTAGCCTCG-1	scB5-Switch Bm	P03	Ctrl IIM	IGHV3-23*01		ADM027_CTCATTAAGACACTAA-1	ASC	P11	MDA5+ DM-Act	IGHG	0.0794118
																											ADM032_TCGTACCTCCCTCAGT-1	scB7-pASC	P03	Ctrl IIM	IGHV3-23*01		ADM027_GGAAAGCAGACAGAGA-1	ASC	P11	MDA5+ DM-Act	IGHG	0.0794118
																											ADM032_GACGGCTCAGCATGAG-1	scB5-Switch Bm	P03	Ctrl IIM	IGHV3-23*01		ADM027_TGTCCCAGTCGTCTTC-1	ASC	P11	MDA5+ DM-Act	IGHG	0.0794118
																											ADM038_CGAACATTCCTTGGTC-1	scB3-Naive	P04	Ctrl IIM	IGHV4-59*01		ADM027_CTGTTTAAGCTCTCGG-1	ASC	P11	MDA5+ DM-Act	IGHG	0.0794118
																											ADM038_AACACGTTCTTAACCT-1	scB5-Switch Bm	P04	Ctrl IIM	IGHV1-24*01		ADM027_GGCAATTAGCGTAATA-1	ASC	P11	MDA5+ DM-Act	IGHG	0.0794118
																											ADM038_GCCAAATCAGCCACCA-1	scB3-Naive	P04	Ctrl IIM	IGHV1-3*01		ADM027_TGCCCATCACAGGTTT-1	Bm	P11	MDA5+ DM-Act	IGHM	0.0516717
																											ADM038_GTACTTTAGCGCCTCA-1	scB1-Tr	P04	Ctrl IIM	IGHV4-59*01		ADM027_TGTGGTAAGTCATGCT-1	ASC	P11	MDA5+ DM-Act	IGHM	0.0327381
																											ADM038_GCGACCAGTCGACTGC-1	scB3-Naive	P04	Ctrl IIM	IGHV4-59*08		ADM027_GAGCAGAAGTTGCAGG-1	Bm	P11	MDA5+ DM-Act	IGHG	0.0652819
																											ADM032_AGGCCGTCAAGCTGAG-1	scB5-Switch Bm	P03	Ctrl IIM	IGHV1-3*01		ADM025_GGTGAAGTCAATCTCT-1	Bm	P08	MDA5+ DM-Act	IGHA	0.0660661
																											ADM032_CAGGTGCGTACCGGCT-1	scB3-Naive	P03	Ctrl IIM	IGHV1-3*01		ADM025_GATGAGGCAATCAGAA-1	ASC	P08	MDA5+ DM-Act	IGHA	0.0892857
																											ADM038_CCGGGATGTCGTGGCT-1	scB5-Switch Bm	P04	Ctrl IIM	IGHV2-70*15		ADM025_ACTTGTTCATGCCCGA-1	Bm	P08	MDA5+ DM-Act	IGHA	0.0451807
																											ADM032_CGGACGTTCACCCTCA-1	scB8-ASC	P03	Ctrl IIM	IGHV4-30-4*01		ADM047_TCTCTAACATTAGCCA-1	ASC	H02	HD	IGHA	0.0302115
																											ADM038_GCTTCCAGTCTGCCAG-1	scB3-Naive	P04	Ctrl IIM	IGHV4-38-2*02		ADM025_GACACGCGTGTCAATC-1	Bm	P08	MDA5+ DM-Act	IGHA	0.0728863
																											ADM038_AACTGGTGTCACTGGC-1	scB3-Naive	P04	Ctrl IIM	IGHV4-38-2*02		scADM005_GATCAGTTCTTCATGT-1	Bm	P09	MDA5+ DM-Act	IGHA	0.080597
																											ADM038_GGGCATCCAAGTCTAC-1	scB3-Naive	P04	Ctrl IIM	IGHV4-34*01		ADM048_GATGAGGTCGGAATCT-1	Bm	H03	HD	IGHG	0.10119
																											ADM038_AGTGAGGGTCCGAAGA-1	scB3-Naive	P04	Ctrl IIM	IGHV4-34*01		ADM042_TACAGTGCAGCATACT-1	Bm	P14	MDA5+ DM-Rem	IGHG	0.0512048
																											ADM038_CGATGTACAAGGGTCA-1	scB3-Naive	P04	Ctrl IIM	IGHV3-43*01		ADM042_GGGACCTCATACCATG-1	Bm	H01	HD	IGHA	0.0534125
																											ADM032_GACCAATCACAGACTT-1	scB3-Naive	P03	Ctrl IIM	IGHV3-74*01		ADM042_AGGCCACAGAGACTTA-1	Bm	P14	MDA5+ DM-Rem	IGHG	0.0593472
																											ADM038_TACTTGTAGATAGCAT-1	scB3-Naive	P04	Ctrl IIM	IGHV3-48*03		ADM042_ACTGAGTCAGCATACT-1	Bm	P14	MDA5+ DM-Rem	IGHA	0.109145
																											ADM032_GCACTCTGTGTTGAGG-1	scB5-Switch Bm	P03	Ctrl IIM	IGHV1-69*06		ADM042_TCTTTCCCATCAGTAC-1	Bm	H01	HD	IGHA	0.0762463
																											ADM038_CCTAGCTCATGTAAGA-1	scB5-Switch Bm	P04	Ctrl IIM	IGHV3-49*05		ADM038_TGTGGTATCATAGCAC-1	Bm	P04	Ctrl IIM	IGHM	0.0179104
																											ADM032_GATTCAGAGATGAGAG-1	scB8-ASC	P03	Ctrl IIM	IGHV3-49*04		scADM005_CGATGGCCATGCAACT-1	Bm	P09	MDA5+ DM-Act	IGHG	0.0379747
																											ADM038_CTAACTTGTGTGAATA-1	scB3-Naive	P04	Ctrl IIM	IGHV4-31*03		scADM003_ACGCCAGGTCATATGC-1	ASC	P07	MDA5+ DM-Act	IGHA	0.0410557
																											ADM038_CACACTCTCACCGGGT-1	scB3-Naive	P04	Ctrl IIM	IGHV1-18*04		ADM047_ACGGAGATCATGTCCC-1	Bm	P15	MDA5+ DM-Rem	IGHM	0.110119
																											ADM038_AGTTGGTGTACCGAGA-1	scB3-Naive	P04	Ctrl IIM	IGHV4-59*08		ADM047_ACCCACTCATCCCACT-1	Bm	H02	HD	IGHM	0.0589971
																											ADM032_ACGAGCCGTGACCAAG-1	scB8-ASC	P03	Ctrl IIM	IGHV4-59*01		scADM006_TGGCGCAGTTAAAGTG-1	Atm	P10	MDA5+ DM-Act	IGHM	0
																											ADM032_TGGTTCCCATCGGAAG-1	scB8-ASC	P03	Ctrl IIM	IGHV4-59*01		ADM042_CTAATGGGTGAGGGAG-1	Bm	H01	HD	IGHM	0.0466472
																											ADM032_TCGCGAGCAGCTGCAC-1	scB8-ASC	P03	Ctrl IIM	IGHV4-59*01		scADM003_TGGACGCGTAGAAGGA-1	ASC	P07	MDA5+ DM-Act	IGHG	0.0857988
																											ADM038_ATCTACTGTTAGGGTG-1	scB1-Tr	P04	Ctrl IIM	IGHV3-15*01		ADM048_TGGCCAGCACACGCTG-1	Bm	H04	HD	IGHA	0.0991254
																											ADM032_CGAATGTGTTCATGGT-1	scB6-Atm	P03	Ctrl IIM	IGHV3-7*01		ADM048_AACTGGTGTTACTGAC-1	Bm	H04	HD	IGHM	0.0615836
																											ADM032_AAGGTTCAGTACGACG-1	scB8-ASC	P03	Ctrl IIM	IGHV3-7*01		ADM047_GTCACGGAGTTAGCGG-1	Bm	H02	HD	IGHM	0.0178042
																											ADM038_AACTTTCTCCTCCTAG-1	scB3-Naive	P04	Ctrl IIM	IGHV3-23*01		ADM047_GCACTCTTCAGCGACC-1	Bm	H02	HD	IGHM	0
																											ADM032_GTCTCGTTCCAGAAGG-1	scB8-ASC	P03	Ctrl IIM	IGHV3-23*01		ADM047_AACCATGAGGAACTGC-1	Bm	P15	MDA5+ DM-Rem	IGHA	0.164223
																											ADM032_ACACTGAAGGACTGGT-1	scB3-Naive	P03	Ctrl IIM	IGHV2-5*02		ADM042_TATGCCCTCTGACCTC-1	Bm	H01	HD	IGHG	0.120235
																											ADM032_CAAGAAATCGGACAAG-1	scB8-ASC	P03	Ctrl IIM	IGHV1-3*01		ADM042_CGGACGTCAATCTGCA-1	Bm	H01	HD	IGHM	0.057971
																											ADM038_GTGGGTCGTCAGAAGC-1	scB5-Switch Bm	P04	Ctrl IIM	IGHV3-53*01		ADM042_ATTCTACGTGCTTCTC-1	Bm	H01	HD	IGHM	0.0695652
																											ADM038_GTCCTCACACCATGTA-1	scB3-Naive	P04	Ctrl IIM	IGHV3-9*01		ADM035_GTAGTCATCAGTCAGT-1	Bm	P12	MDA5+ DM-Act	IGHM	0.0176991
																											ADM032_GTGCGGTTCTTACCGC-1	scB3-Naive	P03	Ctrl IIM	IGHV3-9*01		ADM035_AACTGGTTCTCTGTCG-1	Bm	P13	MDA5+ DM-Rem	IGHG	0.0803571
																											ADM032_CGAATGTCAAAGCAAT-1	scB4-Unswitch Bm	P03	Ctrl IIM	IGHV3-9*01		scADM006_GGCTGGTGTCGCATAT-1	ASC	P10	MDA5+ DM-Act	IGHG	0.0235294
																											ADM038_CTCGAAAGTCGCTTTC-1	scB3-Naive	P04	Ctrl IIM	IGHV3-11*06		scADM006_ATGGGAGCAACACCCG-1	ASC	P10	MDA5+ DM-Act	IGHG	0.0233236
																											ADM038_CACACTCAGAGATGAG-1	scB3-Naive	P04	Ctrl IIM	IGHV3-11*01		scADM006_ATCATCTAGGCATGTG-1	ASC	P10	MDA5+ DM-Act	IGHG	0.00874636
																											ADM038_CTTACCGGTCGGCACT-1	scB3-Naive	P04	Ctrl IIM	IGHV3-7*01		ADM027_ACTGATGAGTGAACGC-1	Atm	P11	MDA5+ DM-Act	IGHM	0
																											ADM038_CCTTCCCCATGGTTGT-1	scB3-Naive	P04	Ctrl IIM	IGHV3-7*01		scADM005_AGGGATGGTTAGAACA-1	Bm	P09	MDA5+ DM-Act	IGHA	0.0409357
																											ADM038_CCATTCGGTGTGAAAT-1	scB2-ISG	P04	Ctrl IIM	IGHV3-21*01		ADM042_ATTCTACTCACCCTCA-1	Bm	P14	MDA5+ DM-Rem	IGHA	0.0263158
																											ADM032_AAATGCCCAATGTTGC-1	scB3-Naive	P03	Ctrl IIM	IGHV3-21*01		scADM005_TTATGCTTCCATGAAC-1	Bm	P09	MDA5+ DM-Act	IGHA	0.083815
																											ADM038_TTCGAAGTCCACGACG-1	scB4-Unswitch Bm	P04	Ctrl IIM	IGHV2-5*02		scADM003_CTCACACGTCAGATAA-1	ASC	P07	MDA5+ DM-Act	IGHA	0.0645161
																											ADM038_AGCAGCCGTACTCTCC-1	scB1-Tr	P04	Ctrl IIM	IGHV2-5*02		ADM048_GTGCATAAGTATCTCG-1	Bm	H04	HD	IGHM	0.0497076
																											ADM032_CTCTAATAGCTTTGGT-1	scB5-Switch Bm	P03	Ctrl IIM	IGHV2-5*02		ADM048_GGGTCTGCATAACCTG-1	Bm	H04	HD	IGHA	0.0438596
																											ADM032_ACTTTCACACGTTGGC-1	scB3-Naive	P03	Ctrl IIM	IGHV3-33*01		ADM048_CGTGTAATCCGCGGTA-1	Bm	H04	HD	IGHA	0.116279
																											ADM038_TCAGATGAGTGGTCCC-1	scB3-Naive	P04	Ctrl IIM	IGHV3-30*04		ADM048_CGTCACTAGCTCTCGG-1	Bm	H04	HD	IGHM	0.0203488
																											ADM038_GTAACGTGTACTTCTT-1	scB3-Naive	P04	Ctrl IIM	IGHV3-30*04		ADM048_CCCAGTTAGTCAAGGC-1	ASC	H04	HD	IGHA	0.0563798
																											ADM038_GAAGCAGAGCTCAACT-1	scB3-Naive	P04	Ctrl IIM	IGHV3-30*04		ADM048_CAGGTGCTCCTAGAAC-1	ASC	H03	HD	IGHA	0.130814
																											ADM038_GAACGGAAGTAGTGCG-1	scB2-ISG	P04	Ctrl IIM	IGHV3-30*04		ADM048_ATTGGTGGTCTAAAGA-1	Bm	H04	HD	IGHM	0.0437318
																											ADM038_CAGAGAGGTGGTGTAG-1	scB3-Naive	P04	Ctrl IIM	IGHV3-30*04		ADM048_AGTCTTTGTCTAGCGC-1	Bm	H04	HD	IGHM	0.0377907
																											ADM038_ATCCGAAGTAGCGATG-1	scB3-Naive	P04	Ctrl IIM	IGHV3-30*04		ADM047_ATTACTCGTATAGGGC-1	Bm	H02	HD	IGHA	0.0524781
																											ADM032_GTCATTTTCGTTGCCT-1	scB3-Naive	P03	Ctrl IIM	IGHV3-30*04		scADM005_GTGCAGCGTGAGCGAT-1	Bm	P09	MDA5+ DM-Act	IGHA	0.0519878
																											ADM032_AACTTTCAGACCCACC-1	scB3-Naive	P03	Ctrl IIM	IGHV3-33*01		ADM035_ATTGGACGTCGACTAT-1	Bm	P13	MDA5+ DM-Rem	IGHA	0.0690691
																											ADM038_GGGTCTGTCCGCGTTT-1	scB3-Naive	P04	Ctrl IIM	IGHV3-48*03		ADM035_AGTGTCAGTGGTCTCG-1	Bm	P13	MDA5+ DM-Rem	IGHA	0.0208333
																											ADM038_ACACCAATCACATACG-1	scB5-Switch Bm	P04	Ctrl IIM	IGHV3-48*03		ADM032_ACACCGGGTTCGTGAT-1	Bm	P03	Ctrl IIM	IGHG	0.0426829
																											ADM032_GCTGCTTGTAGCTGCC-1	scB3-Naive	P03	Ctrl IIM	IGHV3-48*03		ADM027_TTAACTCGTTGTGGAG-1	ASC	P11	MDA5+ DM-Act	IGHA	0.0647059
																											ADM032_CGCTTCATCTCCGGTT-1	scB5-Switch Bm	P03	Ctrl IIM	IGHV3-48*03		ADM042_TGTTCCGTCACCAGGC-1	Atm	H01	HD	IGHG	0.012012
																											ADM038_CTTACCGAGTAACCCT-1	scB8-ASC	P04	Ctrl IIM	IGHV3-53*04		scADM006_GACGGCTAGACTGGGT-1	ASC	P10	MDA5+ DM-Act	IGHA	0.0873494
																											ADM038_CCTCAGTAGGTGCTTT-1	scB3-Naive	P04	Ctrl IIM	IGHV4-31*03		scADM006_ATCTGCCGTCAGAATA-1	ASC	P10	MDA5+ DM-Act	IGHA	0.0783133
																											ADM038_AGGTCATAGCTACCTA-1	scB3-Naive	P04	Ctrl IIM	IGHV4-31*03		scADM006_AACTGGTGTCAAAGAT-1	ASC	P10	MDA5+ DM-Act	IGHA	0.0873494
																											ADM038_TCGGTAAAGCGATCCC-1	scB3-Naive	P04	Ctrl IIM	IGHV3-30*04		scADM006_AAACGGGAGGATGCGT-1	ASC	P10	MDA5+ DM-Act	IGHA	0.0783133
																											ADM038_GGAATAAAGCCGGTAA-1	scB4-Unswitch Bm	P04	Ctrl IIM	IGHV3-30*04		scADM006_AGTTGGTTCGCGGATC-1	ASC	P10	MDA5+ DM-Act	IGHA	0.0625
																											ADM038_CCGTTCACAATGAAAC-1	scB3-Naive	P04	Ctrl IIM	IGHV3-30*04		scADM005_TACCTTAGTCATGCCG-1	ASC	P09	MDA5+ DM-Act	IGHG	0.0674487
																											ADM038_AGTGGGAGTCTAAAGA-1	scB5-Switch Bm	P04	Ctrl IIM	IGHV3-33*06		scADM005_ACTTACTTCTTCATGT-1	Bm	P09	MDA5+ DM-Act	IGHM	0.119266
																											ADM038_ACAGCTATCGCAAGCC-1	scB1-Tr	P04	Ctrl IIM	IGHV3-30*04		scADM005_TTTGGTTTCACATAGC-1	Bm	P09	MDA5+ DM-Act	IGHG	0.0650888
																											ADM038_AAACCTGTCTACGAGT-1	scB3-Naive	P04	Ctrl IIM	IGHV3-30*04		scADM003_TTAACTCGTGTGGTTT-1	ASC	P07	MDA5+ DM-Act	IGHG	0.0119403
																											ADM032_ACCCACTAGATAGTCA-1	scB3-Naive	P03	Ctrl IIM	IGHV3-30*18		scADM001_AGTAGTCGTGTGAATA-1	ASC	P06	MDA5+ DM-Act	IGHA	0.0825959
																											ADM032_AGGTCATTCCTGTAGA-1	scB3-Naive	P03	Ctrl IIM	IGHV3-30*04		scADM001_TGACTAGAGACATAAC-1	Bm	P06	MDA5+ DM-Act	IGHG	0.162651
																											ADM032_AAAGATGTCCCTCTTT-1	scB8-ASC	P03	Ctrl IIM	IGHV3-33*01		ADM027_AGCTCTCAGCTAGTGG-1	Bm	P11	MDA5+ DM-Act	IGHG	0
																											ADM032_TGCGTGGGTTCCACGG-1	scB5-Switch Bm	P03	Ctrl IIM	IGHV3-30*03		scADM003_GGGAATGAGGGTGTTG-1	ASC	P07	MDA5+ DM-Act	IGHA	0.0361446
																											ADM038_CTAGCCTTCTCTAGGA-1	scB1-Tr	P04	Ctrl IIM	IGHV3-30*04		ADM047_CGTTGGGCACTTAAGC-1	Atm	H02	HD	IGHA	0.0810811
																											ADM032_AGGCCACTCTGTACGA-1	scB8-ASC	P03	Ctrl IIM	IGHV3-30*03		ADM042_TTGGCAAAGCCACGCT-1	Bm	H01	HD	IGHM	0.00294118
																											ADM032_TACTCATCAGCATACT-1	scB3-Naive	P03	Ctrl IIM	IGHV4-4*07		scADM003_TTTGGTTGTGCATCTA-1	ASC	P07	MDA5+ DM-Act	IGHA	0.0898204
																											ADM032_GCGCGATAGGCATGTG-1	scB7-pASC	P03	Ctrl IIM	IGHV1-8*01		scADM003_TTGTAGGAGATGAGAG-1	ASC	P07	MDA5+ DM-Act	IGHA	0.0898204
																											ADM038_TGACTTTGTATATCCG-1	scB3-Naive	P04	Ctrl IIM	IGHV6-1*01		ADM042_GAACGGACATGTCTCC-1	Bm	P14	MDA5+ DM-Rem	IGHG	0.154303
																											ADM038_GTACTTTTCAGATAAG-1	scB1-Tr	P04	Ctrl IIM	IGHV5-51*01		ADM032_ATCGAGTTCTCAAACG-1	Bm	P03	Ctrl IIM	IGHG	0.18541
																											ADM038_AGGTCCGGTTAAAGAC-1	scB2-ISG	P04	Ctrl IIM	IGHV3-11*01		ADM032_GCCAAATAGGAATCGC-1	Bm	P03	Ctrl IIM	IGHA	0.0442478
																											ADM038_CCGTGGAAGAGTACCG-1	scB3-Naive	P04	Ctrl IIM	IGHV3-53*04		scADM001_AGCGGTCTCTGAAAGA-1	Bm	P06	MDA5+ DM-Act	IGHM	0.003003
																											ADM038_TGGTTAGCATTCCTCG-1	scB5-Switch Bm	P04	Ctrl IIM	IGHV6-1*01		ADM035_TACTTACTCAGGATCT-1	Bm	P13	MDA5+ DM-Rem	IGHA	0.0597015
																											ADM038_TCTCATAAGGAGTCTG-1	scB5-Switch Bm	P04	Ctrl IIM	IGHV5-51*01		ADM048_CAAGATCCAGACAAAT-1	Atm	H04	HD	IGHM	0
																											ADM038_GGATGTTAGTGAATTG-1	scB3-Naive	P04	Ctrl IIM	IGHV5-51*01		ADM027_TGTGGTAAGGGAGTAA-1	Bm	P11	MDA5+ DM-Act	IGHA	0.10574
																											ADM038_GAACCTAGTACCGCTG-1	scB5-Switch Bm	P04	Ctrl IIM	IGHV5-51*01		ADM027_AGGTCATTCTTGTCAT-1	Bm	P11	MDA5+ DM-Act	IGHG	0.0798817
																											ADM032_CACAGTACATGGTTGT-1	scB5-Switch Bm	P03	Ctrl IIM	IGHV5-51*01		ADM025_GTTACAGGTTCCATGA-1	Bm	P08	MDA5+ DM-Act	IGHM	0
																											ADM038_ACGGAGAAGAGCCTAG-1	scB2-ISG	P04	Ctrl IIM	IGHV3-66*01		scADM001_CCGTACTGTGTGAAAT-1	Bm	P06	MDA5+ DM-Act	IGHM	0.0386905
																											ADM032_ACGCAGCAGTCGATAA-1	scB3-Naive	P03	Ctrl IIM	IGHV3-66*01		scADM005_TTTGGTTAGTGGCACA-1	ASC	P09	MDA5+ DM-Act	IGHG	0.0714286
																											ADM038_TATCAGGAGATGCCAG-1	scB1-Tr	P04	Ctrl IIM	IGHV3-7*03		scADM005_TACGGTACAAATACAG-1	Bm	P09	MDA5+ DM-Act	IGHA	0.0676471
																											ADM038_GATCAGTGTGCAGGTA-1	scB1-Tr	P04	Ctrl IIM	IGHV3-7*01		scADM005_AGTAGTCCACCACCAG-1	ASC	P09	MDA5+ DM-Act	IGHA	0.0735294
																											ADM038_TGACAACGTGGTTTCA-1	scB5-Switch Bm	P04	Ctrl IIM	IGHV1-18*01		scADM005_CGAGAAGGTAGCTTGT-1	Bm	P09	MDA5+ DM-Act	IGHM	0.0239521
																											ADM032_GTAACTGTCATGCAAC-1	scB3-Naive	P03	Ctrl IIM	IGHV1-18*01		scADM003_TGAAAGAGTGCACCAC-1	ASC	P07	MDA5+ DM-Act	IGHA	0.0411765
																											ADM032_CGATCGGCAAGAGTCG-1	scB5-Switch Bm	P03	Ctrl IIM	IGHV1-18*01		scADM003_CGATCGGAGATGCGAC-1	ASC	P07	MDA5+ DM-Act	IGHA	0.0411765
																											ADM032_ACAGCTAAGGCCCTTG-1	scB5-Switch Bm	P03	Ctrl IIM	IGHV3-43*02		scADM003_CACAGGCCATTGGGCC-1	ASC	P07	MDA5+ DM-Act	IGHA	0.0411765
																											ADM038_ACTGAGTCACACGCTG-1	scB3-Naive	P04	Ctrl IIM	IGHV3-74*01		scADM003_GACGCGTCATTTGCTT-1	ASC	P07	MDA5+ DM-Act	IGHA	0.0411765
																											ADM032_AGAGTGGGTTCATGGT-1	scB5-Switch Bm	P03	Ctrl IIM	IGHV3-15*01		scADM003_ACAGCTAGTGTGAATA-1	ASC	P07	MDA5+ DM-Act	IGHG	0.0411765
																											ADM032_ATTTCTGGTAATCGTC-1	scB8-ASC	P03	Ctrl IIM	IGHV1-69*04		scADM003_TGCGTGGCACATTTCT-1	ASC	P07	MDA5+ DM-Act	IGHA	0.0823529
																											ADM038_GTTCATTAGGCCCTTG-1	scB3-Naive	P04	Ctrl IIM	IGHV1-69*01		scADM003_ACTGAGTGTACGAAAT-1	ASC	P07	MDA5+ DM-Act	IGHA	0.0860534
																											ADM038_CTCTGGTGTGCAGTAG-1	scB3-Naive	P04	Ctrl IIM	IGHV1-69*01		ADM048_TATGCCCTCCAATGGT-1	Bm	H04	HD	IGHM	0.0600601
																											ADM038_CACACCTCAGTCTTCC-1	scB3-Naive	P04	Ctrl IIM	IGHV1-69*01		ADM048_GCTCCTAAGACAGACC-1	Bm	H03	HD	IGHM	0.0178042
																											ADM038_ATCTGCCAGTATCGAA-1	scB3-Naive	P04	Ctrl IIM	IGHV1-69*04		ADM048_CATCAAGGTCAAAGCG-1	Bm	H04	HD	IGHM	0.030581
																											ADM038_TGCGGGTAGGCGTACA-1	scB3-Naive	P04	Ctrl IIM	IGHV3-30*04		ADM048_CAACTAGGTACTTCTT-1	Bm	H03	HD	IGHM	0.0469208
																											ADM038_TTAGTTCGTTACGTCA-1	scB2-ISG	P04	Ctrl IIM	IGHV4-59*08		ADM048_AACTCCCAGCGTGTCC-1	Bm	H03	HD	IGHA	0.0865672
																											ADM038_CATATTCGTCGCTTTC-1	scB5-Switch Bm	P04	Ctrl IIM	IGHV4-59*08		ADM048_AAAGCAAAGGTAGCCA-1	Bm	H04	HD	IGHM	0.038806
																											ADM032_GTTAAGCAGATGTAAC-1	scB3-Naive	P03	Ctrl IIM	IGHV4-59*01		ADM047_GTCATTTGTTCCAACA-1	Bm	H02	HD	IGHM	0
																											ADM032_AGGGATGGTCCGTTAA-1	scB3-Naive	P03	Ctrl IIM	IGHV4-59*01		ADM042_TAGTTGGCATCCTTGC-1	Bm	H01	HD	IGHA	0.0863095
																											ADM038_TCATTACGTTCTGTTT-1	scB3-Naive	P04	Ctrl IIM	IGHV1-24*01		ADM035_ACATCAGCAGCCAGAA-1	Bm	P12	MDA5+ DM-Act	IGHA	0.12426
																											ADM038_TGAGAGGCAGTACACT-1	scB3-Naive	P04	Ctrl IIM	IGHV1-46*01		ADM035_ACACTGACAAATACAG-1	Bm	P13	MDA5+ DM-Rem	IGHM	0.0268657
																											ADM038_CATCAGATCTAACGGT-1	scB3-Naive	P04	Ctrl IIM	IGHV3-49*04		scADM005_CAAGTTGGTGTGGTTT-1	ASC	P09	MDA5+ DM-Act	IGHG	0.015015
																											ADM038_CTCGGAGCACTTCGAA-1	scB3-Naive	P04	Ctrl IIM	IGHV4-59*01		scADM005_GCCAAATGTGAGGGTT-1	Bm	P09	MDA5+ DM-Act	IGHM	0.0714286
																											ADM032_GCTCCTATCGCCGTGA-1	scB4-Unswitch Bm	P03	Ctrl IIM	IGHV3-49*04		ADM048_TTCTTAGAGCTGATAA-1	Bm	H03	HD	IGHM	0.0328358
																											ADM038_CCTACCAAGAGACTTA-1	scB3-Naive	P04	Ctrl IIM	IGHV1-2*02		ADM047_TTAGGCACAGACAGGT-1	Bm	P15	MDA5+ DM-Rem	IGHM	0.0116618
																											ADM038_TCACAAGAGTGGCACA-1	scB1-Tr	P04	Ctrl IIM	IGHV3-48*03		ADM047_GCAATCAGTCGAGATG-1	Atm	H02	HD	IGHM	0.0235988
																											ADM038_GTATTCTCATTAGCCA-1	scB3-Naive	P04	Ctrl IIM	IGHV3-48*02		ADM047_CTAAGACTCCGTAGTA-1	Atm	H02	HD	IGHG	0.0540541
																											ADM038_AGAGTGGCACGAAAGC-1	scB3-Naive	P04	Ctrl IIM	IGHV3-48*03		ADM042_TGCCCATAGATCGGGT-1	Bm	H01	HD	IGHM	0.0297619
																											ADM032_CTCTGGTAGGTGCAAC-1	scB2-ISG	P03	Ctrl IIM	IGHV3-48*03		ADM042_TCTTCGGCACGGTAGA-1	Bm	H01	HD	IGHG	0.0366972
																											ADM032_GTTACAGGTTACTGAC-1	scB3-Naive	P03	Ctrl IIM	IGHV3-48*03		ADM032_CCGGTAGAGAGTGAGA-1	Bm	P03	Ctrl IIM	IGHM	0
																											ADM038_GACGTGCGTCAAGCGA-1	scB3-Naive	P04	Ctrl IIM	IGHV4-34*01		ADM042_GATCGTAGTGAGGGTT-1	Bm	P14	MDA5+ DM-Rem	IGHM	0.00593472
																											ADM038_CGGTTAAAGTACCGGA-1	scB3-Naive	P04	Ctrl IIM	IGHV4-34*01		ADM038_TTTATGCAGGCCGAAT-1	Bm	P04	Ctrl IIM	IGHM	0.0302115
																											ADM038_CTTAACTTCTGTGCAA-1	scB3-Naive	P04	Ctrl IIM	IGHV1-18*01		ADM027_GTCCTCACAGTCTTCC-1	ASC	P11	MDA5+ DM-Act	IGHG	0.107143
																											ADM038_CCTTCCCAGCTGTCTA-1	scB3-Naive	P04	Ctrl IIM	IGHV1-18*04		ADM027_TGAAAGAGTCATATGC-1	Bm	P11	MDA5+ DM-Act	IGHM	0.0175439
																											ADM038_CATCAGAGTTAAGAAC-1	scB3-Naive	P04	Ctrl IIM	IGHV1-18*04		scADM006_CGACCTTTCTGATACG-1	ASC	P10	MDA5+ DM-Act	IGHG	0.0982143
																											ADM032_ATTCTACTCACTCCTG-1	scB8-ASC	P03	Ctrl IIM	IGHV1-18*01		scADM006_AAGCCGCAGACACTAA-1	ASC	P10	MDA5+ DM-Act	IGHG	0.0952381
																											ADM032_GGACATTTCCTCATTA-1	scB5-Switch Bm	P03	Ctrl IIM	IGHV1-18*01		scADM006_ATCCACCTCACGGTTA-1	ASC	P10	MDA5+ DM-Act	IGHG	0.0833333
																											ADM032_GGACAGATCCAGTATG-1	scB3-Naive	P03	Ctrl IIM	IGHV1-18*01		scADM003_CCCAATCAGTTTAGGA-1	ASC	P07	MDA5+ DM-Act	IGHA	0.169184
																											ADM038_GTCATTTGTACATCCA-1	scB5-Switch Bm	P04	Ctrl IIM	IGHV5-10-1*03		ADM048_CAACTAGGTCTGGTCG-1	Atm	H04	HD	IGHM	0.00293255
																											ADM038_TTGTAGGGTCAGTGGA-1	scB6-Atm	P04	Ctrl IIM	IGHV3-21*01		ADM047_TGGGCGTTCGAGGTAG-1	Bm	H02	HD	IGHG	0.0364742
																											ADM038_CCTACACGTTCTGTTT-1	scB3-Naive	P04	Ctrl IIM	IGHV3-21*01		ADM047_GTCACGGCAATCGAAA-1	Bm	H02	HD	IGHG	0.0364742
																											ADM038_ACACTGACACTTAACG-1	scB3-Naive	P04	Ctrl IIM	IGHV3-21*01		ADM047_GATTCAGGTGCCTGGT-1	Bm	H02	HD	IGHG	0.041791
																											ADM032_CACCAGGGTCATCCCT-1	scB4-Unswitch Bm	P03	Ctrl IIM	IGHV3-21*01		ADM038_TCTCTAACATGACATC-1	Bm	P04	Ctrl IIM	IGHG	0.0480226
																											ADM032_TGTGTTTTCTGCAGTA-1	scB7-pASC	P03	Ctrl IIM	IGHV3-66*01		ADM035_TGGGCGTGTCGACTGC-1	Bm	P13	MDA5+ DM-Rem	IGHA	0.162242
																											ADM038_CCTACCAGTTGATTCG-1	scB3-Naive	P04	Ctrl IIM	IGHV3-9*01		ADM035_CTCGAAATCTACTCAT-1	ASC	P12	MDA5+ DM-Act	IGHG	0.0537313
																											ADM038_TACCTTATCTCCGGTT-1	scB3-Naive	P04	Ctrl IIM	IGHV4-39*01		ADM032_GCTGGGTTCTCAAACG-1	Bm	P03	Ctrl IIM	IGHM	0.00296736
																											ADM038_GTGGGTCTCAGCACAT-1	scB2-ISG	P04	Ctrl IIM	IGHV4-39*01		scADM005_AACTTTCCACCTATCC-1	Bm	P09	MDA5+ DM-Act	IGHA	0.0706215
																											ADM038_CCTTCCCTCGCGCCAA-1	scB3-Naive	P04	Ctrl IIM	IGHV1-46*01		scADM005_CGATCGGCACAGGTTT-1	Bm	P09	MDA5+ DM-Act	IGHD	0
																											ADM038_GTCATTTTCTTGTTTG-1	scB3-Naive	P04	Ctrl IIM	IGHV4-31*03		scADM001_TTATGCTGTGTGAAAT-1	ASC	P06	MDA5+ DM-Act	IGHM	0.0501475
																											ADM038_GTACTTTGTCATCGGC-1	scB5-Switch Bm	P04	Ctrl IIM	IGHV3-23*01		scADM001_TCGGGACAGACGCTTT-1	ASC	P06	MDA5+ DM-Act	IGHM	0.0501475
																											ADM038_CTTTGCGAGTTGTAGA-1	scB3-Naive	P04	Ctrl IIM	IGHV3-23*01		scADM001_CGTGTCTCAAGCGATG-1	ASC	P06	MDA5+ DM-Act	IGHA	0.0766962
																											ADM038_TGGCCAGTCCACGTGG-1	scB3-Naive	P04	Ctrl IIM	IGHV4-34*01		scADM001_GTAACGTTCCCAACGG-1	ASC	P06	MDA5+ DM-Act	IGHA	0.0707965
																											ADM038_TAGCCGGTCCGTTGTC-1	scB1-Tr	P04	Ctrl IIM	IGHV4-31*03		scADM001_GCTGCAGGTATGCTTG-1	ASC	P06	MDA5+ DM-Act	IGHA	0.0855457
																											ADM038_TGGCTGGCACCACGTG-1	scB3-Naive	P04	Ctrl IIM	IGHV3-23*01		scADM001_CTCAGAAGTCGCCATG-1	Bm	P06	MDA5+ DM-Act	IGHM	0.0890208
																											ADM038_ATAACGCCAGTAAGCG-1	scB3-Naive	P04	Ctrl IIM	IGHV4-31*03		ADM048_TTGCGTCAGTTAGGTA-1	Bm	H04	HD	IGHG	0.0515152
																											ADM038_ACGGGCTTCTGCAAGT-1	scB3-Naive	P04	Ctrl IIM	IGHV5-51*01		ADM048_TTCGAAGCACCGGAAA-1	Atm	H04	HD	IGHM	0.039039
																											ADM032_CTTAACTCAGCTGGCT-1	scB3-Naive	P03	Ctrl IIM	IGHV4-31*03		ADM042_GTATTCTCAAGTCTGT-1	Bm	H01	HD	IGHM	0
																											ADM032_ACAGCCGGTGAGTGAC-1	scB3-Naive	P03	Ctrl IIM	IGHV1-18*01		ADM048_TATTACCAGACAAGCC-1	ASC	H04	HD	IGHA	0.0798817
																											ADM038_CGTCTACAGACCGGAT-1	scB3-Naive	P04	Ctrl IIM	IGHV3-23*01		ADM048_TACTTGTAGCACGCCT-1	Bm	H04	HD	IGHM	0.0235988
																											ADM038_GTAACTGTCAACACTG-1	scB5-Switch Bm	P04	Ctrl IIM	IGHV1-69*04		ADM048_GTCTTCGCAAACAACA-1	Bm	H04	HD	IGHM	0.0771429
																											ADM038_GCTGCTTAGATCTGCT-1	scB5-Switch Bm	P04	Ctrl IIM	IGHV1-69*01		ADM048_GATCGATCATCCTTGC-1	Bm	H04	HD	IGHA	0.0674487
																											ADM038_CTAGTGATCATGCTCC-1	scB2-ISG	P04	Ctrl IIM	IGHV1-69*01		ADM048_CTCGAAATCGAATGGG-1	Bm	H04	HD	IGHM	0.0377907
																											ADM038_AGTGTCACACATAACC-1	scB3-Naive	P04	Ctrl IIM	IGHV1-69*01		ADM048_CAGCAGCCAGACGCAA-1	Bm	H04	HD	IGHM	0.0568862
																											ADM038_ACACCAATCTCGAGTA-1	scB3-Naive	P04	Ctrl IIM	IGHV1-69*01		ADM048_ATTTCTGCACATTTCT-1	ASC	H03	HD	IGHA	0.0326409
																											ADM032_CGATCGGCATCCGGGT-1	scB5-Switch Bm	P03	Ctrl IIM	IGHV1-69*04		ADM047_TGAGGGAAGGAGTACC-1	Bm	H02	HD	IGHM	0
																											ADM032_GGACGTCTCCACGCAG-1	scB2-ISG	P03	Ctrl IIM	IGHV4-30-4*01		ADM047_CCACTACAGGACGAAA-1	Bm	H02	HD	IGHA	0.0323529
																											ADM032_GCACATATCCCGACTT-1	scB4-Unswitch Bm	P03	Ctrl IIM	IGHV3-11*05		ADM047_ACTGCTCGTGTTTGTG-1	Bm	H02	HD	IGHM	0.0813953
																											ADM038_TAAGCGTAGCTAGTGG-1	scB1-Tr	P04	Ctrl IIM	IGHV3-53*01		ADM042_CGTGAGCGTGGCGAAT-1	Bm	P05	Ctrl IIM	IGHM	0
																											ADM038_TCACGAACATCCGTGG-1	scB3-Naive	P04	Ctrl IIM	IGHV3-7*01		ADM042_ACTATCTCACGTTGGC-1	Bm	H01	HD	IGHM	0
																											ADM038_AAGGTTCAGGGAACGG-1	scB5-Switch Bm	P04	Ctrl IIM	IGHV3-7*01		ADM042_AAGGAGCGTATATGGA-1	Bm	P14	MDA5+ DM-Rem	IGHA	0.0381232
																											ADM038_CGGTTAATCACATACG-1	scB3-Naive	P04	Ctrl IIM	IGHV3-43*01		ADM032_AAGGAGCTCTTATCTG-1	Bm	P03	Ctrl IIM	IGHM	0.0958084
																											ADM038_TCAGGATTCGAGGTAG-1	scB5-Switch Bm	P04	Ctrl IIM	IGHV1-3*04		ADM025_GCGACCACATAACCTG-1	ASC	P08	MDA5+ DM-Act	IGHG	0.0938416
																											ADM038_CAGCGACAGAAGGTTT-1	scB2-ISG	P04	Ctrl IIM	IGHV1-3*01		ADM025_ACAGCCGCATGATCCA-1	ASC	P08	MDA5+ DM-Act	IGHG	0.0938416
																											ADM038_GGGTTGCAGGGTGTGT-1	scB1-Tr	P04	Ctrl IIM	IGHV4-59*08		ADM025_AACTCAGAGTTCGCGC-1	ASC	P08	MDA5+ DM-Act	IGHG	0.0938416
																											ADM038_CCCAATCAGAGGGCTT-1	scB3-Naive	P04	Ctrl IIM	IGHV4-59*01		scADM005_CTCGGAGGTGCATCTA-1	ASC	P09	MDA5+ DM-Act	IGHG	0.0659026
																											ADM032_GCATGATAGTTGAGAT-1	scB5-Switch Bm	P03	Ctrl IIM	IGHV4-59*12		ADM042_CCTACCAGTTTAAGCC-1	Bm	P05	Ctrl IIM	IGHM	0
																											ADM038_TTCTTAGCATTATCTC-1	scB3-Naive	P04	Ctrl IIM	IGHV3-7*01		scADM005_TCTATTGTCACATGCA-1	Bm	P09	MDA5+ DM-Act	IGHM	0.03207
																											ADM038_ATCATCTTCTTGTCAT-1	scB2-ISG	P04	Ctrl IIM	IGHV2-5*02		scADM005_AGTAGTCAGCCCAACC-1	Bm	P09	MDA5+ DM-Act	IGHM	0.0835735
																											ADM032_CACTCCAAGTTCGCAT-1	scB6-Atm	P03	Ctrl IIM	IGHV2-5*02		ADM042_CATTATCTCAACCAAC-1	Bm	H01	HD	IGHG	0.150442
																											ADM032_GACGTTAGTAGCGTGA-1	scB3-Naive	P03	Ctrl IIM	IGHV5-51*01		scADM003_CCATGTCGTCTGGAGA-1	ASC	P07	MDA5+ DM-Act	IGHM	0
																											ADM032_ACACCAAAGGCTATCT-1	scB3-Naive	P03	Ctrl IIM	IGHV4-30-4*01		scADM001_TCATTTGCATCACCCT-1	Bm	P06	MDA5+ DM-Act	IGHM	0.0231214
																											ADM038_TTCTTAGCACATGGGA-1	scB5-Switch Bm	P04	Ctrl IIM	IGHV3-30*04		ADM048_TTTGGTTTCGACAGCC-1	Bm	H04	HD	IGHM	0.0371429
																											ADM038_GGACAAGCACAGGCCT-1	scB6-Atm	P04	Ctrl IIM	IGHV3-30*04		ADM048_TGGCGCATCGGCCGAT-1	Bm	H04	HD	IGHM	0.0520231
																											ADM038_CTGGTCTCACATGACT-1	scB3-Naive	P04	Ctrl IIM	IGHV3-30*04		ADM048_AGATTGCAGTTAGGTA-1	Bm	H04	HD	IGHM	0.0716332
																											ADM038_ATGAGGGAGTGTGGCA-1	scB3-Naive	P04	Ctrl IIM	IGHV3-30*04		ADM048_ACGGGTCCATCCCATC-1	Bm	H04	HD	IGHM	0.0494186
																											ADM032_CATCAAGAGGGTTTCT-1	scB8-ASC	P03	Ctrl IIM	IGHV3-30*04		ADM035_GGCTCGAGTACAAGTA-1	Bm	P13	MDA5+ DM-Rem	IGHM	0.025788
																											ADM038_CGCTGGATCGCCAGCA-1	scB1-Tr	P04	Ctrl IIM	IGHV3-30*04		ADM035_CCACGGACATATGCTG-1	Bm	P12	MDA5+ DM-Act	IGHM	0
																											ADM038_ATCCACCTCGCACTCT-1	scB1-Tr	P04	Ctrl IIM	IGHV3-30*04		ADM027_CACCAGGGTACTTAGC-1	Bm	P11	MDA5+ DM-Act	IGHM	0.0406977
																											ADM038_AAAGATGCATGGTAGG-1	scB4-Unswitch Bm	P04	Ctrl IIM	IGHV3-30*04		scADM006_TCTGAGATCTTCAACT-1	ASC	P10	MDA5+ DM-Act	IGHA	0.058104
																											ADM032_CTTTGCGAGTTCGCGC-1	scB6-Atm	P03	Ctrl IIM	IGHV3-30*04		scADM006_GTGCAGCGTTCGCTAA-1	ASC	P10	MDA5+ DM-Act	IGHG	0.0716418
																											ADM032_CTGCTGTAGGCATGGT-1	scB3-Naive	P03	Ctrl IIM	IGHV3-30-3*01		scADM006_CTGAAGTCACGGTAAG-1	ASC	P10	MDA5+ DM-Act	IGHG	0.0716418
																											ADM032_GGACAAGTCTCTTATG-1	scB4-Unswitch Bm	P03	Ctrl IIM	IGHV3-30*04		scADM006_CATATTCCAATAGCAA-1	ASC	P10	MDA5+ DM-Act	IGHG	0.0716418
																											ADM032_CTGCTGTGTCCCTTGT-1	scB7-pASC	P03	Ctrl IIM	IGHV3-30*09		scADM006_ATCATGGCATGACATC-1	ASC	P10	MDA5+ DM-Act	IGHG	0.0716418
																											ADM032_GGAAAGCTCGTTGACA-1	scB5-Switch Bm	P03	Ctrl IIM	IGHV3-30*10		scADM006_ATAACGCGTGAAGGCT-1	ASC	P10	MDA5+ DM-Act	IGHG	0.0716418
																											ADM032_TGACTAGCATGTTGAC-1	scB2-ISG	P03	Ctrl IIM	IGHV3-30*03		scADM006_GGCTGGTAGGACACCA-1	ASC	P10	MDA5+ DM-Act	IGHG	0.0776119
																											ADM032_GTGCATACAGAGCCAA-1	scB7-pASC	P03	Ctrl IIM	IGHV3-30-3*01		scADM006_GGCAATTAGCAGCCTC-1	ASC	P10	MDA5+ DM-Act	IGHG	0.0746269
																											ADM032_CGGACTGAGGGCTTCC-1	scB4-Unswitch Bm	P03	Ctrl IIM	IGHV3-30*04		scADM006_GTCTTCGGTTGATTCG-1	ASC	P10	MDA5+ DM-Act	IGHG	0.101796
																											ADM032_ACCCACTCACAGATTC-1	scB3-Naive	P03	Ctrl IIM	IGHV3-33*01		ADM035_ATTCTACAGAAGGCCT-1	ASC	P12	MDA5+ DM-Act	IGHM	0.0299401
																											ADM038_TCAGGTATCCCGACTT-1	scB3-Naive	P04	Ctrl IIM	IGHV3-33*06		scADM006_ATGGGAGAGTGCGATG-1	ASC	P10	MDA5+ DM-Act	IGHA	0.0534125
																											ADM032_AGACGTTAGGGAACGG-1	scB5-Switch Bm	P03	Ctrl IIM	IGHV1-69*06		scADM005_GTCATTTAGTGTCTCA-1	ASC	P09	MDA5+ DM-Act	IGHA	0.11437
																											ADM032_AAGTCTGTCAGGCAAG-1	scB3-Naive	P03	Ctrl IIM	IGHV3-33*01		scADM005_CACCTTGTCGACAGCC-1	ASC	P09	MDA5+ DM-Act	IGHA	0.117302
																											ADM032_TGGGAAGGTTAAGGGC-1	scB5-Switch Bm	P03	Ctrl IIM	IGHV4-30-4*01		scADM005_GGACATTGTTACGCGC-1	ASC	P09	MDA5+ DM-Act	IGHA	0.11437
																											ADM032_CCATGTCCATTGTGCA-1	scB3-Naive	P03	Ctrl IIM	IGHV3-20*04		scADM005_ATCCACCGTTGTCGCG-1	ASC	P09	MDA5+ DM-Act	IGHA	0.11437
																											ADM032_ATCCGAATCCCTGACT-1	scB5-Switch Bm	P03	Ctrl IIM	IGHV2-26*01		scADM005_CAGTAACCACACCGAC-1	Bm	P09	MDA5+ DM-Act	IGHM	0.0744048
																											ADM038_TCGGTAATCGGTGTTA-1	scB3-Naive	P04	Ctrl IIM	IGHV1-18*01		scADM005_ATTGGTGGTTACGCGC-1	Bm	P09	MDA5+ DM-Act	IGHA	0.060423
																											ADM032_TGCCAAATCATACGGT-1	scB3-Naive	P03	Ctrl IIM	IGHV1-2*02		scADM005_GCATGTAGTAAGAGGA-1	Bm	P09	MDA5+ DM-Act	IGHA	0
																											ADM038_ACGTCAAGTACCGTTA-1	scB3-Naive	P04	Ctrl IIM	IGHV1-2*02		scADM006_GTCTTCGCATCTCGCT-1	ASC	P10	MDA5+ DM-Act	IGHG	0.00609756
																											ADM038_CACCTTGGTTACGCGC-1	scB1-Tr	P04	Ctrl IIM	IGHV3-66*01		scADM006_CACCACTAGACTGTAA-1	ASC	P10	MDA5+ DM-Act	IGHG	0.00609756
																											ADM038_GTGCGGTAGCAGCCTC-1	scB5-Switch Bm	P04	Ctrl IIM	IGHV4-34*01		scADM006_ATCCGAATCGCCGTGA-1	ASC	P10	MDA5+ DM-Act	IGHG	0.00609756
																											ADM038_GGGAATGCAGTCGATT-1	scB6-Atm	P04	Ctrl IIM	IGHV4-34*01		scADM006_AGCTCCTCATTATCTC-1	ASC	P10	MDA5+ DM-Act	IGHG	0.00609756
																											ADM038_GATCGATTCAGCCTAA-1	scB3-Naive	P04	Ctrl IIM	IGHV4-34*01		scADM005_CTAATGGTCACGATGT-1	Bm	P09	MDA5+ DM-Act	IGHM	0.0177515
																											ADM032_ATCATGGGTGGCAAAC-1	scB3-Naive	P03	Ctrl IIM	IGHV4-34*01		scADM001_CTGCCTAAGCCACGCT-1	Bm	P06	MDA5+ DM-Act	IGHM	0.0177515
																											ADM032_GTCACGGAGGTGGGTT-1	scB3-Naive	P03	Ctrl IIM	IGHV4-34*01		scADM001_CACTCCACAGGGTTAG-1	ASC	P06	MDA5+ DM-Act	IGHG	0.0447761
																											ADM032_CTACACCCAGTATGCT-1	scB3-Naive	P03	Ctrl IIM	IGHV4-4*07		ADM048_TGCTACCAGAAACCGC-1	Bm	H04	HD	IGHA	0.0884956
																											ADM038_GTGCAGCTCATGGTCA-1	scB3-Naive	P04	Ctrl IIM	IGHV1-46*01		ADM048_GATCGATCAGTTCCCT-1	Bm	H03	HD	IGHM	0.0148368
																											ADM038_TTGAACGTCAGATAAG-1	scB6-Atm	P04	Ctrl IIM	IGHV4-34*01		ADM047_TTGAACGGTCCGACGT-1	Bm	H02	HD	IGHM	0.0121212
																											ADM038_GGTGTTAAGAAACCTA-1	scB5-Switch Bm	P04	Ctrl IIM	IGHV4-34*01		ADM047_CGAGCACGTCGCGTGT-1	Bm	H02	HD	IGHM	0
																											ADM038_AAGTCTGAGTAGTGCG-1	scB2-ISG	P04	Ctrl IIM	IGHV4-34*01		ADM042_TGTGGTATCGAACGGA-1	Bm	H01	HD	IGHG	0.0776119
																											ADM038_CTCGAGGGTCCCTACT-1	scB5-Switch Bm	P04	Ctrl IIM	IGHV3-23*01		ADM042_CTGAAACTCTCGAGTA-1	Bm	H01	HD	IGHM	0
																											ADM038_CGGTTAACACTTACGA-1	scB3-Naive	P04	Ctrl IIM	IGHV3-53*04		ADM042_CTACCCAAGAAACCAT-1	Bm	H01	HD	IGHG	0.0461538
																											ADM038_TGGGAAGGTCCCGACA-1	scB2-ISG	P04	Ctrl IIM	IGHV3-48*02		ADM042_CATTATCGTCTGATTG-1	ASC	P14	MDA5+ DM-Rem	IGHA	0.0735294
																											ADM038_TGAGCCGTCGCACTCT-1	scB3-Naive	P04	Ctrl IIM	IGHV3-48*02		ADM027_CAACTAGAGAGAACAG-1	Bm	P11	MDA5+ DM-Act	IGHG	0.0565476
																											ADM038_GCATGTACACGTCTCT-1	scB3-Naive	P04	Ctrl IIM	IGHV3-48*02		ADM042_ATGGGAGTCCATTCTA-1	Bm	H01	HD	IGHM	0.0818182
																											ADM038_CATCAAGCACACAGAG-1	scB3-Naive	P04	Ctrl IIM	IGHV3-48*03		ADM042_AGAATAGCAGCGATCC-1	Bm	P14	MDA5+ DM-Rem	IGHA	0.181538
																											ADM032_CGTCACTAGCGCTTAT-1	scB7-pASC	P03	Ctrl IIM	IGHV3-48*03		ADM035_TGACTAGTCCTAGGGC-1	Bm	P13	MDA5+ DM-Rem	IGHM	0
																											ADM032_AGAGCGAAGGGAAACA-1	scB5-Switch Bm	P03	Ctrl IIM	IGHV3-23*01		ADM035_GTCAAGTCACGAAAGC-1	Bm	P12	MDA5+ DM-Act	IGHM	0
																											ADM038_TGGACGCTCTCCAGGG-1	scB3-Naive	P04	Ctrl IIM	IGHV3-49*04		ADM027_ATTGGACGTACCGTAT-1	Bm	P11	MDA5+ DM-Act	IGHM	0.0272727
																											ADM032_TGACGGCCAGGACCCT-1	scB3-Naive	P03	Ctrl IIM	IGHV3-49*04		ADM027_TACCTATAGTCCCACG-1	Bm	P11	MDA5+ DM-Act	IGHA	0.0764706
																											ADM032_TGGGAAGCACCTCGGA-1	scB2-ISG	P03	Ctrl IIM	IGHV3-49*04		ADM025_GAAACTCGTGGTACAG-1	ASC	P08	MDA5+ DM-Act	IGHG	0.0969697
																											ADM038_TAAACCGTCTGTCCGT-1	scB3-Naive	P04	Ctrl IIM	IGHV3-74*01		scADM006_GCGCAACGTGAGGGTT-1	ASC	P10	MDA5+ DM-Act	IGHA	0.0530973
																											ADM038_CGAGAAGCAGGGTTAG-1	scB3-Naive	P04	Ctrl IIM	IGHV1-69*04		scADM005_GCATACATCTATGTGG-1	Bm	P09	MDA5+ DM-Act	IGHG	0.00584795
																											ADM038_CCGGTAGCAGCTGCAC-1	scB3-Naive	P04	Ctrl IIM	IGHV1-69*01		scADM001_TTGGAACAGACTACAA-1	Bm	P06	MDA5+ DM-Act	IGHM	0
																											ADM038_CAGTAACGTAAACGCG-1	scB3-Naive	P04	Ctrl IIM	IGHV1-69*01		scADM001_CTGCGGAGTTAAGACA-1	Bm	P06	MDA5+ DM-Act	IGHM	0.0293255
																											ADM038_ATGGGAGTCGAGGTAG-1	scB3-Naive	P04	Ctrl IIM	IGHV1-69*01		ADM048_ACATGGTCAAAGGCGT-1	Atm	H04	HD	IGHG	0.0294118
																											ADM032_TTCTCCTTCAGGCAAG-1	scB3-Naive	P03	Ctrl IIM	IGHV1-69*04		ADM042_CAGCTGGAGAGTAATC-1	Bm	H01	HD	IGHG	0.0962099
																											ADM038_GCAAACTTCCAGGGCT-1	scB6-Atm	P04	Ctrl IIM	IGHV4-30-4*08		ADM035_AGCTCTCCATTAGGCT-1	Bm	P13	MDA5+ DM-Rem	IGHA	0.0263158
																											ADM038_CTTACCGTCTGCGACG-1	scB1-Tr	P04	Ctrl IIM	IGHV3-30*04		ADM035_GCGGGTTAGGATTCGG-1	ASC	P12	MDA5+ DM-Act	IGHA	0.104478
																											ADM032_GACCAATGTTACGCGC-1	scB2-ISG	P03	Ctrl IIM	IGHV4-30-4*01		ADM032_GGGCATCTCTGTCTAT-1	Bm	P02	Ctrl IIM	IGHM	0
																											ADM038_CCTAAAGCACAGCCCA-1	scB3-Naive	P04	Ctrl IIM	IGHV3-72*01		scADM006_TCGGGACGTCACACGC-1	ASC	P10	MDA5+ DM-Act	IGHG	0.14759
																											ADM038_GACCTGGGTTATCACG-1	scB3-Naive	P04	Ctrl IIM	IGHV3-13*01		scADM005_TGAAAGAAGATCTGAA-1	Bm	P09	MDA5+ DM-Act	IGHM	0.054878
																											ADM038_AACTCCCTCGGAAATA-1	scB3-Naive	P04	Ctrl IIM	IGHV3-48*03		scADM005_CAGCAGCAGGATGCGT-1	Bm	P09	MDA5+ DM-Act	IGHM	0
																											ADM032_CTGAAACTCTCACATT-1	scB5-Switch Bm	P03	Ctrl IIM	IGHV3-23*01		scADM003_CAGAATCTCTACGAGT-1	ASC	P07	MDA5+ DM-Act	IGHA	0.0584615
																											ADM032_GATTCAGTCTCACATT-1	scB4-Unswitch Bm	P03	Ctrl IIM	IGHV3-23*01		scADM003_GCTGCTTCACATGTGT-1	ASC	P07	MDA5+ DM-Act	IGHA	0.0646154
																											ADM038_TTGTAGGCAAACCTAC-1	scB3-Naive	P04	Ctrl IIM	IGHV5-10-1*03		scADM003_AGCAGCCCACATTCGA-1	ASC	P07	MDA5+ DM-Act	IGHA	0.0646154
																											ADM032_TTCTCAACAGTGGGAT-1	scB4-Unswitch Bm	P03	Ctrl IIM	IGHV3-72*01		scADM003_ATTACTCAGTCATCCA-1	ASC	P07	MDA5+ DM-Act	IGHM	0.116959
																											ADM038_CTCTACGGTCTCTCTG-1	scB1-Tr	P04	Ctrl IIM	IGHV1-8*01		scADM003_GCTGCTTAGGACTGGT-1	ASC	P07	MDA5+ DM-Act	IGHM	0.116959
																											ADM038_CGTTAGAGTCGCGGTT-1	scB3-Naive	P04	Ctrl IIM	IGHV1-8*01		scADM001_TGGCGCATCACGCGGT-1	Bm	P06	MDA5+ DM-Act	IGHM	0.0473373
																											ADM038_GGCCGATTCGCAAACT-1	scB1-Tr	P04	Ctrl IIM	IGHV3-43*02		scADM001_GTCCTCAAGAAACCTA-1	Bm	P06	MDA5+ DM-Act	IGHD	0.10574
																											ADM038_CTAGCCTGTCAGAATA-1	scB1-Tr	P04	Ctrl IIM	IGHV3-9*01		ADM048_TCTCTAATCGGAATCT-1	Bm	H04	HD	IGHM	0.0328358
																											ADM038_CCTCAGTCACTCTGTC-1	scB3-Naive	P04	Ctrl IIM	IGHV3-23*01		ADM048_TCAGATGTCGGCCGAT-1	Atm	H04	HD	IGHM	0.0269461
																											ADM038_ATCCGAACACACTGCG-1	scB3-Naive	P04	Ctrl IIM	IGHV3-23*01		ADM048_GTTAAGCCAGTTTACG-1	Bm	H04	HD	IGHM	0.0521472
																											ADM032_CGCGGTAGTGATGTGG-1	scB4-Unswitch Bm	P03	Ctrl IIM	IGHV3-23*01		ADM048_GGACATTCAATACGCT-1	Bm	H03	HD	IGHM	0.0455927
																											ADM032_TTGAACGAGTTTGCGT-1	scB8-ASC	P03	Ctrl IIM	IGHV3-23*01		ADM048_GCAATCACATACGCTA-1	Bm	H04	HD	IGHM	0.108824
																											ADM038_GATCTAGCAGATGGCA-1	scB2-ISG	P04	Ctrl IIM	IGHV3-23*01		ADM048_GACACGCTCTTGCCGT-1	Atm	H04	HD	IGHM	0.05
																											ADM032_GTTCTCGGTCTAGGTT-1	scB4-Unswitch Bm	P03	Ctrl IIM	IGHV4-34*01		ADM048_CGTCCATGTTGTCTTT-1	Bm	H04	HD	IGHM	0.0790274
																											ADM032_TAGTTGGTCGCCATAA-1	scB5-Switch Bm	P03	Ctrl IIM	IGHV4-34*01		ADM048_AGCCTAAGTTGAACTC-1	Bm	H03	HD	IGHM	0.0325444
																											ADM038_GTAGGCCTCATCGATG-1	scB3-Naive	P04	Ctrl IIM	IGHV4-59*01		ADM048_ACGGAGACATACTACG-1	Bm	H03	HD	IGHG	0.0389222
																											ADM038_CTTCTCTAGAAACGCC-1	scB4-Unswitch Bm	P04	Ctrl IIM	IGHV4-59*02		ADM047_TTTATGCGTCTAGCGC-1	Bm	P15	MDA5+ DM-Rem	IGHM	0
																											ADM038_AGTCTTTAGTGCTGCC-1	scB5-Switch Bm	P04	Ctrl IIM	IGHV4-59*01		ADM047_TCGCGAGTCCAATGGT-1	Bm	H02	HD	IGHA	0.0474777
																											ADM038_GTGCTTCTCAGAGACG-1	scB5-Switch Bm	P04	Ctrl IIM	IGHV5-51*01		ADM047_TCAGCAATCCGAATGT-1	Bm	P15	MDA5+ DM-Rem	IGHM	0.0369231
																											ADM038_CAACTAGTCTATCCCG-1	scB3-Naive	P04	Ctrl IIM	IGHV5-10-1*03		ADM047_CAGAATCCAATTGCTG-1	Bm	H02	HD	IGHM	0.0892857
																											ADM038_TGTGTTTAGGAACTGC-1	scB6-Atm	P04	Ctrl IIM	IGHV3-21*01		ADM047_AGAATAGTCTGCTTGC-1	Bm	H02	HD	IGHM	0.0598802
																											ADM032_GTCCTCATCCAGAGGA-1	scB4-Unswitch Bm	P03	Ctrl IIM	IGHV3-33*01		ADM047_ACATCAGCAGACAGGT-1	Bm	H02	HD	IGHM	0
																											ADM038_GGAAAGCCATGCCACG-1	scB5-Switch Bm	P04	Ctrl IIM	IGHV4-38-2*02		ADM042_TGACTTTCAAATCCGT-1	Bm	H01	HD	IGHA	0.0813253
																											ADM038_GTGCTTCCAGCCACCA-1	scB2-ISG	P04	Ctrl IIM	IGHV3-11*06		ADM042_GTAACTGTCTGTCAAG-1	Bm	P14	MDA5+ DM-Rem	IGHA	0.0607903
																											ADM038_TTGACTTAGGTTACCT-1	scB3-Naive	P04	Ctrl IIM	IGHV1-18*04		ADM042_GAAATGACAGCTATTG-1	Bm	H01	HD	IGHG	0.0868263
																											ADM038_CATCGAAGTCGGCATC-1	scB8-ASC	P04	Ctrl IIM	IGHV1-18*04		ADM042_CTTCTCTTCTTAGAGC-1	Bm	H01	HD	IGHM	0.103659
																											ADM038_AAGGTTCAGGTAGCCA-1	scB6-Atm	P04	Ctrl IIM	IGHV3-9*01		ADM042_ACATGGTAGTTCGCGC-1	Bm	H01	HD	IGHG	0.0969697
																											ADM038_TAGCCGGGTCCCGACA-1	scB3-Naive	P04	Ctrl IIM	IGHV3-15*01		ADM038_AGCTCCTCAGCTTAAC-1	ASC	P04	Ctrl IIM	IGHM	0
																											ADM038_GCATGCGGTGCACTTA-1	scB3-Naive	P04	Ctrl IIM	IGHV3-15*01		ADM038_AAATGCCGTAAACACA-1	Bm	P04	Ctrl IIM	IGHM	0.0242424
																											ADM038_CCTATTACAAACGTGG-1	scB5-Switch Bm	P04	Ctrl IIM	IGHV1-3*01		ADM035_TTGTAGGTCAGTCCCT-1	Bm	P12	MDA5+ DM-Act	IGHG	0.0273556
																											ADM038_AAGGCAGTCGGACAAG-1	scB1-Tr	P04	Ctrl IIM	IGHV1-46*01		ADM035_TGTCCCAGTTCATGGT-1	ASC	P12	MDA5+ DM-Act	IGHA	0.0731707
																											ADM032_CTCATTAAGGATATAC-1	scB8-ASC	P03	Ctrl IIM	IGHV1-46*02		ADM047_CTCTACGTCTGTACGA-1	Bm	P15	MDA5+ DM-Rem	IGHM	0.0143678
																											ADM038_AGCATACCACGAGAGT-1	scB3-Naive	P04	Ctrl IIM	IGHV2-5*02		ADM035_ACTGAACCACATTTCT-1	ASC	P12	MDA5+ DM-Act	IGHA	0.0507463
																											ADM032_TCGGTAAAGCTGAAAT-1	scB3-Naive	P03	Ctrl IIM	IGHV2-5*02		ADM035_ACCGTAACAAAGGTGC-1	Bm	P13	MDA5+ DM-Rem	IGHD	0.10559
																											ADM032_GGATGTTAGGTCATCT-1	scB3-Naive	P03	Ctrl IIM	IGHV2-5*02		ADM032_TCATTACGTGAGTGAC-1	ASC	P01	Ctrl IIM	IGHG	0.100295
																											ADM038_TTTACTGAGCATGGCA-1	scB3-Naive	P04	Ctrl IIM	IGHV3-30*04		ADM032_TCAGCAATCAGAAATG-1	Atm	P03	Ctrl IIM	IGHG	0
																											ADM038_GGGTTGCCAAGCTGTT-1	scB3-Naive	P04	Ctrl IIM	IGHV3-30*04		ADM027_CGCGGTAAGCTAGTTC-1	ASC	P11	MDA5+ DM-Act	IGHG	0.130699
																											ADM038_GCATGCGAGCCACGTC-1	scB1-Tr	P04	Ctrl IIM	IGHV3-30*04		ADM027_GACTGCGTCTAAGCCA-1	ASC	P11	MDA5+ DM-Act	IGHG	0.130699
																											ADM038_CGTAGCGGTCGGCATC-1	scB2-ISG	P04	Ctrl IIM	IGHV3-30*04		ADM027_GTACTTTCAGGGAGAG-1	ASC	P11	MDA5+ DM-Act	IGHG	0.198171
																											ADM038_ACGGCCATCCTGTAGA-1	scB2-ISG	P04	Ctrl IIM	IGHV3-30*01		ADM027_GCGCGATGTTCGTTGA-1	ASC	P11	MDA5+ DM-Act	IGHG	0.127273
																											ADM032_CAGCTGGTCTAAGCCA-1	scB5-Switch Bm	P03	Ctrl IIM	IGHV4-59*01		ADM027_GATCTAGGTCCAACTA-1	ASC	P11	MDA5+ DM-Act	IGHG	0.127273
																											ADM038_GTGCTTCAGAGGTTGC-1	scB5-Switch Bm	P04	Ctrl IIM	IGHV1-69*04		ADM027_AAATGCCCAAGCTGAG-1	ASC	P11	MDA5+ DM-Act	IGHG	0.118182
																											ADM032_CAGCATAAGAGACGAA-1	scB2-ISG	P03	Ctrl IIM	IGHV2-26*01		ADM027_ACTTACTCACATTAGC-1	ASC	P11	MDA5+ DM-Act	IGHG	0.127273
																											ADM032_CGACTTCGTTGTTTGG-1	scB5-Switch Bm	P03	Ctrl IIM	IGHV4-59*03		ADM027_CGATTGACAAAGTCAA-1	ASC	P11	MDA5+ DM-Act	IGHG	0.127273
																											ADM032_GGATTACTCTTAGCCC-1	scB5-Switch Bm	P03	Ctrl IIM	IGHV4-39*01		ADM027_CTGATAGGTCGGGTCT-1	ASC	P11	MDA5+ DM-Act	IGHG	0.127273
																											ADM038_AAACCTGAGTAGTGCG-1	scB3-Naive	P04	Ctrl IIM	IGHV3-64D*06		ADM027_GAACGGATCTTCAACT-1	ASC	P11	MDA5+ DM-Act	IGHG	0.134146
																											ADM038_GACGTTATCAACGGGA-1	scB3-Naive	P04	Ctrl IIM	IGHV5-51*01		ADM027_CGTTCTGCATGGGAAC-1	Bm	P11	MDA5+ DM-Act	IGHM	0
																											ADM038_TCAGCTCAGATATGCA-1	scB1-Tr	P04	Ctrl IIM	IGHV3-13*01		ADM027_CTGCCTATCCTATTCA-1	Bm	P11	MDA5+ DM-Act	IGHM	0
																											ADM038_ATTGGACCACGAAATA-1	scB4-Unswitch Bm	P04	Ctrl IIM	IGHV3-23*01		ADM027_CCACGGAGTCGCATCG-1	Bm	P11	MDA5+ DM-Act	IGHA	0.0577508
																											ADM032_CCCTCCTGTGTCCTCT-1	scB3-Naive	P03	Ctrl IIM	IGHV3-23*01		ADM042_CTCTAATGTAAATACG-1	Bm	H01	HD	IGHG	0.0235988
																											ADM038_GTACTTTCACAGGAGT-1	scB4-Unswitch Bm	P04	Ctrl IIM	IGHV1-8*01		ADM025_TCTTTCCAGTGATCGG-1	ASC	P08	MDA5+ DM-Act	IGHA	0.0865672
																											ADM038_GGAATAATCGGCTTGG-1	scB5-Switch Bm	P04	Ctrl IIM	IGHV3-43*02		ADM025_AGGGTGAAGACCGGAT-1	ASC	P08	MDA5+ DM-Act	IGHA	0.0865672
																											ADM038_ATAAGAGTCGCATGGC-1	scB5-Switch Bm	P04	Ctrl IIM	IGHV1-2*02		ADM025_AAAGTAGCAGGTCCAC-1	ASC	P08	MDA5+ DM-Act	IGHM	0.154762
																											ADM032_ATGCGATAGCGTAGTG-1	scB5-Switch Bm	P03	Ctrl IIM	IGHV4-39*01		scADM006_TCAGCTCAGTGTACGG-1	ASC	P10	MDA5+ DM-Act	IGHM	0
																											ADM038_ACGTCAAAGCACCGTC-1	scB4-Unswitch Bm	P04	Ctrl IIM	IGHV5-51*01		scADM006_GCATGTATCGGCGCAT-1	ASC	P10	MDA5+ DM-Act	IGHA	0.150769
																											ADM032_GTGGGTCCATCACGTA-1	scB3-Naive	P03	Ctrl IIM	IGHV3-15*01		scADM006_CTTAGGAGTGGAAAGA-1	ASC	P10	MDA5+ DM-Act	IGHG	0.00293255
																											ADM032_GCCTCTAAGTGCCAGA-1	scB8-ASC	P03	Ctrl IIM	IGHV5-51*01		scADM005_CAACCAAGTGTCTGAT-1	Bm	P09	MDA5+ DM-Act	IGHD	0
																											ADM038_ATGCGATGTCTAGCCG-1	scB3-Naive	P04	Ctrl IIM	IGHV3-30*04		scADM005_CATCCACAGAAACCGC-1	Bm	P09	MDA5+ DM-Act	IGHG	0.130178
																											ADM032_CCTACACTCCTGCAGG-1	scB8-ASC	P03	Ctrl IIM	IGHV3-66*01		scADM001_GCTGGGTCATCACCCT-1	ASC	P06	MDA5+ DM-Act	IGHG	0.060423
																											ADM038_AAGACCTTCATCTGTT-1	scB3-Naive	P04	Ctrl IIM	IGHV5-10-1*03		scADM001_TCTTTCCAGCCGATTT-1	Bm	P06	MDA5+ DM-Act	IGHM	0.0266272
																											ADM038_GGACAGAGTGCTCTTC-1	scB4-Unswitch Bm	P04	Ctrl IIM	IGHV3-11*06		ADM038_GACAGAGAGAGCCCAA-1	Bm	P04	Ctrl IIM	IGHG	0.0689655
																											ADM032_ATCATCTAGAGACTTA-1	scB8-ASC	P03	Ctrl IIM	IGHV3-74*01		ADM048_GTCACAAGTGAAAGAG-1	Bm	H03	HD	IGHG	0.0591716
																											ADM038_TAGTTGGCACGTCTCT-1	scB3-Naive	P04	Ctrl IIM	IGHV3-7*03		ADM048_CTACATTGTAAGTGGC-1	Bm	H03	HD	IGHG	0.0289855
																											ADM032_GCAAACTAGAATGTTG-1	scB5-Switch Bm	P03	Ctrl IIM	IGHV1-69*01		ADM048_CTAATGGTCCAGAAGG-1	Atm	H03	HD	IGHG	0.0882353
																											ADM032_GCATGATAGGTGCAAC-1	scB4-Unswitch Bm	P03	Ctrl IIM	IGHV3-53*01		ADM048_CCATGTCTCGGAGCAA-1	Bm	H04	HD	IGHM	0.0296736
																											ADM038_GTCTCGTTCCTCCTAG-1	scB3-Naive	P04	Ctrl IIM	IGHV3-48*03		ADM048_ATCCGAAGTAAGGGCT-1	ASC	H03	HD	IGHG	0.0412979
																											ADM032_GGTATTGCATTGTGCA-1	scB3-Naive	P03	Ctrl IIM	IGHV3-48*03		ADM042_TCAGGTATCGGCGGTT-1	Bm	H01	HD	IGHA	0.0238095
																											ADM032_AAACGGGTCCTTGGTC-1	scB3-Naive	P03	Ctrl IIM	IGHV3-33*01		ADM042_GAAGCAGCATCACAAC-1	Bm	H01	HD	IGHA	0.0552326
																											ADM032_GAACCTATCCTGTAGA-1	scB3-Naive	P03	Ctrl IIM	IGHV3-21*01		ADM042_CAGAGAGAGACAGGCT-1	Bm	P14	MDA5+ DM-Rem	IGHG	0.0239521
																											ADM038_CTAGTGATCACCGTAA-1	scB3-Naive	P04	Ctrl IIM	IGHV1-58*02		ADM042_ACTATCTAGTCTCGGC-1	Bm	H01	HD	IGHG	0.0438596
																											ADM032_CATTCGCGTGTTCGAT-1	scB8-ASC	P03	Ctrl IIM	IGHV1-58*01		ADM038_TTCTCAACAGACACTT-1	Bm	P04	Ctrl IIM	IGHM	0.0267062
																											ADM032_ACATACGCAGACTCGC-1	scB5-Switch Bm	P03	Ctrl IIM	IGHV1-46*01		ADM035_AGAGCTTTCACCAGGC-1	ASC	P12	MDA5+ DM-Act	IGHA	0.0733138
																											ADM032_GTGCAGCGTGCAGTAG-1	scB5-Switch Bm	P03	Ctrl IIM	IGHV4-30-4*01		ADM027_CGCCAAGCATTGTGCA-1	Bm	P11	MDA5+ DM-Act	IGHM	0.0181818
																											ADM032_ACCGTAACATGTCCTC-1	scB3-Naive	P03	Ctrl IIM	IGHV4-30-4*01		scADM006_GACTAACTCGGAGGTA-1	ASC	P10	MDA5+ DM-Act	IGHG	0.0780347
																											ADM038_TACCTTAGTAAGGGCT-1	scB4-Unswitch Bm	P04	Ctrl IIM	IGHV4-39*01		scADM006_CTCTGGTCACACGCTG-1	ASC	P10	MDA5+ DM-Act	IGHG	0.0780347
																											ADM038_TTTGCGCTCACCCTCA-1	scB3-Naive	P04	Ctrl IIM	IGHV3-30*04		scADM005_ATCATCTCACGAGGTA-1	Bm	P09	MDA5+ DM-Act	IGHG	0.0758427
																											ADM032_CTAGCCTTCGGCGCTA-1	scB4-Unswitch Bm	P03	Ctrl IIM	IGHV3-30*04		scADM005_TTAGGCATCGGGAGTA-1	Bm	P09	MDA5+ DM-Act	IGHG	0.0758427
																											ADM032_TGGCTGGAGGACATTA-1	scB7-pASC	P03	Ctrl IIM	IGHV3-23*01		scADM006_GAATAAGGTACCGAGA-1	ASC	P10	MDA5+ DM-Act	IGHA	0.0593472
																											ADM038_TAAGCGTTCGATGAGG-1	scB3-Naive	P04	Ctrl IIM	IGHV3-20*01		scADM001_GATGAGGCAGTCGATT-1	ASC	P06	MDA5+ DM-Act	IGHA	0.0674487
																											ADM032_GAACGGACAAAGGAAG-1	scB8-ASC	P03	Ctrl IIM	IGHV3-23*01		ADM048_GCTGCTTCAATCTACG-1	Bm	H04	HD	IGHG	0.0352941
																											ADM032_GTACTTTCAATGGAAT-1	scB7-pASC	P03	Ctrl IIM	IGHV3-23*01		ADM048_GACAGAGTCATAACCG-1	Bm	H04	HD	IGHM	0.0365854
																											ADM032_ACACCGGCACAACTGT-1	scB7-pASC	P03	Ctrl IIM	IGHV3-23*01		ADM048_CGTTAGACAATCCAAC-1	Bm	H03	HD	IGHG	0.0591716
																											ADM032_TGCCAAAAGTACGCGA-1	scB7-pASC	P03	Ctrl IIM	IGHV3-23*01		ADM048_CAGCTAATCTGGAGCC-1	Bm	H03	HD	IGHM	0.0265487
																											ADM032_TCCACACAGATAGTCA-1	scB5-Switch Bm	P03	Ctrl IIM	IGHV3-23*01		ADM047_TAGTGGTAGTGAAGAG-1	Bm	H02	HD	IGHA	0.0264706
																											ADM038_TTGCCGTTCACAACGT-1	scB3-Naive	P04	Ctrl IIM	IGHV4-39*01		ADM047_GCTTGAAGTAAGCACG-1	Atm	P15	MDA5+ DM-Rem	IGHG	0.0389222
																											ADM032_GGTGTTATCACCGGGT-1	scB8-ASC	P03	Ctrl IIM	IGHV1-24*01		ADM047_GAACATCTCTTGCCGT-1	Bm	H02	HD	IGHM	0.011976
																											ADM038_TTAGTTCGTAGCTTGT-1	scB2-ISG	P04	Ctrl IIM	IGHV1-8*01		ADM047_ATGGGAGTCCGCATAA-1	Bm	H02	HD	IGHA	0.0271084
																											ADM038_TACTTGTGTCTTGCGG-1	scB1-Tr	P04	Ctrl IIM	IGHV1-8*01		ADM047_ACACCCTGTCTCTTTA-1	Atm	H02	HD	IGHM	0.00292398
																											ADM038_CGCGGTACATTAACCG-1	scB5-Switch Bm	P04	Ctrl IIM	IGHV1-8*01		ADM042_TAAGTGCGTTGATTCG-1	Bm	P14	MDA5+ DM-Rem	IGHG	0.0654762
																											ADM038_CAAGTTGAGTGATCGG-1	scB3-Naive	P04	Ctrl IIM	IGHV1-8*01		ADM042_CTAACTTGTCCTGCTT-1	Atm	H01	HD	IGHA	0.0619469
																											ADM032_AACTCTTCAAACCCAT-1	scB4-Unswitch Bm	P03	Ctrl IIM	IGHV1-8*01		ADM042_ACACCGGGTGTGACGA-1	Bm	H01	HD	IGHG	0.2263
																											ADM038_GTCAAGTAGTAACCCT-1	scB1-Tr	P04	Ctrl IIM	IGHV3-30*04		ADM038_AAAGCAACAATGGAAT-1	Atm	P04	Ctrl IIM	IGHG	0.0720461
																											ADM038_CGTAGGCGTACAAGTA-1	scB3-Naive	P04	Ctrl IIM	IGHV3-30*04		ADM035_TGACGGCGTGCGAAAC-1	ASC	P12	MDA5+ DM-Act	IGHA	0.0591716
																											ADM038_ACTATCTAGCCAGGAT-1	scB1-Tr	P04	Ctrl IIM	IGHV3-30*04		ADM035_TCACAAGGTTCAGACT-1	ASC	P13	MDA5+ DM-Rem	IGHM	0.0626866
																											ADM038_TGACTTTAGTCGAGTG-1	scB3-Naive	P04	Ctrl IIM	IGHV3-23*01		ADM035_TAGACCACAGGGCATA-1	ASC	P12	MDA5+ DM-Act	IGHA	0.0591716
																											ADM038_TACCTTACAAGCTGAG-1	scB4-Unswitch Bm	P04	Ctrl IIM	IGHV3-23*01		scADM003_TCTGAGAAGACAGAGA-1	ASC	P07	MDA5+ DM-Act	IGHG	0.116279
																											ADM038_GGGACCTGTCCGCTGA-1	scB3-Naive	P04	Ctrl IIM	IGHV3-23*01		ADM032_AACTGGTAGAAACCGC-1	Bm	P03	Ctrl IIM	IGHG	0.0750751
																											ADM038_GACTACACACGCATCG-1	scB4-Unswitch Bm	P04	Ctrl IIM	IGHV3-23*01		ADM027_GATGCTACAAAGGCGT-1	Bm	P11	MDA5+ DM-Act	IGHM	0.0290698
																											ADM032_CGGTTAACATTCCTGC-1	scB5-Switch Bm	P03	Ctrl IIM	IGHV3-23*01		ADM032_ACTGAGTGTGATGTCT-1	Bm	P03	Ctrl IIM	IGHG	0.0559006
																											ADM032_CCTAAAGCATGGTAGG-1	scB8-ASC	P03	Ctrl IIM	IGHV3-23*01		ADM027_ACCAGTAAGATCGGGT-1	ASC	P11	MDA5+ DM-Act	IGHG	0.0465116
																											ADM032_TTTCCTCAGCTCTCGG-1	scB4-Unswitch Bm	P03	Ctrl IIM	IGHV3-23*01		ADM027_GACGTGCTCCTCAACC-1	ASC	P11	MDA5+ DM-Act	IGHG	0.0465116
																											ADM032_AGGCCGTCAGCTGTGC-1	scB3-Naive	P03	Ctrl IIM	IGHV3-23*01		ADM027_GAAGCAGAGGCAGGTT-1	ASC	P11	MDA5+ DM-Act	IGHG	0.0465116
																											ADM032_GACACGCCAGATCCAT-1	scB3-Naive	P03	Ctrl IIM	IGHV3-23*01		ADM027_TGCCCTAAGTCACGCC-1	ASC	P11	MDA5+ DM-Act	IGHA	0.0639535
																											ADM032_CTTGGCTCACACCGCA-1	scB5-Switch Bm	P03	Ctrl IIM	IGHV3-30*18		ADM027_GTTCTCGTCAGGTTCA-1	ASC	P11	MDA5+ DM-Act	IGHG	0.0755814
																											ADM032_TCAGATGTCAGTTAGC-1	scB3-Naive	P03	Ctrl IIM	IGHV3-30*18		ADM027_CATGACAGTCCAACTA-1	ASC	P11	MDA5+ DM-Act	IGHG	0.0784884
																											ADM032_AGCATACCAAGCCTAT-1	scB4-Unswitch Bm	P03	Ctrl IIM	IGHV6-1*01		ADM027_AAGGCAGGTTCGTTGA-1	Bm	P11	MDA5+ DM-Act	IGHG	0.056213
																											ADM032_TCCACACGTGCACGAA-1	scB4-Unswitch Bm	P03	Ctrl IIM	IGHV6-1*01		scADM001_TGGGAAGAGTTAGGTA-1	ASC	P06	MDA5+ DM-Act	IGHG	0.0699708
																											ADM038_CAAGAAATCTTTAGTC-1	scB3-Naive	P04	Ctrl IIM	IGHV3-43*02		ADM027_AGATTGCCAATCAGAA-1	Bm	P11	MDA5+ DM-Act	IGHM	0.0294118
																											ADM032_TTGACTTGTTCCTCCA-1	scB3-Naive	P03	Ctrl IIM	IGHV3-43*02		ADM027_GTCGGGTTCTCTTATG-1	ASC	P11	MDA5+ DM-Act	IGHG	0.0901163
																											ADM032_ACGGGCTTCTGCGACG-1	scB3-Naive	P03	Ctrl IIM	IGHV3-43*02		ADM027_TCAGGTAAGTGGTAAT-1	ASC	P11	MDA5+ DM-Act	IGHG	0.127907
																											ADM038_CGTTCTGTCGCTTGTC-1	scB6-Atm	P04	Ctrl IIM	IGHV3-53*01		ADM027_CGTCCATCACGAGAGT-1	ASC	P11	MDA5+ DM-Act	IGHA	0.0906433
																											ADM032_CTAGAGTGTCTCAACA-1	scB5-Switch Bm	P03	Ctrl IIM	IGHV3-53*01		ADM025_GTATCTTGTTATCGGT-1	Bm	P08	MDA5+ DM-Act	IGHG	0.0530973
																											ADM038_CGAGAAGCATAGACTC-1	scB3-Naive	P04	Ctrl IIM	IGHV3-49*04		ADM048_TGGTTAGCAGGGTACA-1	Bm	H04	HD	IGHM	0.0621469
																											ADM032_TTTATGCTCTTCAACT-1	scB3-Naive	P03	Ctrl IIM	IGHV3-49*04		scADM005_TACTTACAGGCGTACA-1	ASC	P09	MDA5+ DM-Act	IGHA	0.0515152
																											ADM032_ATCCACCCAGACAGGT-1	scB2-ISG	P03	Ctrl IIM	IGHV3-49*04		scADM005_AGCGTCGTCACTTCAT-1	ASC	P09	MDA5+ DM-Act	IGHA	0.0515152
																											ADM032_TACGGATGTAGGAGTC-1	scB4-Unswitch Bm	P03	Ctrl IIM	IGHV3-64D*09		scADM005_AACTTTCAGCCAGGAT-1	ASC	P09	MDA5+ DM-Act	IGHA	0.0515152
																											ADM038_GCAGTTAGTGTGGTTT-1	scB3-Naive	P04	Ctrl IIM	IGHV3-15*01		scADM005_TGAGGGAGTCATTAGC-1	ASC	P09	MDA5+ DM-Act	IGHA	0.0515152
																											ADM038_CGGTTAAAGTTGTAGA-1	scB3-Naive	P04	Ctrl IIM	IGHV3-15*01		scADM005_CGAGAAGTCCGCAGTG-1	ASC	P09	MDA5+ DM-Act	IGHA	0.0515152
																											ADM032_CGCTATCGTATGAAAC-1	scB3-Naive	P03	Ctrl IIM	IGHV3-15*01		scADM005_GGCGTGTAGAGTCGGT-1	ASC	P09	MDA5+ DM-Act	IGHA	0.0583333
																											ADM038_TAGTGGTAGGATATAC-1	scB8-ASC	P04	Ctrl IIM	IGHV4-59*01		scADM005_CTACACCCACATAACC-1	ASC	P09	MDA5+ DM-Act	IGHA	0.0515152
																											ADM038_TACCTTACATAAAGGT-1	scB3-Naive	P04	Ctrl IIM	IGHV5-10-1*03		scADM005_GCATGTATCCGAATGT-1	Bm	P09	MDA5+ DM-Act	IGHM	0
																											ADM032_CATCAGACAGCGTTCG-1	scB3-Naive	P03	Ctrl IIM	IGHV5-10-1*01		scADM005_CGTCACTAGGTAGCTG-1	ASC	P09	MDA5+ DM-Act	IGHA	0.0591716
																											ADM032_AGCGTATGTTCTGAAC-1	scB4-Unswitch Bm	P03	Ctrl IIM	IGHV4-59*01		scADM005_TCGCGTTCACGAAACG-1	Atm	P09	MDA5+ DM-Act	IGHA	0.0591716
																											ADM032_CGAGCCACATGGGACA-1	scB5-Switch Bm	P03	Ctrl IIM	IGHV2-5*02		scADM005_GCTCCTATCAGTGCAT-1	Bm	P09	MDA5+ DM-Act	IGHA	0.109467
																											ADM032_CCGTTCAGTAGCAAAT-1	scB8-ASC	P03	Ctrl IIM	IGHV1-3*01		scADM005_TCGCGAGAGGCAAAGA-1	Bm	P09	MDA5+ DM-Act	IGHM	0
																											ADM032_TATGCCCTCAACCATG-1	scB8-ASC	P03	Ctrl IIM	IGHV1-3*01		scADM005_GGATGTTAGCGAAGGG-1	Bm	P09	MDA5+ DM-Act	IGHA	0.0453172
																											ADM032_ACTTTCAGTTTACTCT-1	scB5-Switch Bm	P03	Ctrl IIM	IGHV1-3*01		ADM048_CACAGGCCAATTCCTT-1	Bm	H04	HD	IGHG	0.0612813
																											ADM038_TGCCAAAAGATAGCAT-1	scB3-Naive	P04	Ctrl IIM	IGHV4-39*01		scADM005_GATCGCGAGTCAATAG-1	Bm	P09	MDA5+ DM-Act	IGHA	0.0474777
																											ADM038_GTTCTCGGTCAATACC-1	scB3-Naive	P04	Ctrl IIM	IGHV4-39*01		scADM003_CGCGGTAGTCCTGCTT-1	ASC	P07	MDA5+ DM-Act	IGHM	0
																											ADM038_CTCGAGGAGCTAACTC-1	scB3-Naive	P04	Ctrl IIM	IGHV4-39*01		scADM001_CAAGGCCTCTATCGCC-1	Bm	P06	MDA5+ DM-Act	IGHA	0.0365854
																											ADM032_CCATTCGAGTTAGGTA-1	scB3-Naive	P03	Ctrl IIM	IGHV1-69*06		ADM048_TTCTCAACATGGTCAT-1	Bm	H03	HD	IGHM	0.0235988
																											ADM032_CCCAATCTCCACGACG-1	scB8-ASC	P03	Ctrl IIM	IGHV1-69*04		ADM048_TGAGCATCAAGCGATG-1	Bm	H04	HD	IGHM	0.0520231
																											ADM038_CATTATCGTGTTGGGA-1	scB3-Naive	P04	Ctrl IIM	IGHV1-2*02		ADM048_GTAACGTGTTGGTGGA-1	Bm	H04	HD	IGHG	0.147929
																											ADM038_CATGACACAAGCGTAG-1	scB5-Switch Bm	P04	Ctrl IIM	IGHV1-2*06		ADM048_CGCCAAGAGTACGCCC-1	Bm	H04	HD	IGHA	0.108434
																											ADM038_AGTGAGGAGGATGCGT-1	scB4-Unswitch Bm	P04	Ctrl IIM	IGHV1-2*02		ADM048_CCGTGGATCTATGTGG-1	Bm	H04	HD	IGHM	0.0414201
																											ADM032_CATCGGGCATATACCG-1	scB5-Switch Bm	P03	Ctrl IIM	IGHV1-2*02		ADM048_CCACCTACACAGACAG-1	Bm	H04	HD	IGHM	0.0771513
																											ADM038_CCACTACTCGCCCTTA-1	scB3-Naive	P04	Ctrl IIM	IGHV5-51*01		ADM042_CGCCAAGAGAGCCCAA-1	Bm	H01	HD	IGHG	0.0512821
																											ADM038_GGGACCTAGGCATGGT-1	scB1-Tr	P04	Ctrl IIM	IGHV5-51*01		ADM048_ACACCCTGTCGAACAG-1	Bm	H04	HD	IGHM	0.0391566
																											ADM038_GCTTGAACAGTACACT-1	scB5-Switch Bm	P04	Ctrl IIM	IGHV5-51*01		ADM048_AGCAGCCCACAGACTT-1	Bm	H04	HD	IGHM	0.0326409
																											ADM038_GCATGCGTCTGTACGA-1	scB5-Switch Bm	P04	Ctrl IIM	IGHV5-51*01		ADM048_ACCCACTTCTTCTGGC-1	Bm	H04	HD	IGHA	0.0325444
																											ADM032_GAGTCCGGTGTTTGTG-1	scB3-Naive	P03	Ctrl IIM	IGHV5-51*01		ADM047_TCGGTAAGTCCAACTA-1	Bm	H02	HD	IGHG	0.0845481
																											ADM032_CAAGAAACATGGTCAT-1	scB4-Unswitch Bm	P03	Ctrl IIM	IGHV5-51*01		ADM047_CTCAGAATCAGTCCCT-1	Bm	P15	MDA5+ DM-Rem	IGHM	0
																											ADM032_GGACGTCAGATCACGG-1	scB4-Unswitch Bm	P03	Ctrl IIM	IGHV5-51*01		ADM047_CACAGGCAGAAGATTC-1	Bm	P15	MDA5+ DM-Rem	IGHG	0.0547112
																											ADM038_CGTTAGATCGTAGGAG-1	scB1-Tr	P04	Ctrl IIM	IGHV3-48*02		ADM047_ATCGAGTTCGTTTGCC-1	Bm	P15	MDA5+ DM-Rem	IGHM	0.0529412
																											ADM038_CAGAGAGAGTAGGCCA-1	scB6-Atm	P04	Ctrl IIM	IGHV3-48*03		ADM047_AACTGGTTCAACGCTA-1	Atm	H02	HD	IGHM	0
																											ADM038_CAGAGAGAGACTTGAA-1	scB6-Atm	P04	Ctrl IIM	IGHV3-48*03		ADM042_TGAGCCGGTAGCTAAA-1	Bm	H01	HD	IGHM	0.0510511
																											ADM032_CGACTTCGTGATAAAC-1	scB5-Switch Bm	P03	Ctrl IIM	IGHV3-48*03		ADM042_GATGCTATCAGATAAG-1	Bm	H01	HD	IGHA	0.146341
																											ADM038_AGACGTTAGGAGTAGA-1	scB4-Unswitch Bm	P04	Ctrl IIM	IGHV3-48*03		ADM042_CTGCGGATCGTAGATC-1	Bm	P14	MDA5+ DM-Rem	IGHA	0.149701
																											ADM032_CTTAACTTCAGCGACC-1	scB2-ISG	P03	Ctrl IIM	IGHV3-48*03		ADM042_AGCATACCAGTGGAGT-1	Bm	H01	HD	IGHG	0.0720721
																											ADM032_AAGGTTCTCTTCTGGC-1	scB5-Switch Bm	P03	Ctrl IIM	IGHV3-48*03		ADM042_CTCGAGGCAGCCAATT-1	Bm	H01	HD	IGHG	0.0481928
																											ADM032_GACACGCAGCCACTAT-1	scB4-Unswitch Bm	P03	Ctrl IIM	IGHV3-48*03		ADM042_ACCTTTATCGGCGCAT-1	Bm	P14	MDA5+ DM-Rem	IGHM	0.0575758
																											ADM038_GATCGTACAGCTCGAC-1	scB4-Unswitch Bm	P04	Ctrl IIM	IGHV3-74*01		ADM035_TGCGCAGTCTCGCATC-1	Bm	P12	MDA5+ DM-Act	IGHM	0
																											ADM038_GACAGAGAGTGAAGTT-1	scB1-Tr	P04	Ctrl IIM	IGHV3-74*01		ADM035_GGAACTTAGCTCAACT-1	Bm	P13	MDA5+ DM-Rem	IGHM	0.0686567
																											ADM038_CTTAGGACACACCGCA-1	scB4-Unswitch Bm	P04	Ctrl IIM	IGHV3-74*03		ADM032_CATGCCTAGCACGCCT-1	ASC	P03	Ctrl IIM	IGHA	0.211144
																											ADM032_TTCGGTCGTTACAGAA-1	scB8-ASC	P03	Ctrl IIM	IGHV3-74*01		ADM027_CCTCAGTTCATGGTCA-1	ASC	P11	MDA5+ DM-Act	IGHG	0.0030303
																											ADM032_ATGCGATAGAGACTTA-1	scB5-Switch Bm	P03	Ctrl IIM	IGHV3-74*03		ADM025_CCGGTAGCACGAAATA-1	ASC	P08	MDA5+ DM-Act	IGHA	0.0672515
																											ADM038_TATGCCCTCTTTACAC-1	scB1-Tr	P04	Ctrl IIM	IGHV3-23*01		scADM006_TCGCGTTCAAACAACA-1	ASC	P10	MDA5+ DM-Act	IGHA	0.0328358
																											ADM038_GGACGTCGTCGTCTTC-1	scB5-Switch Bm	P04	Ctrl IIM	IGHV3-7*01		scADM006_CATCAGACAGATCTGT-1	ASC	P10	MDA5+ DM-Act	IGHA	0.0686567
																											ADM038_GATCTAGGTCCATCCT-1	scB5-Switch Bm	P04	Ctrl IIM	IGHV3-7*01		scADM003_TACCTTATCACGACTA-1	ASC	P07	MDA5+ DM-Act	IGHG	0.0701754
																											ADM038_CAAGATCCATTGGCGC-1	scB5-Switch Bm	P04	Ctrl IIM	IGHV3-7*01		scADM003_GTGTTAGCACAGACTT-1	ASC	P07	MDA5+ DM-Act	IGHG	0.0060423
																											ADM038_AGAATAGAGACTCGGA-1	scB5-Switch Bm	P04	Ctrl IIM	IGHV3-7*01		scADM001_TTTGCGCTCCGCTGTT-1	Bm	P06	MDA5+ DM-Act	IGHG	0.0784884
																											ADM038_GGATGTTAGGAATGGA-1	scB3-Naive	P04	Ctrl IIM	IGHV4-34*01		scADM001_AGGCCGTCATGAACCT-1	Bm	P06	MDA5+ DM-Act	IGHG	0.0838509
																											ADM032_TCGTACCGTTTGACAC-1	scB3-Naive	P03	Ctrl IIM	IGHV4-34*01		ADM025_GCAGTTAAGCTGTTCA-1	ASC	P08	MDA5+ DM-Act	IGHM	0
																											ADM032_ACTATCTAGATATGGT-1	scB3-Naive	P03	Ctrl IIM	IGHV4-34*01		ADM048_CTAAGACAGACTCGGA-1	Bm	H03	HD	IGHG	0.0625
																											ADM038_CCGTACTTCCATGAGT-1	scB3-Naive	P04	Ctrl IIM	IGHV1-46*01		ADM048_CACCACTAGAGAACAG-1	Bm	H04	HD	IGHG	0.100295
																											ADM032_CAACCAATCTGGTGTA-1	scB8-ASC	P03	Ctrl IIM	IGHV1-46*01		ADM047_CGGAGTCCACGAAATA-1	ASC	H02	HD	IGHA	0.11976
																											ADM032_CATCCACTCACCGGGT-1	scB8-ASC	P03	Ctrl IIM	IGHV1-46*01		ADM042_TCGTACCGTTCACGGC-1	Bm	H01	HD	IGHM	0.00593472
																											ADM032_GAGCAGATCTGGAGCC-1	scB8-ASC	P03	Ctrl IIM	IGHV1-46*01		ADM042_AGAGTGGCAAACTGCT-1	Bm	H01	HD	IGHG	0.0365854
																											ADM038_CCTCAGTTCCTCAACC-1	scB3-Naive	P04	Ctrl IIM	IGHV1-58*02		ADM035_CTGAAACCATCACGAT-1	Bm	P12	MDA5+ DM-Act	IGHG	0.0570571
																											ADM038_ATCCACCTCATCGCTC-1	scB3-Naive	P04	Ctrl IIM	IGHV1-58*02		ADM035_AAGGCAGCAAGGACTG-1	Bm	P13	MDA5+ DM-Rem	IGHG	0.142433
																											ADM032_ATGAGGGAGTGATCGG-1	scB7-pASC	P03	Ctrl IIM	IGHV3-53*04		scADM006_TGCTGCTTCAGCTCGG-1	ASC	P10	MDA5+ DM-Act	IGHA	0.0789474
																											ADM032_TTATGCTTCTAACTTC-1	scB3-Naive	P03	Ctrl IIM	IGHV3-73*01		scADM006_GAAATGAGTCAGAATA-1	ASC	P10	MDA5+ DM-Act	IGHA	0.0789474
																											ADM032_AGAGCGATCGGCCGAT-1	scB8-ASC	P03	Ctrl IIM	IGHV3-53*04		scADM006_TGAGCCGAGTGCTGCC-1	ASC	P10	MDA5+ DM-Act	IGHG	0
																											ADM032_ACGTCAAGTTGGTTTG-1	scB8-ASC	P03	Ctrl IIM	IGHV3-53*04		scADM006_TCTATTGCACATGTGT-1	ASC	P10	MDA5+ DM-Act	IGHG	0.00906344
																											ADM038_ATCATGGTCTGCTGCT-1	scB3-Naive	P04	Ctrl IIM	IGHV1-18*01		scADM006_GTTCGGGAGCGTGAGT-1	ASC	P10	MDA5+ DM-Act	IGHG	0.00302115
																											ADM038_AGTGAGGAGATGAGAG-1	scB5-Switch Bm	P04	Ctrl IIM	IGHV1-18*01		scADM006_CGTCACTGTCGCATAT-1	ASC	P10	MDA5+ DM-Act	IGHG	0.00302115
																											ADM038_AGCCTAATCAGTTTGG-1	scB4-Unswitch Bm	P04	Ctrl IIM	IGHV1-18*04		scADM006_CAAGAAACATAGAAAC-1	ASC	P10	MDA5+ DM-Act	IGHG	0
																											ADM032_AGACGTTTCCCACTTG-1	scB4-Unswitch Bm	P03	Ctrl IIM	IGHV1-18*01		scADM006_GCATGATGTTATTCTC-1	ASC	P10	MDA5+ DM-Act	IGHG	0.00595238
																											ADM032_CGGCTAGGTTATCGGT-1	scB3-Naive	P03	Ctrl IIM	IGHV1-18*01		scADM006_ATGTGTGGTCTCCATC-1	ASC	P10	MDA5+ DM-Act	IGHG	0.003003
																											ADM032_CGAGAAGTCTTTCCTC-1	scB2-ISG	P03	Ctrl IIM	IGHV4-31*03		scADM005_GGCGACTGTTCCCTTG-1	Bm	P09	MDA5+ DM-Act	IGHA	0.0686567
																											ADM032_CCTTTCTTCATTGCGA-1	scB3-Naive	P03	Ctrl IIM	IGHV4-31*03		scADM005_GCGACCACAGTATAAG-1	Bm	P09	MDA5+ DM-Act	IGHA	0.0808383
																											ADM032_TCAGCAAGTGACAAAT-1	scB3-Naive	P03	Ctrl IIM	IGHV4-59*01		scADM005_GGGATGACAACGATCT-1	Bm	P09	MDA5+ DM-Act	IGHM	0
																											ADM038_GACGTTATCCTTAATC-1	scB3-Naive	P04	Ctrl IIM	IGHV1-46*01		scADM005_GCGCGATCACCTGGTG-1	Bm	P09	MDA5+ DM-Act	IGHD	0.0255682
																											ADM038_CGACCTTTCCTTGACC-1	scB1-Tr	P04	Ctrl IIM	IGHV1-46*01		scADM003_TTTATGCGTTCAGACT-1	ASC	P07	MDA5+ DM-Act	IGHA	0.0658683
																											ADM032_CTGTTTAGTACACCGC-1	scB3-Naive	P03	Ctrl IIM	IGHV1-46*01		scADM003_TATGCCCCAAACGTGG-1	ASC	P07	MDA5+ DM-Act	IGHA	0.0658683
																											ADM038_CTTACCGCAAGACGTG-1	scB5-Switch Bm	P04	Ctrl IIM	IGHV3-7*01		scADM003_AACTGGTAGGATGTAT-1	ASC	P07	MDA5+ DM-Act	IGHA	0.0658683
																											ADM038_AACCATGGTCCGAGTC-1	scB3-Naive	P04	Ctrl IIM	IGHV1-8*01		scADM003_CGAACATTCGCCTGTT-1	ASC	P07	MDA5+ DM-Act	IGHA	0.0658683
																											ADM032_ATCTGCCAGATCCCGC-1	scB4-Unswitch Bm	P03	Ctrl IIM	IGHV4-4*07		scADM003_TGCGGGTGTACGACCC-1	ASC	P07	MDA5+ DM-Act	IGHA	0.0658683
																											ADM032_CTACATTAGAAGAAGC-1	scB7-pASC	P03	Ctrl IIM	IGHV4-59*01		scADM003_GTACTCCAGACAAGCC-1	ASC	P07	MDA5+ DM-Act	IGHA	0.0658683
																											ADM032_CCCAATCTCATTTGGG-1	scB4-Unswitch Bm	P03	Ctrl IIM	IGHV4-59*01		scADM003_CTGAAGTAGGGATACC-1	ASC	P07	MDA5+ DM-Act	IGHA	0.0658683
																											ADM038_GTGTTAGTCGCAAGCC-1	scB2-ISG	P04	Ctrl IIM	IGHV4-59*01		scADM003_TAAGAGACACCAGTTA-1	ASC	P07	MDA5+ DM-Act	IGHA	0.0658683
																											ADM032_CTCCTAGCAACTGCGC-1	scB3-Naive	P03	Ctrl IIM	IGHV4-59*08		scADM003_CTCGAGGGTACTTAGC-1	ASC	P07	MDA5+ DM-Act	IGHA	0.0658683
																											ADM032_TTCTTAGAGCTGCGAA-1	scB3-Naive	P03	Ctrl IIM	IGHV4-59*08		scADM003_TGAGGGAGTTTGGCGC-1	ASC	P07	MDA5+ DM-Act	IGHA	0.0658683
																											ADM032_ACTGAACAGGGCTTGA-1	scB4-Unswitch Bm	P03	Ctrl IIM	IGHV4-59*01		scADM003_TGGACGCTCACATGCA-1	ASC	P07	MDA5+ DM-Act	IGHA	0.0658683
																											ADM038_CAGCTGGCACAGCGTC-1	scB5-Switch Bm	P04	Ctrl IIM	IGHV3-74*01		scADM003_GGACAGATCTGAGGGA-1	ASC	P07	MDA5+ DM-Act	IGHA	0.0658683
																											ADM038_CGTAGGCCATTACGAC-1	scB3-Naive	P04	Ctrl IIM	IGHV4-39*01		scADM003_TTTGGTTGTTCGCTAA-1	ASC	P07	MDA5+ DM-Act	IGHA	0.0658683
																											ADM038_TCCCGATAGCTTTGGT-1	scB1-Tr	P04	Ctrl IIM	IGHV4-39*01		scADM003_CGTCACTAGTGCAAGC-1	ASC	P07	MDA5+ DM-Act	IGHA	0.0658683
																											ADM038_AGGCCGTTCGTACCGG-1	scB3-Naive	P04	Ctrl IIM	IGHV4-39*01		scADM003_CACAGTAAGATCACGG-1	ASC	P07	MDA5+ DM-Act	IGHA	0.0658683
																											ADM038_AAGGTTCTCGAATCCA-1	scB3-Naive	P04	Ctrl IIM	IGHV4-39*01		scADM003_CGATGGCCACGTAAGG-1	ASC	P07	MDA5+ DM-Act	IGHA	0.0658683
																											ADM032_TTCTTAGTCCACGCAG-1	scB2-ISG	P03	Ctrl IIM	IGHV4-39*01		scADM003_TAGACCACAAGCGAGT-1	ASC	P07	MDA5+ DM-Act	IGHA	0.0658683
																											ADM032_TTCTCAACAGGACCCT-1	scB3-Naive	P03	Ctrl IIM	IGHV4-39*01		scADM003_TGGTTAGCAAAGGAAG-1	ASC	P07	MDA5+ DM-Act	IGHA	0.0658683
																											ADM038_TCCCGATGTTACCGAT-1	scB4-Unswitch Bm	P04	Ctrl IIM	IGHV3-21*01		scADM003_CAGTCCTTCACTCTTA-1	ASC	P07	MDA5+ DM-Act	IGHA	0.0658683
																											ADM032_AGTGTCACAATCCGAT-1	scB3-Naive	P03	Ctrl IIM	IGHV3-21*01		scADM003_CTGATCCAGGTAGCCA-1	ASC	P07	MDA5+ DM-Act	IGHA	0.0688623
																											ADM038_TTGTAGGGTAGCGTAG-1	scB3-Naive	P04	Ctrl IIM	IGHV6-1*01		scADM003_GGCTCGATCATAGCAC-1	ASC	P07	MDA5+ DM-Act	IGHA	0.0838323
																											ADM038_CGCGTTTTCTCCCTGA-1	scB3-Naive	P04	Ctrl IIM	IGHV1-69*01		scADM003_TATCAGGCAATGTTGC-1	ASC	P07	MDA5+ DM-Act	IGHA	0.0838323
																											ADM038_TTTACTGTCGCGATCG-1	scB3-Naive	P04	Ctrl IIM	IGHV3-30*04		scADM003_TTGGCAATCGGCGGTT-1	ASC	P07	MDA5+ DM-Act	IGHA	0.0838323
																											ADM032_TACGGATGTCTGCAAT-1	scB3-Naive	P03	Ctrl IIM	IGHV4-34*01		scADM003_TAGTGGTAGGAGTTGC-1	ASC	P07	MDA5+ DM-Act	IGHA	0.0778443
																											ADM038_ATCTACTAGGTGACCA-1	scB5-Switch Bm	P04	Ctrl IIM	IGHV4-39*01		scADM003_ACGAGGACACATCTTT-1	ASC	P07	MDA5+ DM-Act	IGHA	0.0688623
																											ADM032_CCATTCGGTCCGTGAC-1	scB3-Naive	P03	Ctrl IIM	IGHV1-3*01		scADM003_GACTGCGCACGACTCG-1	ASC	P07	MDA5+ DM-Act	IGHA	0.0479042
																											ADM038_ACGGCCAAGTCGTACT-1	scB3-Naive	P04	Ctrl IIM	IGHV3-21*01		scADM003_CAAGAAACAGCTGGCT-1	ASC	P07	MDA5+ DM-Act	IGHA	0.111111
																											ADM032_TCTGAGATCAGGCCCA-1	scB7-pASC	P03	Ctrl IIM	IGHV3-21*01		scADM003_CTGATAGTCCAGAAGG-1	ASC	P07	MDA5+ DM-Act	IGHA	0.0688623
																											ADM038_GAGTCCGAGCAGCGTA-1	scB5-Switch Bm	P04	Ctrl IIM	IGHV5-51*01		scADM003_TGAGCATTCCAAATGC-1	ASC	P07	MDA5+ DM-Act	IGHA	0.0568862
																											ADM032_AGCCTAAAGCGTAATA-1	scB8-ASC	P03	Ctrl IIM	IGHV1-18*01		scADM003_TCAGGTATCATTGCGA-1	ASC	P07	MDA5+ DM-Act	IGHG	0.0688623
																											ADM038_TCTGGAATCCAAGCCG-1	scB3-Naive	P04	Ctrl IIM	IGHV3-9*01		scADM003_CTCGGAGCAAGAGTCG-1	ASC	P07	MDA5+ DM-Act	IGHA	0.0748503
																											ADM038_CAGCATAAGCACAGGT-1	scB4-Unswitch Bm	P04	Ctrl IIM	IGHV3-9*01		scADM003_GAACCTAAGGGCACTA-1	ASC	P07	MDA5+ DM-Act	IGHA	0.0598802
																											ADM032_CCTTCGAGTATATGGA-1	scB3-Naive	P03	Ctrl IIM	IGHV3-9*01		scADM001_CATCAAGAGCAAATCA-1	ASC	P06	MDA5+ DM-Act	IGHG	0.0286533
																											ADM032_CCTTCCCGTACTCGCG-1	scB4-Unswitch Bm	P03	Ctrl IIM	IGHV3-9*01		ADM048_GGCTGGTTCAGGCGAA-1	Bm	H04	HD	IGHG	0.0429448
																											ADM038_ATTGGACCAGAAGCAC-1	scB5-Switch Bm	P04	Ctrl IIM	IGHV5-51*01		ADM048_CCTAAAGGTAAGTTCC-1	Bm	H04	HD	IGHM	0.0118343
																											ADM038_AGTGTCACAAATCCGT-1	scB3-Naive	P04	Ctrl IIM	IGHV3-15*01		ADM048_ACACCCTTCCACGTGG-1	Bm	H04	HD	IGHM	0.0557185
																											ADM038_CACACAAAGGAGTAGA-1	scB3-Naive	P04	Ctrl IIM	IGHV4-34*01		ADM048_AAAGATGTCGTGGTCG-1	Bm	H03	HD	IGHM	0.0238806
																											ADM038_CCTTACGGTCTTGATG-1	scB3-Naive	P04	Ctrl IIM	IGHV4-34*01		ADM042_TAGGCATAGGCGATAC-1	Bm	H01	HD	IGHA	0.0238806
																											ADM038_TCCCGATCACTTAAGC-1	scB3-Naive	P04	Ctrl IIM	IGHV1-69*04		ADM042_TACCTTATCAAGGTAA-1	Bm	H01	HD	IGHA	0.165663
																											ADM032_TCGCGAGGTCACCCAG-1	scB7-pASC	P03	Ctrl IIM	IGHV1-3*01		ADM042_CCGGTAGGTCCGCTGA-1	Bm	P14	MDA5+ DM-Rem	IGHM	0.0268657
																											ADM038_CCTACACAGCAACGGT-1	scB3-Naive	P04	Ctrl IIM	IGHV3-48*02		ADM042_ATGCGATCAACACGCC-1	Bm	H01	HD	IGHA	0.0179104
																											ADM032_GGCTGGTAGAATCTCC-1	scB8-ASC	P03	Ctrl IIM	IGHV3-21*01		ADM042_AAATGCCAGGCAGTCA-1	Bm	P05	Ctrl IIM	IGHM	0
																											ADM032_TACTTGTAGACAGGCT-1	scB3-Naive	P03	Ctrl IIM	IGHV3-21*01		ADM042_AAAGTAGAGCTCCCAG-1	Bm	H01	HD	IGHG	0.110778
																											ADM038_TCTGAGAAGTCTCCTC-1	scB6-Atm	P04	Ctrl IIM	IGHV4-39*01		scADM003_GGCGTGTGTGTGACGA-1	ASC	P07	MDA5+ DM-Act	IGHG	0.0380117
																											ADM032_CTAAGACTCCGCGTTT-1	scB5-Switch Bm	P03	Ctrl IIM	IGHV4-4*08		ADM035_TTTCCTCAGTAGGTGC-1	Bm	P13	MDA5+ DM-Rem	IGHG	0.0384615
																											ADM038_GTGAAGGGTATGAAAC-1	scB3-Naive	P04	Ctrl IIM	IGHV4-59*08		ADM035_CAGCATAGTTCTGGTA-1	Atm	P12	MDA5+ DM-Act	IGHM	0.0265487
																											ADM038_AAGACCTCAATGGACG-1	scB1-Tr	P04	Ctrl IIM	IGHV4-59*01		ADM032_GCTGCTTCAGCTGCAC-1	Bm	P03	Ctrl IIM	IGHA	0.0728863
																											ADM038_TTTACTGTCATCATTC-1	scB4-Unswitch Bm	P04	Ctrl IIM	IGHV1-8*01		ADM027_TTGCCGTTCGGTGTTA-1	Atm	P11	MDA5+ DM-Act	IGHA	0.0364742
																											ADM038_GGCAATTGTAAACGCG-1	scB2-ISG	P04	Ctrl IIM	IGHV1-8*01		ADM027_CGAACATCAACAACCT-1	Bm	P11	MDA5+ DM-Act	IGHG	0.11976
																											ADM038_TATTACCAGCGATGAC-1	scB3-Naive	P04	Ctrl IIM	IGHV3-9*01		ADM027_CTGATAGGTTATGTGC-1	Bm	P11	MDA5+ DM-Act	IGHM	0.014881
																											ADM038_CGATTGATCTACTTAC-1	scB3-Naive	P04	Ctrl IIM	IGHV3-30*04		ADM027_GACTAACGTACTCTCC-1	Bm	P11	MDA5+ DM-Act	IGHM	0
																											ADM038_CATGCCTAGCTTATCG-1	scB2-ISG	P04	Ctrl IIM	IGHV3-30*04		ADM048_TCAACGATCTAACCGA-1	Atm	H03	HD	IGHM	0.0477528
																											ADM038_TTCTCAATCGGTCCGA-1	scB1-Tr	P04	Ctrl IIM	IGHV1-3*01		scADM006_TACTTGTGTGTGACGA-1	ASC	P10	MDA5+ DM-Act	IGHG	0.0147493
																											ADM038_AGAGCGAAGTTCGCAT-1	scB5-Switch Bm	P04	Ctrl IIM	IGHV4-38-2*02		scADM006_GTCTCGTGTTGCCTCT-1	ASC	P10	MDA5+ DM-Act	IGHA	0.0348837
																											ADM038_AACCATGTCCGTTGTC-1	scB3-Naive	P04	Ctrl IIM	IGHV4-38-2*02		scADM006_GTAGGCCAGACTCGGA-1	ASC	P10	MDA5+ DM-Act	IGHG	0.0610465
																											ADM038_GACCAATCACGAGGTA-1	scB2-ISG	P04	Ctrl IIM	IGHV3-7*01		scADM006_CGGCTAGGTTGGACCC-1	ASC	P10	MDA5+ DM-Act	IGHG	0.0610465
																											ADM032_ATCACGAAGTCCTCCT-1	scB3-Naive	P03	Ctrl IIM	IGHV1-2*05		scADM006_CTCTGGTTCAGTACGT-1	ASC	P10	MDA5+ DM-Act	IGHG	0.00877193
																											ADM038_TACGGATGTGAGGCTA-1	scB3-Naive	P04	Ctrl IIM	IGHV3-23*01		ADM042_CTTCTCTCATTAACCG-1	Bm	P14	MDA5+ DM-Rem	IGHM	0.0982143
																											ADM038_GGGCACTCAGCTGTGC-1	scB2-ISG	P04	Ctrl IIM	IGHV5-51*03		scADM005_GGTGCGTGTCATGCAT-1	Bm	P09	MDA5+ DM-Act	IGHA	0.0670554
																											ADM038_GCATGCGAGTCTCAAC-1	scB3-Naive	P04	Ctrl IIM	IGHV4-59*08		scADM005_CAGAGAGTCCCAGGTG-1	ASC	P09	MDA5+ DM-Act	IGHG	0.0628743
																											ADM038_ATGAGGGGTTTCGCTC-1	scB5-Switch Bm	P04	Ctrl IIM	IGHV4-59*11		scADM005_AACTCCCAGTGTGAAT-1	Bm	P09	MDA5+ DM-Act	IGHM	0.0269461
																											ADM038_GCGCCAAGTTATCCGA-1	scB3-Naive	P04	Ctrl IIM	IGHV3-30*04		scADM005_CGCCAAGCAGGAATCG-1	ASC	P09	MDA5+ DM-Act	IGHA	0.0682493
																											ADM038_AGCGTATTCCCGGATG-1	scB3-Naive	P04	Ctrl IIM	IGHV3-30*04		scADM005_TTATGCTGTTCCGTCT-1	ASC	P09	MDA5+ DM-Act	IGHA	0.074184
																											ADM038_ACTGAGTAGTTACGGG-1	scB3-Naive	P04	Ctrl IIM	IGHV3-30*04		scADM005_ATCTGCCCAAAGCGGT-1	ASC	P09	MDA5+ DM-Act	IGHA	0.0783133
																											ADM032_CTCGGGATCTTAACCT-1	scB5-Switch Bm	P03	Ctrl IIM	IGHV3-30*18		scADM005_GCTGCTTCAAGTTCTG-1	ASC	P09	MDA5+ DM-Act	IGHA	0.0692771
																											ADM038_TGACTAGAGCTGAAAT-1	scB2-ISG	P04	Ctrl IIM	IGHV3-48*03		scADM003_GCAAACTTCTATGTGG-1	ASC	P07	MDA5+ DM-Act	IGHA	0.147826
																											ADM038_GACCAATCAAGCTGAG-1	scB5-Switch Bm	P04	Ctrl IIM	IGHV3-48*03		scADM003_TGCGCAGGTAGAGCTG-1	ASC	P07	MDA5+ DM-Act	IGHA	0.133333
																											ADM032_CATCAAGAGTTGAGAT-1	scB3-Naive	P03	Ctrl IIM	IGHV3-48*03		scADM003_GTAGGCCTCACAGGCC-1	ASC	P07	MDA5+ DM-Act	IGHA	0.165217
																											ADM038_GATCGTATCACGCGGT-1	scB3-Naive	P04	Ctrl IIM	IGHV3-43*02		scADM003_CTGGTCTGTTAGGGTG-1	ASC	P07	MDA5+ DM-Act	IGHA	0.133333
																											ADM032_TGCACCTCACACTGCG-1	scB3-Naive	P03	Ctrl IIM	IGHV1-18*01		scADM003_CTCGAAAGTACAAGTA-1	ASC	P07	MDA5+ DM-Act	IGHA	0.13913
																											ADM038_GACAGAGAGCCCTAAT-1	scB3-Naive	P04	Ctrl IIM	IGHV4-31*03		scADM003_CGTCTACTCTTCCTTC-1	ASC	P07	MDA5+ DM-Act	IGHA	0.147826
																											ADM038_TACTTACAGACAAGCC-1	scB1-Tr	P04	Ctrl IIM	IGHV1-2*02		scADM003_ACCAGTAAGACCACGA-1	ASC	P07	MDA5+ DM-Act	IGHA	0.147826
																											ADM032_TACGGGCCAAGGCTCC-1	scB4-Unswitch Bm	P03	Ctrl IIM	IGHV3-49*04		scADM003_ATTTCTGGTCTAGCCG-1	ASC	P07	MDA5+ DM-Act	IGHA	0.133333
																											ADM038_CGCTTCACACGGCGTT-1	scB2-ISG	P04	Ctrl IIM	IGHV4-34*01		scADM003_TTAGGCAAGCGATATA-1	ASC	P07	MDA5+ DM-Act	IGHA	0.147826
																											ADM038_CTCGAGGCACAGGAGT-1	scB3-Naive	P04	Ctrl IIM	IGHV3-21*01		scADM003_AAGTCTGGTTAAAGAC-1	ASC	P07	MDA5+ DM-Act	IGHA	0.133333
																											ADM038_AAGACCTGTAGTAGTA-1	scB3-Naive	P04	Ctrl IIM	IGHV3-21*01		scADM003_GTCTTCGGTATCACCA-1	ASC	P07	MDA5+ DM-Act	IGHA	0.144928
																											ADM032_GCTGCGACATGACATC-1	scB8-ASC	P03	Ctrl IIM	IGHV5-51*01		scADM003_CGGCTAGGTAACGTTC-1	ASC	P07	MDA5+ DM-Act	IGHA	0.147826
																											ADM038_GGCCGATAGACGCAAC-1	scB3-Naive	P04	Ctrl IIM	IGHV3-30*04		scADM003_CTCGTACTCAAACAAG-1	ASC	P07	MDA5+ DM-Act	IGHG	0.0058309
																											ADM038_CTCGTCAGTTACTGAC-1	scB2-ISG	P04	Ctrl IIM	IGHV3-30*04		scADM003_GTCGGGTGTACCCAAT-1	ASC	P07	MDA5+ DM-Act	IGHA	0.0660661
																											ADM038_CCTAAAGGTCTTGTCC-1	scB3-Naive	P04	Ctrl IIM	IGHV3-30*04		ADM048_CCCAGTTCATCGACGC-1	Bm	H04	HD	IGHG	0.0874636
																											ADM032_CTGAAACCAATGAATG-1	scB5-Switch Bm	P03	Ctrl IIM	IGHV3-30-3*01		scADM003_TACGGGCTCACGCGGT-1	ASC	P07	MDA5+ DM-Act	IGHA	0.0695652
																											ADM032_TGACGGCTCAGGTTCA-1	scB2-ISG	P03	Ctrl IIM	IGHV3-30*18		scADM003_TTTATGCTCTGGGCCA-1	ASC	P07	MDA5+ DM-Act	IGHA	0.0449102
																											ADM032_TCCACACTCAGAGACG-1	scB2-ISG	P03	Ctrl IIM	IGHV1-18*01		scADM001_CATCAGAAGTACGTAA-1	Bm	P06	MDA5+ DM-Act	IGHM	0.0914454
																											ADM038_AACACGTGTCGGCTCA-1	scB2-ISG	P04	Ctrl IIM	IGHV4-59*01		scADM001_ACTGATGCATTATCTC-1	Bm	P06	MDA5+ DM-Act	IGHM	0.0578035
																											ADM032_CTACACCCAATGGTCT-1	scB4-Unswitch Bm	P03	Ctrl IIM	IGHV4-59*01		scADM001_AGCGTATAGAGGGATA-1	Bm	P06	MDA5+ DM-Act	IGHM	0.0860534
																											ADM038_CTAGCCTCAAGACACG-1	scB5-Switch Bm	P04	Ctrl IIM	IGHV3-11*01		ADM048_TGGTTAGAGTACGCCC-1	Bm	H04	HD	IGHM	0.0666667
																											ADM038_GAATGAACAACTGCGC-1	scB4-Unswitch Bm	P04	Ctrl IIM	IGHV1-3*01		ADM048_TACGGGCTCTGTCCGT-1	Bm	H04	HD	IGHM	0.0794118
																											ADM038_GGCGTGTGTGCCTTGG-1	scB3-Naive	P04	Ctrl IIM	IGHV3-23*01		ADM048_GTACGTATCCTCCTAG-1	Atm	H04	HD	IGHM	0.00892857
																											ADM038_GTGCGGTAGTTAGGTA-1	scB3-Naive	P04	Ctrl IIM	IGHV3-49*05		ADM047_CGATTGACAGTTTACG-1	ASC	H02	HD	IGHA	0.0701754
																											ADM032_AGCGTATCAAGCTGAG-1	scB5-Switch Bm	P03	Ctrl IIM	IGHV1-18*01		ADM048_GGACATTGTCGGATCC-1	Bm	H04	HD	IGHM	0.0497076
																											ADM038_GTGGGTCTCAACACAC-1	scB4-Unswitch Bm	P04	Ctrl IIM	IGHV1-46*01		ADM048_GGACAAGTCCTGTACC-1	ASC	H04	HD	IGHA	0.0718563
																											ADM032_AAGACCTCAATCCAAC-1	scB7-pASC	P03	Ctrl IIM	IGHV3-21*01		ADM048_CTAGAGTAGCATCATC-1	Bm	H04	HD	IGHM	0.114706
																											ADM038_CGTGAGCAGATCCCAT-1	scB3-Naive	P04	Ctrl IIM	IGHV4-59*01		ADM047_CGACTTCCAAGCCATT-1	Bm	P15	MDA5+ DM-Rem	IGHM	0
																											ADM032_TCTGAGATCGGGAGTA-1	scB8-ASC	P03	Ctrl IIM	IGHV3-66*01		ADM048_CGTCCATGTTTGTTGG-1	Bm	H04	HD	IGHM	0.0474777
																											ADM032_CCTTACGAGACTAAGT-1	scB5-Switch Bm	P03	Ctrl IIM	IGHV3-66*01		ADM048_AGCTTGATCGATAGAA-1	Bm	H04	HD	IGHM	0.0612245
																											ADM032_CGGCTAGAGCTCCTTC-1	scB5-Switch Bm	P03	Ctrl IIM	IGHV3-66*04		ADM047_GCCTCTATCTGCGTAA-1	Bm	P15	MDA5+ DM-Rem	IGHM	0
																											ADM038_GATCGTATCAGGCCCA-1	scB5-Switch Bm	P04	Ctrl IIM	IGHV3-74*01		ADM042_TTGGCAACATCCGTGG-1	Bm	H01	HD	IGHD	0
																											ADM032_CTACACCCAATCGAAA-1	scB5-Switch Bm	P03	Ctrl IIM	IGHV3-74*01		ADM042_TCAGATGTCTTGCCGT-1	Bm	H01	HD	IGHG	0.0263158
																											ADM038_GTACGTAAGGTGACCA-1	scB3-Naive	P04	Ctrl IIM	IGHV3-48*03		ADM042_TATCTCACATCGGGTC-1	Bm	P14	MDA5+ DM-Rem	IGHM	0.0351906
																											ADM038_GTGCAGCCAGGAATCG-1	scB6-Atm	P04	Ctrl IIM	IGHV1-2*02		ADM042_GTGTGCGCAATGAAAC-1	Bm	H01	HD	IGHG	0.110119
																											ADM038_CTACGTCAGTAGCCGA-1	scB6-Atm	P04	Ctrl IIM	IGHV1-2*02		ADM042_GTCACGGGTACACCGC-1	Bm	P14	MDA5+ DM-Rem	IGHA	0.125749
																											ADM032_CATATTCGTATGCTTG-1	scB4-Unswitch Bm	P03	Ctrl IIM	IGHV5-51*01		ADM042_GCGACCAGTGGTTTCA-1	Bm	P05	Ctrl IIM	IGHM	0
																											ADM032_GCTTGAACAACACCCG-1	scB3-Naive	P03	Ctrl IIM	IGHV4-34*01		ADM042_GATCGATGTTTAGGAA-1	Bm	H01	HD	IGHM	0.0521739
																											ADM038_CGAACATCAGGGTTAG-1	scB4-Unswitch Bm	P04	Ctrl IIM	IGHV3-23*01		ADM042_CATTCGCAGTTTAGGA-1	Atm	H01	HD	IGHG	0.0443787
																											ADM032_AGTTGGTGTTTCGCTC-1	scB3-Naive	P03	Ctrl IIM	IGHV3-43*02		ADM042_CGATCGGAGGTGCACA-1	Bm	P05	Ctrl IIM	IGHM	0.0201729
																											ADM032_TCACAAGGTCGCATAT-1	scB3-Naive	P03	Ctrl IIM	IGHV3-43*02		ADM042_ATTTCTGAGAGACGAA-1	Bm	H01	HD	IGHA	0.0443787
																											ADM038_AGCCTAAAGACGACGT-1	scB3-Naive	P04	Ctrl IIM	IGHV3-15*01		ADM042_AGGCCACGTGTTCGAT-1	Bm	P14	MDA5+ DM-Rem	IGHG	0.108187
																											ADM038_AAGGAGCCACCATGTA-1	scB3-Naive	P04	Ctrl IIM	IGHV3-15*01		ADM038_GTGCATAGTGTGACGA-1	Bm	P04	Ctrl IIM	IGHM	0.0635838
																											ADM032_CATTATCAGATAGTCA-1	scB3-Naive	P03	Ctrl IIM	IGHV1-2*02		ADM038_GGAACTTTCAATAAGG-1	Bm	P04	Ctrl IIM	IGHM	0.0117994
																											ADM038_TCGTACCAGTACATGA-1	scB3-Naive	P04	Ctrl IIM	IGHV3-21*01		ADM038_ATGGGAGAGTTCCACA-1	Bm	P04	Ctrl IIM	IGHM	0.0146628
																											ADM038_GTACGTAGTGTTTGGT-1	scB3-Naive	P04	Ctrl IIM	IGHV4-59*08		ADM038_GAGGTGATCTGCGGCA-1	Bm	P04	Ctrl IIM	IGHG	0.042735
																											ADM038_ACGCCGATCTTCATGT-1	scB5-Switch Bm	P04	Ctrl IIM	IGHV3-7*03		ADM035_AGCCTAACATCGATGT-1	ASC	P12	MDA5+ DM-Act	IGHA	0.143731
																											ADM032_CCGTTCAGTTGATTCG-1	scB8-ASC	P03	Ctrl IIM	IGHV3-7*05		ADM035_AGAGTGGAGCCATCGC-1	ASC	P12	MDA5+ DM-Act	IGHA	0.143731
																											ADM038_TATGCCCCACCTCGGA-1	scB3-Naive	P04	Ctrl IIM	IGHV3-23*01		ADM035_GTCAAGTTCAGTTCGA-1	ASC	P12	MDA5+ DM-Act	IGHA	0.0324484
																											ADM038_TCAACGAGTGTTCGAT-1	scB3-Naive	P04	Ctrl IIM	IGHV1-69*01		ADM035_CCTCAGTGTATATGAG-1	Bm	P13	MDA5+ DM-Rem	IGHA	0.0927536
																											ADM032_CTCGGAGGTATATCCG-1	scB8-ASC	P03	Ctrl IIM	IGHV1-69*06		ADM035_ATTGGACAGGGTTTCT-1	Bm	P13	MDA5+ DM-Rem	IGHM	0.0351906
																											ADM038_GGTATTGGTGGTCTCG-1	scB3-Naive	P04	Ctrl IIM	IGHV3-9*01		ADM038_CACAAACGTTCAGTAC-1	Bm	P04	Ctrl IIM	IGHM	0.0963855
																											ADM038_CCACCTAGTCCGAACC-1	scB5-Switch Bm	P04	Ctrl IIM	IGHV3-48*02		ADM032_ACTGATGGTGAGTATA-1	Bm	P03	Ctrl IIM	IGHA	0.0680473
																											ADM038_GCACTCTAGTAGATGT-1	scB5-Switch Bm	P04	Ctrl IIM	IGHV1-69*01		ADM032_CAGCATAGTTTAAGCC-1	Bm	P03	Ctrl IIM	IGHM	0.0375723
																											ADM032_ACTGTCCCAGTAACGG-1	scB8-ASC	P03	Ctrl IIM	IGHV3-9*01		ADM032_GATCTAGAGACCTTTG-1	Bm	P03	Ctrl IIM	IGHA	0.20679
																											ADM032_ACGGGTCCACAGGTTT-1	scB8-ASC	P03	Ctrl IIM	IGHV3-9*01		ADM027_GGCTGGTAGAGGTACC-1	ASC	P11	MDA5+ DM-Act	IGHA	0.0821114
																											ADM032_GCTTCCAAGTACGATA-1	scB2-ISG	P03	Ctrl IIM	IGHV3-9*01		ADM025_ACAGCCGGTTTACTCT-1	Bm	P08	MDA5+ DM-Act	IGHA	0.0703812
																											ADM032_ACACCGGAGCCCAGCT-1	scB6-Atm	P03	Ctrl IIM	IGHV3-30*04		scADM006_TGTATTCCATGGTAGG-1	ASC	P10	MDA5+ DM-Act	IGHG	0.00292398
																											ADM038_TCGTAGAAGGCAAAGA-1	scB3-Naive	P04	Ctrl IIM	IGHV4-39*01		scADM006_AAAGCAAAGATCCCGC-1	ASC	P10	MDA5+ DM-Act	IGHM	0.00292398
																											ADM038_GTAGGCCGTTCGTGAT-1	scB2-ISG	P04	Ctrl IIM	IGHV4-59*01		scADM006_AAAGATGAGTAATCCC-1	ASC	P10	MDA5+ DM-Act	IGHM	0.00292398
																											ADM038_CGCCAAGGTTCTGTTT-1	scB3-Naive	P04	Ctrl IIM	IGHV2-26*01		scADM006_GGGTTGCAGAAGGTGA-1	ASC	P10	MDA5+ DM-Act	IGHA	0.0621302
																											ADM038_CCTCAGTCACCGAAAG-1	scB3-Naive	P04	Ctrl IIM	IGHV4-34*01		scADM006_GACGTGCGTATAGTAG-1	ASC	P10	MDA5+ DM-Act	IGHA	0.0778098
																											ADM038_AGTGAGGCAGACAAGC-1	scB3-Naive	P04	Ctrl IIM	IGHV4-34*01		scADM006_CATGCCTAGACGCACA-1	ASC	P10	MDA5+ DM-Act	IGHA	0.10951
																											ADM038_GATCGTATCGCGCCAA-1	scB3-Naive	P04	Ctrl IIM	IGHV3-48*02		scADM006_CGGTTAATCCTCATTA-1	Bm	P10	MDA5+ DM-Act	IGHM	0.00578035
																											ADM032_CTCTGGTAGGGTTCCC-1	scB3-Naive	P03	Ctrl IIM	IGHV3-48*03		scADM006_AGATCTGCATCGGTTA-1	Bm	P10	MDA5+ DM-Act	IGHM	0
																											ADM038_ACATCAGAGGAGTACC-1	scB6-Atm	P04	Ctrl IIM	IGHV1-69*01		scADM005_ACGCCGAGTGGTAACG-1	ASC	P09	MDA5+ DM-Act	IGHG	0.0733138
																											ADM032_CCTCTGAGTAAGAGGA-1	scB3-Naive	P03	Ctrl IIM	IGHV3-48*03		scADM003_GATGAAATCAGGCAAG-1	ASC	P07	MDA5+ DM-Act	IGHG	0.0991254
																											ADM038_GACTGCGAGTACCGGA-1	scB4-Unswitch Bm	P04	Ctrl IIM	IGHV3-7*01		scADM003_CTAACTTGTCTAGCCG-1	ASC	P07	MDA5+ DM-Act	IGHG	0.0932945
																											ADM032_ACACCAATCAACGCTA-1	scB3-Naive	P03	Ctrl IIM	IGHV1-3*01		ADM035_GAGTCCGGTGCATCTA-1	ASC	P12	MDA5+ DM-Act	IGHA	0.0753012
																											ADM032_GCACTCTTCCCTGACT-1	scB8-ASC	P03	Ctrl IIM	IGHV2-5*02		scADM003_TTCGGTCCAAACGTGG-1	ASC	P07	MDA5+ DM-Act	IGHA	0.0425532
																											ADM038_TTGGAACAGGTGGGTT-1	scB3-Naive	P04	Ctrl IIM	IGHV4-38-2*02		ADM025_TTAGGCATCAAACCAC-1	Atm	P08	MDA5+ DM-Act	IGHM	0.0576369
																											ADM032_GGACAGAAGATGTCGG-1	scB5-Switch Bm	P03	Ctrl IIM	IGHV3-23*05		ADM048_GATGCTAGTGGTCTCG-1	Bm	H03	HD	IGHM	0.0325444
																											ADM038_TCAGCTCCAAGGTTTC-1	scB5-Switch Bm	P04	Ctrl IIM	IGHV4-4*07		ADM048_CATTCGCGTAGCGTGA-1	Bm	H03	HD	IGHM	0.035503
																											ADM038_CAAGAAAAGTACATGA-1	scB3-Naive	P04	Ctrl IIM	IGHV4-4*07		ADM048_AGAATAGCACGCGAAA-1	Bm	H03	HD	IGHM	0.0147929
																											ADM038_ACTGCTCCATTTGCTT-1	scB1-Tr	P04	Ctrl IIM	IGHV4-4*07		ADM048_CTGTGCTTCGGCTACG-1	Bm	H03	HD	IGHA	0.0529412
																											ADM038_AACACGTGTTGCCTCT-1	scB5-Switch Bm	P04	Ctrl IIM	IGHV4-4*07		ADM047_TTTACTGTCCACGTGG-1	Bm	H02	HD	IGHM	0.0119048
																											ADM032_CACAGGCGTTCTGTTT-1	scB8-ASC	P03	Ctrl IIM	IGHV4-4*07		ADM047_CATCAAGTCTACCTGC-1	Bm	H02	HD	IGHM	0.00872093
																											ADM032_AGTTGGTTCGAGAACG-1	scB3-Naive	P03	Ctrl IIM	IGHV4-4*07		ADM047_AGGTCATAGACGCACA-1	Bm	P15	MDA5+ DM-Rem	IGHG	0.0791789
																											ADM038_TTCTACATCGGCATCG-1	scB2-ISG	P04	Ctrl IIM	IGHV4-59*01		ADM042_GTTAAGCGTGAGTATA-1	Bm	H01	HD	IGHG	0.0714286
																											ADM038_CAGAGAGAGGCAGTCA-1	scB3-Naive	P04	Ctrl IIM	IGHV4-59*01		ADM042_GACTAACGTTAAGACA-1	Atm	H01	HD	IGHA	0.15727
																											ADM038_AGGGATGCAAGTTGTC-1	scB3-Naive	P04	Ctrl IIM	IGHV4-59*01		ADM042_CTCAGAAGTCGCGTGT-1	Bm	H01	HD	IGHG	0.112094
																											ADM032_GTACTTTCAAGCCGTC-1	scB5-Switch Bm	P03	Ctrl IIM	IGHV4-59*01		ADM042_CGTGAGCTCTATCGCC-1	Bm	P14	MDA5+ DM-Rem	IGHA	0.0357143
																											ADM032_AAGGTTCTCGGTTCGG-1	scB6-Atm	P03	Ctrl IIM	IGHV4-59*01		ADM042_CCTCAGTCACCTGGTG-1	Bm	H01	HD	IGHG	0.106825
																											ADM032_CTGCGGAAGTGGACGT-1	scB3-Naive	P03	Ctrl IIM	IGHV4-59*01		ADM042_CCAGCGATCGCCTGAG-1	ASC	P05	Ctrl IIM	IGHA	0.0609756
																											ADM032_CATGACATCAGTTTGG-1	scB5-Switch Bm	P03	Ctrl IIM	IGHV4-59*08		scADM005_TTGGCAATCGCCTGAG-1	Bm	P09	MDA5+ DM-Act	IGHG	0.13783
																											ADM032_CCTTTCTCATAGAAAC-1	scB3-Naive	P03	Ctrl IIM	IGHV4-59*08		ADM027_CAGCTGGCAATCCGAT-1	Bm	P11	MDA5+ DM-Act	IGHM	0.0117994
																											ADM032_ACCGTAAAGCTGGAAC-1	scB3-Naive	P03	Ctrl IIM	IGHV5-51*01		scADM006_TGTGGTAGTTGGTGGA-1	ASC	P10	MDA5+ DM-Act	IGHA	0.0540541
																											ADM038_TTAACTCCAGATTGCT-1	scB5-Switch Bm	P04	Ctrl IIM	IGHV4-39*01		scADM006_ACGCCGATCTGCTGCT-1	ASC	P10	MDA5+ DM-Act	IGHA	0.0680473
																											ADM032_GGTGCGTTCTCAACTT-1	scB3-Naive	P03	Ctrl IIM	IGHV4-39*01		scADM006_GATGCTACATACAGCT-1	ASC	P10	MDA5+ DM-Act	IGHG	0.091716
																											ADM038_ACACCCTGTACCGCTG-1	scB5-Switch Bm	P04	Ctrl IIM	IGHV1-58*01		scADM006_AGATTGCTCAAGAAGT-1	ASC	P10	MDA5+ DM-Act	IGHG	0.091716
																											ADM038_TGCCCTATCGGCATCG-1	scB3-Naive	P04	Ctrl IIM	IGHV4-39*01		scADM006_GACGTTACATCGATGT-1	ASC	P10	MDA5+ DM-Act	IGHA	0.0925373
																											ADM038_GTTCATTTCCGCGTTT-1	scB5-Switch Bm	P04	Ctrl IIM	IGHV4-39*01		scADM006_CGTTCTGAGCCCAACC-1	ASC	P10	MDA5+ DM-Act	IGHA	0.0567164
																											ADM038_CTTACCGTCACAGTAC-1	scB5-Switch Bm	P04	Ctrl IIM	IGHV4-39*01		scADM006_ACATGGTTCAACACAC-1	ASC	P10	MDA5+ DM-Act	IGHA	0.0411765
																											ADM032_GGAATAACAGGATCGA-1	scB3-Naive	P03	Ctrl IIM	IGHV4-39*01		scADM005_TACCTTATCCAAGCCG-1	Bm	P09	MDA5+ DM-Act	IGHM	0
																											ADM032_CAGTAACTCCCGACTT-1	scB5-Switch Bm	P03	Ctrl IIM	IGHV4-39*01		scADM005_TTCGGTCGTGATAAAC-1	Bm	P09	MDA5+ DM-Act	IGHA	0.0385757
																											ADM038_ACGAGGATCATCTGCC-1	scB1-Tr	P04	Ctrl IIM	IGHV3-23*01		scADM005_GGGTTGCGTTCTGTTT-1	Bm	P09	MDA5+ DM-Act	IGHG	0.0750751
																											ADM038_TGGCGCATCCTGTACC-1	scB3-Naive	P04	Ctrl IIM	IGHV3-73*02		scADM005_CCTAGCTTCGGTCCGA-1	Bm	P09	MDA5+ DM-Act	IGHA	0.0577508
																											ADM038_GCACTCTTCGGTGTCG-1	scB1-Tr	P04	Ctrl IIM	IGHV3-33*06		scADM003_ATGGGAGAGTGCTGCC-1	ASC	P07	MDA5+ DM-Act	IGHA	0.026393
																											ADM038_CAAGATCGTACTCTCC-1	scB3-Naive	P04	Ctrl IIM	IGHV1-69*01		scADM001_CTTCTCTCACGTAAGG-1	Atm	P06	MDA5+ DM-Act	IGHA	0.0542169
																											ADM038_GGACATTCAATGGATA-1	scB3-Naive	P04	Ctrl IIM	IGHV3-30*04		scADM001_TAAGAGATCCAGAAGG-1	Bm	P06	MDA5+ DM-Act	IGHG	0.0238806
																											ADM038_GGGAGATTCATGCTCC-1	scB3-Naive	P04	Ctrl IIM	IGHV3-48*02		ADM048_ATCATCTGTGAGGGTT-1	Bm	H03	HD	IGHM	0.0255682
																											ADM038_GAACGGAGTCTCCACT-1	scB5-Switch Bm	P04	Ctrl IIM	IGHV3-48*02		ADM042_TTCGGTCGTACCAGTT-1	Bm	P05	Ctrl IIM	IGHM	0
																											ADM038_TACGGTAAGGTAGCTG-1	scB3-Naive	P04	Ctrl IIM	IGHV1-3*01		ADM042_TGATTTCGTCCAGTAT-1	Bm	H01	HD	IGHA	0.119632
																											ADM038_CGGACACGTATAAACG-1	scB3-Naive	P04	Ctrl IIM	IGHV3-30*04		ADM035_TTGCCGTAGTACCGGA-1	Atm	P13	MDA5+ DM-Rem	IGHG	0.0328358
																											ADM038_CACCAGGTCGTTACAG-1	scB3-Naive	P04	Ctrl IIM	IGHV3-30*04		ADM035_GGGACCTGTCCAGTTA-1	Bm	P13	MDA5+ DM-Rem	IGHA	0.0821114
																											ADM032_TTCGAAGGTTGGTGGA-1	scB3-Naive	P03	Ctrl IIM	IGHV3-30*04		ADM035_CTGAAGTTCTTCAACT-1	Bm	P13	MDA5+ DM-Rem	IGHG	0.0572289
																											ADM038_GCACATATCTTGAGGT-1	scB3-Naive	P04	Ctrl IIM	IGHV3-74*01		ADM035_CTCTACGGTTCGTTGA-1	Atm	P13	MDA5+ DM-Rem	IGHM	0
																											ADM032_TACGGATAGGCCCGTT-1	scB8-ASC	P03	Ctrl IIM	IGHV3-30*04		scADM006_TCTTCGGGTTATCCGA-1	ASC	P10	MDA5+ DM-Act	IGHG	0.00903614
																											ADM032_TGTTCCGAGTGTACGG-1	scB3-Naive	P03	Ctrl IIM	IGHV3-30*04		scADM006_CCACTACGTCAGAGGT-1	ASC	P10	MDA5+ DM-Act	IGHA	0.0235988
																											ADM038_CAGAATCCAGCCTTTC-1	scB5-Switch Bm	P04	Ctrl IIM	IGHV4-31*03		scADM006_CCTATTACAAGCTGGA-1	ASC	P10	MDA5+ DM-Act	IGHA	0.0550459
																											ADM032_ACAGCTATCATAAAGG-1	scB5-Switch Bm	P03	Ctrl IIM	IGHV3-21*01		scADM006_CATGACAGTGCGCTTG-1	ASC	P10	MDA5+ DM-Act	IGHG	0.0623145
																											ADM032_ACGGCCACAGCTCCGA-1	scB3-Naive	P03	Ctrl IIM	IGHV1-69*04		scADM006_AACTCTTGTCAGAGGT-1	ASC	P10	MDA5+ DM-Act	IGHA	0.0451807
																											ADM038_CAGTAACGTTATCGGT-1	scB5-Switch Bm	P04	Ctrl IIM	IGHV3-74*01		ADM048_GACGTTAAGGGATCTG-1	Bm	H03	HD	IGHM	0.0535714
																											ADM038_GACACGCGTGAGTGAC-1	scB3-Naive	P04	Ctrl IIM	IGHV3-23*01		ADM048_CATCGAACACGAGGTA-1	Bm	H03	HD	IGHM	0.048048
																											ADM032_CGACCTTCAAAGAATC-1	scB3-Naive	P03	Ctrl IIM	IGHV3-23*01		scADM003_CCCAGTTTCCTTGCCA-1	ASC	P07	MDA5+ DM-Act	IGHG	0
																											ADM038_CAGAGAGCAGCATACT-1	scB4-Unswitch Bm	P04	Ctrl IIM	IGHV3-48*02		scADM001_CCGTTCAAGGTAGCTG-1	Bm	P06	MDA5+ DM-Act	IGHA	0.0481928
																											ADM032_GGTATTGGTTAAAGAC-1	scB3-Naive	P03	Ctrl IIM	IGHV4-39*01		scADM001_GATCTAGAGTAACCCT-1	Bm	P06	MDA5+ DM-Act	IGHG	0.0821114
																											ADM032_AATCCAGCATTTCAGG-1	scB3-Naive	P03	Ctrl IIM	IGHV1-18*01		scADM001_GACGCGTCATAAGACA-1	Bm	P06	MDA5+ DM-Act	IGHM	0.0591716
																											ADM038_CTCACACGTCTCTTAT-1	scB3-Naive	P04	Ctrl IIM	IGHV3-49*04		scADM001_GCCTCTAGTGTGGCTC-1	Atm	P06	MDA5+ DM-Act	IGHG	0.0437318
																											ADM038_CTCAGAACACCAGGTC-1	scB3-Naive	P04	Ctrl IIM	IGHV4-4*07		ADM048_GATCAGTGTACCGGCT-1	ASC	H04	HD	IGHA	0.0825959
																											ADM038_CTGCTGTTCGGCATCG-1	scB3-Naive	P04	Ctrl IIM	IGHV3-23*01		ADM048_CAGAGAGAGAAACCGC-1	ASC	H04	HD	IGHG	0.106509
																											ADM032_CTGAAGTCATTATCTC-1	scB2-ISG	P03	Ctrl IIM	IGHV3-7*01		ADM048_TGACTTTCAACGATGG-1	Bm	H04	HD	IGHM	0.0292398
																											ADM038_CGGACGTAGTCCTCCT-1	scB3-Naive	P04	Ctrl IIM	IGHV3-21*01		ADM048_CACCAGGCACGGTAAG-1	Bm	H03	HD	IGHM	0.026393
																											ADM038_ACTTGTTTCTTTAGGG-1	scB3-Naive	P04	Ctrl IIM	IGHV3-23*01		ADM048_CACCACTAGAAAGTGG-1	Bm	H03	HD	IGHA	0.108108
																											ADM038_ACTTGTTTCTTACCGC-1	scB5-Switch Bm	P04	Ctrl IIM	IGHV3-33*06		ADM048_CACACTCAGCTGGAAC-1	Bm	H04	HD	IGHG	0.0357143
																											ADM032_TACTTACAGACTAGGC-1	scB3-Naive	P03	Ctrl IIM	IGHV3-9*01		ADM048_AAGGTTCGTTCCGGCA-1	Bm	H03	HD	IGHD	0
																											ADM038_GACTACACATTGAGCT-1	scB5-Switch Bm	P04	Ctrl IIM	IGHV4-4*07		ADM047_TGGCTGGAGGTTCCTA-1	Bm	H02	HD	IGHG	0.0529412
																											ADM038_CCTACACTCGCGGATC-1	scB3-Naive	P04	Ctrl IIM	IGHV3-48*02		ADM047_TCAGCAACACACTGCG-1	Bm	H02	HD	IGHG	0.0680473
																											ADM032_AGAGTGGAGCGAAGGG-1	scB3-Naive	P03	Ctrl IIM	IGHV1-3*01		ADM047_TCACGAATCACATACG-1	Atm	H02	HD	IGHM	0
																											ADM038_CTACGTCTCCGCATCT-1	scB3-Naive	P04	Ctrl IIM	IGHV1-69*01		ADM047_GCTTGAAGTCCATGAT-1	Atm	H02	HD	IGHG	0.00898204
																											ADM032_CTACGTCCAAGCCGTC-1	scB3-Naive	P03	Ctrl IIM	IGHV1-69*06		ADM047_GAACATCGTTAGAACA-1	Bm	H02	HD	IGHA	0.109792
																											ADM038_CAGTAACCATAAGACA-1	scB6-Atm	P04	Ctrl IIM	IGHV1-69*04		ADM047_ACGATACAGTGGAGAA-1	Bm	P15	MDA5+ DM-Rem	IGHM	0.0408163
																											ADM038_CCTTCGACAAACGCGA-1	scB5-Switch Bm	P04	Ctrl IIM	IGHV3-7*05		ADM042_TCTATTGCAATGGAAT-1	Bm	H01	HD	IGHM	0.0057971
																											ADM032_CGAATGTGTATAAACG-1	scB5-Switch Bm	P03	Ctrl IIM	IGHV1-69*04		ADM042_TCCACACCAGCTGTGC-1	Bm	H01	HD	IGHM	0
																											ADM032_GGGCATCGTCTGATTG-1	scB2-ISG	P03	Ctrl IIM	IGHV1-69*04		ADM042_GTATCTTAGAAGGTGA-1	Bm	H01	HD	IGHM	0.0327381
																											ADM038_CACACAATCTCAAGTG-1	scB3-Naive	P04	Ctrl IIM	IGHV4-39*01		ADM042_GGTATTGCACCAGGCT-1	Atm	H01	HD	IGHG	0.0384615
																											ADM038_CGTCCATCACCGTTGG-1	scB3-Naive	P04	Ctrl IIM	IGHV3-30*04		ADM042_CCTTACGGTCTCCACT-1	Bm	H01	HD	IGHM	0.0353982
																											ADM038_GCGAGAAAGTCGAGTG-1	scB3-Naive	P04	Ctrl IIM	IGHV3-21*01		ADM042_TTGAACGTCGAACGGA-1	Bm	H01	HD	IGHG	0.105105
																											ADM032_CAGCTAACATGGTCTA-1	scB2-ISG	P03	Ctrl IIM	IGHV4-34*01		ADM042_CCGTACTCAGATAATG-1	Bm	H01	HD	IGHM	0.0233236
																											ADM038_CAAGATCAGTGGGATC-1	scB3-Naive	P04	Ctrl IIM	IGHV3-21*01		ADM042_CCATGTCGTGCTAGCC-1	Bm	H01	HD	IGHM	0.0268657
																											ADM038_CTCATTAAGGTGTTAA-1	scB5-Switch Bm	P04	Ctrl IIM	IGHV1-18*01		ADM042_TTATGCTGTGTGAAAT-1	Bm	H01	HD	IGHA	0.0151057
																											ADM038_CGAGAAGAGGTGACCA-1	scB2-ISG	P04	Ctrl IIM	IGHV1-18*04		ADM035_AGGTCATAGAAGGACA-1	Bm	P13	MDA5+ DM-Rem	IGHG	0.0766962
																											ADM032_ACATCAGTCGTATCAG-1	scB6-Atm	P03	Ctrl IIM	IGHV1-18*01		ADM025_CACACTCAGAAGGTGA-1	Bm	P08	MDA5+ DM-Act	IGHM	0
																											ADM032_GCAAACTGTCGTTGTA-1	scB4-Unswitch Bm	P03	Ctrl IIM	IGHV3-30*18		ADM035_AACTTTCTCCTGCCAT-1	Bm	P13	MDA5+ DM-Rem	IGHG	0.0332326
																											ADM038_AGGCCGTCATTGGGCC-1	scB5-Switch Bm	P04	Ctrl IIM	IGHV1-69*01		ADM042_GTTCGGGTCTGCAGTA-1	Bm	P05	Ctrl IIM	IGHG	0.054878
																											ADM032_CACATAGTCATCGGAT-1	scB3-Naive	P03	Ctrl IIM	IGHV3-21*01		ADM032_AACCATGTCATCGGAT-1	Bm	P03	Ctrl IIM	IGHM	0.0267062
																											ADM032_GAGTCCGCAAGACGTG-1	scB3-Naive	P03	Ctrl IIM	IGHV3-21*01		ADM027_GTTCTCGCATCGATTG-1	Bm	P11	MDA5+ DM-Act	IGHM	0.0291545
																											ADM032_TCGAGGCCACTATCTT-1	scB8-ASC	P03	Ctrl IIM	IGHV3-23*01		scADM006_TGTGGTAGTCTCTTTA-1	ASC	P10	MDA5+ DM-Act	IGHA	0.0263158
																											ADM032_CCTAGCTGTCATTAGC-1	scB7-pASC	P03	Ctrl IIM	IGHV3-23*01		scADM006_TCTATTGAGTTGCAGG-1	ASC	P10	MDA5+ DM-Act	IGHA	0.0233918
																											ADM032_CACACCTAGAGTCTGG-1	scB8-ASC	P03	Ctrl IIM	IGHV3-23*01		scADM006_TACTTACCACATGGGA-1	ASC	P10	MDA5+ DM-Act	IGHA	0.0233918
																											ADM032_GATCGTAGTCCCTACT-1	scB3-Naive	P03	Ctrl IIM	IGHV3-9*01		scADM006_TACCTTAAGCTCCTCT-1	ASC	P10	MDA5+ DM-Act	IGHA	0.0233918
																											ADM032_GTGCAGCAGCCGATTT-1	scB3-Naive	P03	Ctrl IIM	IGHV1-46*01		scADM006_AGCTTGATCAGCTCGG-1	ASC	P10	MDA5+ DM-Act	IGHA	0.0233918
																											ADM032_TATTACCTCAAAGTAG-1	scB3-Naive	P03	Ctrl IIM	IGHV3-48*03		scADM006_AAAGCAACATCGATTG-1	ASC	P10	MDA5+ DM-Act	IGHA	0.0555556
																											ADM038_TCAGATGCAAGCCATT-1	scB2-ISG	P04	Ctrl IIM	IGHV3-23*01		scADM006_ATAACGCGTCTCCATC-1	ASC	P10	MDA5+ DM-Act	IGHA	0.0204678
																											ADM032_GGGAGATTCATTATCC-1	scB8-ASC	P03	Ctrl IIM	IGHV4-30-4*01		scADM006_TCTATTGGTACATCCA-1	ASC	P10	MDA5+ DM-Act	IGHA	0.0168539
																											ADM032_ATCACGACACGTGAGA-1	scB3-Naive	P03	Ctrl IIM	IGHV4-4*07		scADM006_GTGCGGTTCCAGTAGT-1	ASC	P10	MDA5+ DM-Act	IGHA	0.0168539
																											ADM038_CGGAGCTGTCTAGCGC-1	scB5-Switch Bm	P04	Ctrl IIM	IGHV3-30*04		scADM006_GATCAGTTCAGCTCGG-1	ASC	P10	MDA5+ DM-Act	IGHA	0.0168539
																											ADM038_CGGAGTCAGAGAACAG-1	scB3-Naive	P04	Ctrl IIM	IGHV3-7*01		scADM006_GAGGTGAGTCCGAACC-1	ASC	P10	MDA5+ DM-Act	IGHA	0.0168539
																											ADM038_CATATGGGTGATGATA-1	scB3-Naive	P04	Ctrl IIM	IGHV3-7*03		scADM006_CTGTTTAGTGTAATGA-1	ASC	P10	MDA5+ DM-Act	IGHA	0.0196629
																											ADM032_TCAGGTACATTCCTCG-1	scB5-Switch Bm	P03	Ctrl IIM	IGHV3-7*01		scADM006_CGTCCATGTCCTGCTT-1	ASC	P10	MDA5+ DM-Act	IGHA	0.0168539
																											ADM032_AGTCTTTTCCGTCATC-1	scB4-Unswitch Bm	P03	Ctrl IIM	IGHV3-7*01		scADM006_CCTATTATCTCCCTGA-1	ASC	P10	MDA5+ DM-Act	IGHA	0.0308989
																											ADM038_AGTTGGTGTTTAGCTG-1	scB4-Unswitch Bm	P04	Ctrl IIM	IGHV3-48*03		scADM006_CAGTAACTCCCAGGTG-1	ASC	P10	MDA5+ DM-Act	IGHA	0.0308989
																											ADM038_ACTGCTCAGGTAGCTG-1	scB3-Naive	P04	Ctrl IIM	IGHV3-21*01		scADM006_ATTACTCTCAAACGGG-1	ASC	P10	MDA5+ DM-Act	IGHA	0.0168539
																											ADM032_TCAGGTAAGGTTCCTA-1	scB3-Naive	P03	Ctrl IIM	IGHV3-48*03		scADM006_AGGCCACGTATGAAAC-1	ASC	P10	MDA5+ DM-Act	IGHA	0.0168539
																											ADM032_CCTCAGTTCTAGAGTC-1	scB1-Tr	P03	Ctrl IIM	IGHV3-21*01		scADM006_AGACGTTAGTATCGAA-1	ASC	P10	MDA5+ DM-Act	IGHA	0.0168539
																											ADM032_CGTTCTGAGGCTAGGT-1	scB7-pASC	P03	Ctrl IIM	IGHV3-48*03		scADM006_ACTGAGTAGGGATGGG-1	ASC	P10	MDA5+ DM-Act	IGHA	0.0168539
																											ADM032_ACGGCCATCTGTCCGT-1	scB4-Unswitch Bm	P03	Ctrl IIM	IGHV3-48*03		scADM006_ACCGTAAGTGAAATCA-1	ASC	P10	MDA5+ DM-Act	IGHA	0.0168539
																											ADM038_TCACAAGTCCCTCTTT-1	scB3-Naive	P04	Ctrl IIM	IGHV1-24*01		scADM006_ACACCGGAGTGGGATC-1	ASC	P10	MDA5+ DM-Act	IGHA	0.0308989
																											ADM038_GAAGCAGTCTGATTCT-1	scB3-Naive	P04	Ctrl IIM	IGHV3-11*01		scADM006_CTGCTGTCAGACGCAA-1	ASC	P10	MDA5+ DM-Act	IGHG	0.0280899
																											ADM038_CCACGGAAGGTGATAT-1	scB6-Atm	P04	Ctrl IIM	IGHV3-11*01		scADM006_AGTTGGTCAGCTGCAC-1	ASC	P10	MDA5+ DM-Act	IGHG	0.0280899
																											ADM038_AGCAGCCGTGATGTCT-1	scB1-Tr	P04	Ctrl IIM	IGHV3-11*01		scADM006_GATTCAGGTTCTGTTT-1	ASC	P10	MDA5+ DM-Act	IGHG	0.0258621
																											ADM032_GCGACCACAATGGATA-1	scB3-Naive	P03	Ctrl IIM	IGHV3-11*05		scADM006_GAACGGATCTGGTATG-1	ASC	P10	MDA5+ DM-Act	IGHA	0.0408163
																											ADM032_ATCTGCCTCCAACCAA-1	scB5-Switch Bm	P03	Ctrl IIM	IGHV3-11*05		scADM006_CTCACACCAGGCGATA-1	ASC	P10	MDA5+ DM-Act	IGHA	0.0935673
																											ADM032_TTTGCGCTCCTCAACC-1	scB5-Switch Bm	P03	Ctrl IIM	IGHV3-11*05		scADM005_GCTTGAAGTCAACATC-1	Bm	P09	MDA5+ DM-Act	IGHM	0.107872
																											ADM032_GACGTTATCAATCACG-1	scB7-pASC	P03	Ctrl IIM	IGHV3-11*05		scADM005_CGAGCCATCGCTTGTC-1	Bm	P09	MDA5+ DM-Act	IGHA	0.0322581
																											ADM032_AGTGGGAAGTCGTACT-1	scB3-Naive	P03	Ctrl IIM	IGHV3-11*01		scADM005_GCAGCCAAGAGCTGGT-1	ASC	P09	MDA5+ DM-Act	IGHA	0.0350877
																											ADM032_TTGCCGTCATGCCACG-1	scB8-ASC	P03	Ctrl IIM	IGHV3-11*01		scADM005_CAAGGCCGTCCGTTAA-1	Bm	P09	MDA5+ DM-Act	IGHA	0.0874636
																											ADM038_TGAGCCGCATCGACGC-1	scB3-Naive	P04	Ctrl IIM	IGHV3-21*01		scADM003_GGACATTAGTGGAGTC-1	ASC	P07	MDA5+ DM-Act	IGHG	0.0707965
																											ADM038_CTGGTCTGTGACGCCT-1	scB3-Naive	P04	Ctrl IIM	IGHV3-21*01		scADM003_TTTGGTTCACGGTGTC-1	ASC	P07	MDA5+ DM-Act	IGHG	0.0737463
																											ADM038_AACTTTCGTCTGCAAT-1	scB4-Unswitch Bm	P04	Ctrl IIM	IGHV3-21*01		scADM003_TGCTACCGTCCAAGTT-1	ASC	P07	MDA5+ DM-Act	IGHG	0.0707965
																											ADM032_GTGCAGCGTCACAAGG-1	scB3-Naive	P03	Ctrl IIM	IGHV3-21*01		ADM032_CCACCTATCCCTGACT-1	ASC	P03	Ctrl IIM	IGHA	0.0532544
																											ADM032_GACTAACTCCACGTTC-1	scB3-Naive	P03	Ctrl IIM	IGHV3-21*01		ADM048_TTCTCAATCAGAGCTT-1	Atm	H04	HD	IGHG	0.0502959
																											ADM032_AGCTTGACAGGGATTG-1	scB3-Naive	P03	Ctrl IIM	IGHV3-21*01		ADM048_TTAGGCACAATCGGTT-1	Bm	H04	HD	IGHM	0.0264706
																											ADM032_TACGGTACAGGTCCAC-1	scB3-Naive	P03	Ctrl IIM	IGHV3-21*01		ADM048_GTGTTAGGTCTAAAGA-1	Bm	H03	HD	IGHM	0.0862069
																											ADM032_GTAACGTAGAACAACT-1	scB3-Naive	P03	Ctrl IIM	IGHV3-21*01		ADM048_CCACGGAGTGTAATGA-1	ASC	H03	HD	IGHA	0.0230548
																											ADM032_CGCGGTAAGGCGTACA-1	scB3-Naive	P03	Ctrl IIM	IGHV3-21*01		ADM042_CACAGTAAGATCCCGC-1	Bm	H01	HD	IGHG	0.0393939
																											ADM032_TATCAGGTCTTTACAC-1	scB8-ASC	P03	Ctrl IIM	IGHV3-21*01		ADM048_CGACTTCAGGAGTAGA-1	Bm	H04	HD	IGHG	0.0823864
																											ADM032_CCTTCCCTCGCACTCT-1	scB8-ASC	P03	Ctrl IIM	IGHV3-21*02		ADM048_CATTCGCAGTCGTTTG-1	Bm	H04	HD	IGHG	0.0701754
																											ADM032_TGTCCCATCTCTAGGA-1	scB8-ASC	P03	Ctrl IIM	IGHV3-64*01		ADM048_ATGGGAGCATCGGACC-1	ASC	H04	HD	IGHA	0.103746
																											ADM038_TCTTCGGTCTCTAAGG-1	scB1-Tr	P04	Ctrl IIM	IGHV3-33*06		ADM048_ACAGCCGAGGACTGGT-1	Bm	H03	HD	IGHM	0.104956
																											ADM038_GAATAAGAGAGAGCTC-1	scB5-Switch Bm	P04	Ctrl IIM	IGHV3-33*03		ADM047_AGAGCGAAGAGCTGGT-1	ASC	H02	HD	IGHM	0.0537313
																											ADM032_TGGTTAGGTTCCCGAG-1	scB8-ASC	P03	Ctrl IIM	IGHV3-64D*09		ADM047_ACAGCTACACTGTTAG-1	Bm	H02	HD	IGHG	0.080597
																											ADM038_TGAAAGAAGGACAGCT-1	scB3-Naive	P04	Ctrl IIM	IGHV3-30*04		ADM042_CGTGTCTAGGTGCTTT-1	Bm	H01	HD	IGHM	0.0630372
																											ADM038_CTCGTCAGTCCAGTTA-1	scB3-Naive	P04	Ctrl IIM	IGHV3-30*04		ADM035_ACTTGTTGTCTAGTGT-1	Bm	P12	MDA5+ DM-Act	IGHM	0
																											ADM038_CATATGGAGTCTCAAC-1	scB3-Naive	P04	Ctrl IIM	IGHV3-30*04		ADM032_CCGGGATTCTCACATT-1	ASC	P03	Ctrl IIM	IGHA	0.0686567
																											ADM038_ATGCGATGTATGAAAC-1	scB3-Naive	P04	Ctrl IIM	IGHV3-30*04		ADM032_CATATTCTCATCGCTC-1	ASC	P03	Ctrl IIM	IGHA	0.0532544
																											ADM038_AATCCAGTCAATCTCT-1	scB5-Switch Bm	P04	Ctrl IIM	IGHV3-30*04		ADM032_CAAGAAAGTGGCCCTA-1	Bm	P02	Ctrl IIM	IGHM	0
																											ADM032_CGATCGGTCATGCAAC-1	scB3-Naive	P03	Ctrl IIM	IGHV3-30*04		ADM032_GAATAAGTCCTCAATT-1	Bm	P02	Ctrl IIM	IGHD	0
																											ADM032_GTTACAGAGGCACATG-1	scB8-ASC	P03	Ctrl IIM	IGHV3-30*04		scADM006_GATCAGTAGATCCTGT-1	ASC	P10	MDA5+ DM-Act	IGHA	0.058651
																											ADM032_AACTCTTAGAGTAAGG-1	scB5-Switch Bm	P03	Ctrl IIM	IGHV3-30*04		scADM006_CAACCTCGTTTGTTTC-1	ASC	P10	MDA5+ DM-Act	IGHA	0.0612245
																											ADM032_TGATTTCAGTGTCCCG-1	scB4-Unswitch Bm	P03	Ctrl IIM	IGHV3-30*04		scADM006_ACCTTTACAGATCTGT-1	ASC	P10	MDA5+ DM-Act	IGHG	0.0621302
																											ADM038_TGCGGGTGTCTGCAAT-1	scB5-Switch Bm	P04	Ctrl IIM	IGHV1-8*01		scADM006_AACTGGTTCGTTACGA-1	ASC	P10	MDA5+ DM-Act	IGHG	0.125
																											ADM038_GGACAAGGTCGGCTCA-1	scB3-Naive	P04	Ctrl IIM	IGHV4-38-2*02		scADM005_CAACCTCGTAGCTTGT-1	Atm	P09	MDA5+ DM-Act	IGHA	0.0615836
																											ADM038_GCGGGTTTCGGAGCAA-1	scB1-Tr	P04	Ctrl IIM	IGHV4-38-2*02		scADM005_GGTATTGCAGGTCCAC-1	Bm	P09	MDA5+ DM-Act	IGHA	0.0806916
																											ADM038_CACCAGGAGGGCTTCC-1	scB5-Switch Bm	P04	Ctrl IIM	IGHV4-38-2*01		scADM005_ACATCAGCAAGGACAC-1	Bm	P09	MDA5+ DM-Act	IGHA	0.0381232
																											ADM038_AAACGGGTCCCATTAT-1	scB5-Switch Bm	P04	Ctrl IIM	IGHV4-38-2*02		scADM005_ACATGGTAGGCTAGAC-1	Bm	P09	MDA5+ DM-Act	IGHG	0.0437318
																											ADM032_TCAGGTAAGCCGCCTA-1	scB3-Naive	P03	Ctrl IIM	IGHV3-13*04		scADM005_GTGAAGGTCTCTTGAT-1	Bm	P09	MDA5+ DM-Act	IGHA	0.11276
																											ADM032_ACTGAGTGTCATATGC-1	scB3-Naive	P03	Ctrl IIM	IGHV4-61*01		scADM005_ACCCACTGTGCCTTGG-1	Bm	P09	MDA5+ DM-Act	IGHA	0.167164
																											ADM038_TCGCGTTGTAAGGATT-1	scB2-ISG	P04	Ctrl IIM	IGHV4-39*01		scADM005_GTAACTGGTCTCTCGT-1	ASC	P09	MDA5+ DM-Act	IGHG	0.0914454
																											ADM038_GTAACGTCAAGCGTAG-1	scB3-Naive	P04	Ctrl IIM	IGHV4-39*01		ADM035_CAGAATCGTACTCAAC-1	Bm	P13	MDA5+ DM-Rem	IGHM	0.0835821
																											ADM038_GAACCTAGTTCAGGCC-1	scB3-Naive	P04	Ctrl IIM	IGHV4-39*01		scADM001_ATGAGGGCAATCAGAA-1	Bm	P06	MDA5+ DM-Act	IGHG	0.0294118
																											ADM038_CGATGGCAGACCTAGG-1	scB1-Tr	P04	Ctrl IIM	IGHV4-39*01		scADM001_TCACGAAAGCATGGCA-1	Bm	P06	MDA5+ DM-Act	IGHM	0
																											ADM038_AGTTGGTTCGTTACGA-1	scB3-Naive	P04	Ctrl IIM	IGHV4-39*01		scADM001_AACTTTCCATTAGCCA-1	Bm	P06	MDA5+ DM-Act	IGHM	0
																											ADM032_CATCGGGTCCGTCATC-1	scB3-Naive	P03	Ctrl IIM	IGHV4-39*01		ADM048_GGACATTTCACTTATC-1	Bm	H04	HD	IGHG	0.0473373
																											ADM032_CCATGTCAGTCGAGTG-1	scB3-Naive	P03	Ctrl IIM	IGHV4-39*01		ADM048_GGACAAGGTCAGTGGA-1	Bm	H04	HD	IGHG	0.118343
																											ADM032_AAACCTGGTATTCTCT-1	scB8-ASC	P03	Ctrl IIM	IGHV4-39*01		ADM048_GATCGATAGAGAGCTC-1	Bm	H04	HD	IGHG	0.118694
																											ADM032_CGACCTTCAAGTAGTA-1	scB3-Naive	P03	Ctrl IIM	IGHV4-39*01		ADM032_GTACGTATCGTCCGTT-1	Bm	P02	Ctrl IIM	IGHG	0.0798817
																											ADM032_CTCTACGCAAACGCGA-1	scB8-ASC	P03	Ctrl IIM	IGHV4-39*01		ADM048_CGTTGGGCATACGCCG-1	Bm	H03	HD	IGHG	0.0660661
																											ADM038_ATCACGAAGGGAACGG-1	scB4-Unswitch Bm	P04	Ctrl IIM	IGHV4-4*07		ADM048_CAGTCCTCACCAGGCT-1	Bm	H03	HD	IGHM	0.091716
																											ADM038_AACTCCCAGTCCTCCT-1	scB3-Naive	P04	Ctrl IIM	IGHV4-4*07		ADM048_ATGTGTGTCTCCTATA-1	Bm	H03	HD	IGHG	0.0595238
																											ADM032_ATCTACTAGTCCATAC-1	scB5-Switch Bm	P03	Ctrl IIM	IGHV2-70*15		ADM048_ATCACGAGTCTCATCC-1	Bm	H03	HD	IGHG	0.0458716
																											ADM032_CGACCTTAGACTCGGA-1	scB4-Unswitch Bm	P03	Ctrl IIM	IGHV4-59*08		ADM032_CGGGTCAGTTCAGTAC-1	Atm	P03	Ctrl IIM	IGHG	0.0368098
																											ADM032_ATCATCTAGCATGGCA-1	scB5-Switch Bm	P03	Ctrl IIM	IGHV4-59*01		ADM047_CTTCTCTCAGTCTTCC-1	Bm	H02	HD	IGHG	0.0672783
																											ADM038_GTTCATTTCTATCCCG-1	scB3-Naive	P04	Ctrl IIM	IGHV4-59*01		ADM047_AGTTGGTTCTTCGGTC-1	Bm	H02	HD	IGHG	0.0670554
																											ADM038_GTAGGCCGTGTGAAAT-1	scB3-Naive	P04	Ctrl IIM	IGHV4-59*01		ADM042_CACACTCTCGGAGCAA-1	Bm	H01	HD	IGHG	0.0707965
																											ADM038_GTACTTTGTGTTGAGG-1	scB6-Atm	P04	Ctrl IIM	IGHV4-59*01		ADM042_AGCAGCCTCTCCTATA-1	Bm	P14	MDA5+ DM-Rem	IGHG	0.0789474
																											ADM038_GGGAGATAGCCAGGAT-1	scB3-Naive	P04	Ctrl IIM	IGHV4-59*01		ADM042_ACGGGCTCAGCCAATT-1	Bm	H01	HD	IGHM	0.00292398
																											ADM032_ACCGTAAAGATATACG-1	scB7-pASC	P03	Ctrl IIM	IGHV4-59*08		ADM032_CAGGTGCAGAGGTTAT-1	Bm	P03	Ctrl IIM	IGHM	0
																											ADM038_TACTCATCACCGGAAA-1	scB3-Naive	P04	Ctrl IIM	IGHV3-20*01		ADM042_ACATGGTCAGTCAGAG-1	Bm	H01	HD	IGHG	0.0414201
																											ADM032_CCGGTAGTCGCCGTGA-1	scB5-Switch Bm	P03	Ctrl IIM	IGHV3-20*04		ADM042_ACAGCCGCAAGCCGCT-1	Bm	P05	Ctrl IIM	IGHM	0
																											ADM038_CTAGCCTGTATATCCG-1	scB2-ISG	P04	Ctrl IIM	IGHV3-11*01		ADM038_TTGACTTCACCCTATC-1	Atm	P04	Ctrl IIM	IGHG	0.111782
																											ADM032_CCTTCGACACTTCTGC-1	scB3-Naive	P03	Ctrl IIM	IGHV3-11*01		ADM032_GTTTCTAGTGAGGGAG-1	Bm	P03	Ctrl IIM	IGHA	0.0532544
																											ADM032_CATCAGAGTGAGCGAT-1	scB5-Switch Bm	P03	Ctrl IIM	IGHV3-11*01		ADM032_TACGGGCAGTGTCCCG-1	ASC	P03	Ctrl IIM	IGHG	0.132132
																											ADM038_CTGATCCTCGGTCTAA-1	scB3-Naive	P04	Ctrl IIM	IGHV3-21*01		ADM027_TGGTTCCGTACATGTC-1	Bm	P11	MDA5+ DM-Act	IGHG	0.026087
																											ADM038_CATGGCGCACGAAGCA-1	scB4-Unswitch Bm	P04	Ctrl IIM	IGHV3-21*01		ADM027_TTAGGCAAGGTCATCT-1	Bm	P11	MDA5+ DM-Act	IGHG	0
																											ADM032_CTCCTAGTCACGAAGG-1	scB3-Naive	P03	Ctrl IIM	IGHV3-21*01		scADM005_AGCATACTCAGTTTGG-1	Bm	P09	MDA5+ DM-Act	IGHD	0
																											ADM032_CTAGCCTGTCTCATCC-1	scB3-Naive	P03	Ctrl IIM	IGHV3-21*01		scADM005_TTCTTAGGTGGTGTAG-1	ASC	P09	MDA5+ DM-Act	IGHG	0.0516717
																											ADM032_TTTGCGCTCATAGCAC-1	scB4-Unswitch Bm	P03	Ctrl IIM	IGHV3-21*01		scADM005_CTTACCGTCTTGCATT-1	ASC	P09	MDA5+ DM-Act	IGHG	0.0516717
																											ADM032_CGGACTGAGGTGATTA-1	scB3-Naive	P03	Ctrl IIM	IGHV3-21*01		scADM005_CAAGATCTCATGTCTT-1	ASC	P09	MDA5+ DM-Act	IGHG	0.0516717
																											ADM032_TCAACGATCCCTAACC-1	scB5-Switch Bm	P03	Ctrl IIM	IGHV6-1*01		ADM027_CCGGGATGTTACTGAC-1	Bm	P11	MDA5+ DM-Act	IGHG	0.0176991
																											ADM038_TCATTACCACCCTATC-1	scB3-Naive	P04	Ctrl IIM	IGHV3-30*04		scADM005_ATAAGAGTCTTGTCAT-1	Bm	P09	MDA5+ DM-Act	IGHD	0
																											ADM038_TACTTACGTATTCGTG-1	scB3-Naive	P04	Ctrl IIM	IGHV3-30*04		ADM035_TAGCCGGGTGAAATCA-1	Bm	P12	MDA5+ DM-Act	IGHM	0
																											ADM038_GCGCGATGTACGACCC-1	scB5-Switch Bm	P04	Ctrl IIM	IGHV3-30*04		scADM003_GGAATAAGTGAGGGAG-1	ASC	P07	MDA5+ DM-Act	IGHG	0.0656716
																											ADM038_CCACCTACATTAACCG-1	scB3-Naive	P04	Ctrl IIM	IGHV3-30*04		scADM001_CGATGGCGTCTAGTCA-1	Bm	P06	MDA5+ DM-Act	IGHM	0
																											ADM038_AAATGCCAGGTGTGGT-1	scB3-Naive	P04	Ctrl IIM	IGHV3-30*04		scADM001_TTTGCGCGTACCAGTT-1	Atm	P06	MDA5+ DM-Act	IGHA	0.19403
																											ADM038_AAACGGGCACTAAGTC-1	scB3-Naive	P04	Ctrl IIM	IGHV3-30*04		scADM001_TGTTCCGTCTCTGCTG-1	Atm	P06	MDA5+ DM-Act	IGHA	0.19403
																											ADM032_ACGATACTCGAACGGA-1	scB3-Naive	P03	Ctrl IIM	IGHV3-30*18		scADM001_CGTTCTGCACGAGAGT-1	Atm	P06	MDA5+ DM-Act	IGHG	0.0870871
																											ADM032_CATCCACGTTATGCGT-1	scB2-ISG	P03	Ctrl IIM	IGHV3-30-3*01		scADM001_GACGCGTTCCGTCATC-1	Bm	P06	MDA5+ DM-Act	IGHA	0.0543807
																											ADM032_CAAGAAATCTCGCTTG-1	scB3-Naive	P03	Ctrl IIM	IGHV3-30*18		scADM001_TCTTCGGGTTCACCTC-1	Bm	P06	MDA5+ DM-Act	IGHG	0.096875
																											ADM032_GACTGCGAGTGAAGTT-1	scB3-Naive	P03	Ctrl IIM	IGHV3-30-3*01		scADM001_GCAGTTACAGGTCTCG-1	Atm	P06	MDA5+ DM-Act	IGHG	0.0900621
																											ADM038_GTCCTCAAGAATAGGG-1	scB3-Naive	P04	Ctrl IIM	IGHV3-33*06		scADM001_TTCGAAGTCGCAAACT-1	Bm	P06	MDA5+ DM-Act	IGHG	0.0458716
																											ADM032_CTACATTGTCGACTAT-1	scB8-ASC	P03	Ctrl IIM	IGHV3-33*01		ADM048_GGGTTGCTCTCGCTTG-1	Bm	H03	HD	IGHA	0.0746269
																											ADM038_TCGGGACGTACTCGCG-1	scB5-Switch Bm	P04	Ctrl IIM	IGHV3-66*01		ADM048_AACTCTTCATGTTCCC-1	Atm	H04	HD	IGHM	0
																											ADM038_TTAGGACAGGATGGAA-1	scB6-Atm	P04	Ctrl IIM	IGHV1-2*02		ADM042_GGACATTAGCTGAAAT-1	Bm	H01	HD	IGHG	0.147692
																											ADM038_TACGGGCTCAGTTCGA-1	scB1-Tr	P04	Ctrl IIM	IGHV1-2*02		ADM042_CATCAAGTCAAACAAG-1	Bm	P14	MDA5+ DM-Rem	IGHA	0.0451807
																											ADM038_CACCACTTCCTGCCAT-1	scB1-Tr	P04	Ctrl IIM	IGHV1-2*05		ADM042_AGCGGTCTCTTTACAC-1	Bm	P14	MDA5+ DM-Rem	IGHM	0
																											ADM032_CGCTATCAGACGCTTT-1	scB3-Naive	P03	Ctrl IIM	IGHV1-2*02		ADM025_GCGCAACGTACCGAGA-1	Bm	P08	MDA5+ DM-Act	IGHD	0
																											ADM038_TAGAGCTAGGGCACTA-1	scB3-Naive	P04	Ctrl IIM	IGHV3-30*04		ADM035_GGCGTGTGTCTGGAGA-1	Atm	P12	MDA5+ DM-Act	IGHM	0.00301205
																											ADM038_GAAACTCTCTGAAAGA-1	scB2-ISG	P04	Ctrl IIM	IGHV3-66*01		ADM035_CTCAGAAAGAGAGCTC-1	Bm	P13	MDA5+ DM-Rem	IGHM	0.00310559
																											ADM038_ATCATGGAGGACAGCT-1	scB2-ISG	P04	Ctrl IIM	IGHV3-66*01		ADM035_CACAAACGTCCAGTGC-1	Bm	P13	MDA5+ DM-Rem	IGHM	0.00310559
																											ADM038_ACTGCTCTCGTTTATC-1	scB6-Atm	P04	Ctrl IIM	IGHV3-66*01		ADM035_CTAGAGTGTGTGGTTT-1	Bm	P13	MDA5+ DM-Rem	IGHM	0.0678466
																											ADM032_CACAGTACACCAACCG-1	scB7-pASC	P03	Ctrl IIM	IGHV3-66*01		ADM035_CGTCAGGCACAGACAG-1	ASC	P12	MDA5+ DM-Act	IGHM	0
																											ADM038_TCAGATGAGATCTGAA-1	scB3-Naive	P04	Ctrl IIM	IGHV3-30*04		scADM006_CTAACTTCATATGGTC-1	ASC	P10	MDA5+ DM-Act	IGHA	0.155015
																											ADM038_GGCGTGTGTCAGTGGA-1	scB3-Naive	P04	Ctrl IIM	IGHV3-30*04		scADM006_CGAATGTTCCCATTAT-1	ASC	P10	MDA5+ DM-Act	IGHA	0.112462
																											ADM038_GCGCCAAGTGACCAAG-1	scB2-ISG	P04	Ctrl IIM	IGHV3-30*04		ADM035_CCATTCGGTTGATTCG-1	Bm	P12	MDA5+ DM-Act	IGHA	0.0358209
																											ADM038_CTGTGCTTCGTACCGG-1	scB2-ISG	P04	Ctrl IIM	IGHV3-33*06		ADM035_CAGATCAAGGCCCGTT-1	ASC	P12	MDA5+ DM-Act	IGHA	0.119632
																											ADM038_CGTCTACTCATGGTCA-1	scB3-Naive	P04	Ctrl IIM	IGHV3-30*04		ADM035_AATCCAGTCTAACGGT-1	ASC	P12	MDA5+ DM-Act	IGHA	0.119632
																											ADM038_CCGTACTTCTGAGGGA-1	scB3-Naive	P04	Ctrl IIM	IGHV3-30*04		scADM006_GATCAGTGTTCGGCAC-1	ASC	P10	MDA5+ DM-Act	IGHA	0.0959752
																											ADM038_AGTGAGGGTTCAGGCC-1	scB3-Naive	P04	Ctrl IIM	IGHV3-30*04		ADM032_ATCCGAAAGTAATCCC-1	Bm	P03	Ctrl IIM	IGHM	0
																											ADM038_AAGTCTGGTGATGATA-1	scB3-Naive	P04	Ctrl IIM	IGHV3-30*04		ADM032_AGTCTTTCATGCGCAC-1	Bm	P02	Ctrl IIM	IGHM	0
																											ADM032_CACCTTGGTCCGTGAC-1	scB3-Naive	P03	Ctrl IIM	IGHV3-30-3*01		ADM032_AGAGCTTAGGATATAC-1	Bm	P02	Ctrl IIM	IGHM	0
																											ADM032_TGTGTTTGTCATCGGC-1	scB3-Naive	P03	Ctrl IIM	IGHV3-30*04		ADM032_ATCGAGTCACACATGT-1	Bm	P02	Ctrl IIM	IGHM	0
																											ADM032_GGGTCTGAGCATGGCA-1	scB4-Unswitch Bm	P03	Ctrl IIM	IGHV3-30*04		ADM027_ACACCAAAGACAGACC-1	Bm	P11	MDA5+ DM-Act	IGHG	0.0301205
																											ADM032_GCATGTACAATCACAC-1	scB2-ISG	P03	Ctrl IIM	IGHV3-30*04		ADM027_TATTACCCAATTCCTT-1	Bm	P11	MDA5+ DM-Act	IGHM	0
																											ADM032_GCTGCGAGTTTAGCTG-1	scB3-Naive	P03	Ctrl IIM	IGHV3-30*04		scADM006_TACTTACGTCATCGGC-1	Bm	P10	MDA5+ DM-Act	IGHA	0.0369231
																											ADM032_CACAAACTCCCTTGCA-1	scB3-Naive	P03	Ctrl IIM	IGHV3-30*18		scADM006_TACAGTGGTGAGGCTA-1	ASC	P10	MDA5+ DM-Act	IGHA	0.0414201
																											ADM038_TTTACTGTCGTGGTCG-1	scB3-Naive	P04	Ctrl IIM	IGHV3-23*01		scADM006_GGAGCAAGTTATTCTC-1	ASC	P10	MDA5+ DM-Act	IGHG	0.0898204
																											ADM038_TTGGCAACACCCATGG-1	scB1-Tr	P04	Ctrl IIM	IGHV3-23*01		scADM006_GGAAAGCGTCTAGGTT-1	ASC	P10	MDA5+ DM-Act	IGHA	0.0739645
																											ADM038_TGGTTAGTCTGAGTGT-1	scB6-Atm	P04	Ctrl IIM	IGHV3-23*01		scADM006_ACACCGGCACAAGTAA-1	ASC	P10	MDA5+ DM-Act	IGHG	0.0119403
																											ADM038_TCGGTAAAGGAGTTGC-1	scB2-ISG	P04	Ctrl IIM	IGHV3-23*01		scADM006_CTCGTCATCGCCAAAT-1	ASC	P10	MDA5+ DM-Act	IGHG	0.0271084
																											ADM038_TCCACACCAGACGCCT-1	scB4-Unswitch Bm	P04	Ctrl IIM	IGHV3-23*01		scADM005_TAAACCGCACAGAGGT-1	Bm	P09	MDA5+ DM-Act	IGHM	0.0769231
																											ADM038_TAAGAGAGTCCAAGTT-1	scB3-Naive	P04	Ctrl IIM	IGHV3-23*01		scADM006_AAGGAGCCAGCTGCTG-1	ASC	P10	MDA5+ DM-Act	IGHG	0.00598802
																											ADM038_GAGGTGACAGACAAGC-1	scB3-Naive	P04	Ctrl IIM	IGHV3-23*01		scADM005_GCGGGTTAGGGAACGG-1	ASC	P09	MDA5+ DM-Act	IGHA	0.0762195
																											ADM038_GTACTTTAGCGTAGTG-1	scB5-Switch Bm	P04	Ctrl IIM	IGHV3-23*01		scADM005_CATGACAAGTCGATAA-1	Bm	P09	MDA5+ DM-Act	IGHA	0.0686567
																											ADM038_GGACGTCCACTTAAGC-1	scB3-Naive	P04	Ctrl IIM	IGHV3-23*01		scADM005_AAAGATGGTGGACGAT-1	Bm	P09	MDA5+ DM-Act	IGHA	0.0845921
																											ADM038_CGAGCACAGCGTAGTG-1	scB5-Switch Bm	P04	Ctrl IIM	IGHV3-23*01		scADM005_AGCTCCTTCCTCTAGC-1	Bm	P09	MDA5+ DM-Act	IGHA	0.0487805
																											ADM038_CCCAGTTCATGGGACA-1	scB4-Unswitch Bm	P04	Ctrl IIM	IGHV3-23*01		scADM005_ATGAGGGCAACTGCTA-1	Bm	P09	MDA5+ DM-Act	IGHG	0.0861538
																											ADM038_CAACTAGAGATGTGGC-1	scB4-Unswitch Bm	P04	Ctrl IIM	IGHV3-23*01		scADM005_GCATGTAAGTACTTGC-1	Bm	P09	MDA5+ DM-Act	IGHD	0.0617647
																											ADM038_ATAGACCGTCGGCTCA-1	scB5-Switch Bm	P04	Ctrl IIM	IGHV3-23*01		scADM005_AGCATACAGTGAATTG-1	Bm	P09	MDA5+ DM-Act	IGHA	0.0474777
																											ADM038_ACACCAACAGGCGATA-1	scB5-Switch Bm	P04	Ctrl IIM	IGHV3-23*01		scADM005_GTAACTGTCAACGAAA-1	Atm	P09	MDA5+ DM-Act	IGHA	0.0425532
																											ADM032_CACACAATCATCTGTT-1	scB3-Naive	P03	Ctrl IIM	IGHV3-23*01		scADM005_TATGCCCTCATGCATG-1	Bm	P09	MDA5+ DM-Act	IGHM	0.122024
																											ADM032_TGTATTCCAAACCCAT-1	scB5-Switch Bm	P03	Ctrl IIM	IGHV3-23*01		scADM005_TCCACACCAGCTGCAC-1	Bm	P09	MDA5+ DM-Act	IGHA	0.0670554
																											ADM032_TGCCCTATCTTCAACT-1	scB3-Naive	P03	Ctrl IIM	IGHV3-23*01		scADM003_CGATCGGCATGCAATC-1	ASC	P07	MDA5+ DM-Act	IGHG	0.0457317
																											ADM032_ACGAGCCCACGCATCG-1	scB3-Naive	P03	Ctrl IIM	IGHV3-23*01		scADM003_CGTTCTGAGATAGTCA-1	ASC	P07	MDA5+ DM-Act	IGHA	0.137615
																											ADM032_ATCTGCCAGCGAAGGG-1	scB2-ISG	P03	Ctrl IIM	IGHV3-23*01		scADM003_CCCAGTTCACCAACCG-1	ASC	P07	MDA5+ DM-Act	IGHA	0.137615
																											ADM032_GATCGTAGTTGGAGGT-1	scB5-Switch Bm	P03	Ctrl IIM	IGHV3-23*01		scADM003_TTAGGCAGTGCAACGA-1	ASC	P07	MDA5+ DM-Act	IGHA	0.0744048
																											ADM032_GAATAAGGTGGTTTCA-1	scB3-Naive	P03	Ctrl IIM	IGHV3-23*01		scADM003_TCGTAGAGTAGGGACT-1	ASC	P07	MDA5+ DM-Act	IGHA	0.105919
																											ADM032_ACTTTCATCGCGCCAA-1	scB4-Unswitch Bm	P03	Ctrl IIM	IGHV3-23*01		scADM003_TTGTAGGTCCTAGTGA-1	ASC	P07	MDA5+ DM-Act	IGHG	0.00299401
																											ADM032_ACGATACGTCACTTCC-1	scB4-Unswitch Bm	P03	Ctrl IIM	IGHV3-23*05		scADM003_CACCACTCAAATACAG-1	ASC	P07	MDA5+ DM-Act	IGHA	0.0356083
																											ADM032_AGATCTGGTCTAGCCG-1	scB3-Naive	P03	Ctrl IIM	IGHV3-23*01		scADM003_TGCGCAGTCATGTCTT-1	ASC	P07	MDA5+ DM-Act	IGHA	0.0267062
																											ADM032_CTGCCTAGTGATAAAC-1	scB4-Unswitch Bm	P03	Ctrl IIM	IGHV3-23*01		scADM001_AGGGAGTTCGCCAGCA-1	Bm	P06	MDA5+ DM-Act	IGHM	0.0443787
																											ADM038_TACTTACAGCGGCTTC-1	scB5-Switch Bm	P04	Ctrl IIM	IGHV4-61*08		scADM001_CATCAAGGTTCAGTAC-1	Bm	P06	MDA5+ DM-Act	IGHA	0.1
																											ADM038_TTGAACGAGCCCAACC-1	scB3-Naive	P04	Ctrl IIM	IGHV1-2*02		scADM001_CTAGTGAAGTGGCACA-1	ASC	P06	MDA5+ DM-Act	IGHA	0.125749
																											ADM038_TTGTAGGCAGTTAACC-1	scB3-Naive	P04	Ctrl IIM	IGHV4-59*01		scADM001_TGATTTCTCTGCAGTA-1	Bm	P06	MDA5+ DM-Act	IGHA	0.0568862
																											ADM038_TTATGCTTCCGAAGAG-1	scB4-Unswitch Bm	P04	Ctrl IIM	IGHV4-59*01		scADM001_AAACGGGTCAAGGCTT-1	Atm	P06	MDA5+ DM-Act	IGHM	0
																											ADM038_GTGCAGCTCTTGGGTA-1	scB3-Naive	P04	Ctrl IIM	IGHV4-59*08		scADM001_CGCGTTTAGGCCATAG-1	Bm	P06	MDA5+ DM-Act	IGHG	0.0597015
																											ADM038_GCACTCTGTCAACATC-1	scB3-Naive	P04	Ctrl IIM	IGHV1-2*02		scADM001_CGCGGTACAGGACGTA-1	Bm	P06	MDA5+ DM-Act	IGHM	0.0490798
																											ADM038_GCTGCAGTCATATCGG-1	scB3-Naive	P04	Ctrl IIM	IGHV4-59*01		scADM001_GCGAGAAAGGGATACC-1	Bm	P06	MDA5+ DM-Act	IGHM	0.095092
																											ADM038_CTCAGAACATATGCTG-1	scB5-Switch Bm	P04	Ctrl IIM	IGHV4-59*08		scADM001_ATTTCTGTCAGAGACG-1	Bm	P06	MDA5+ DM-Act	IGHG	0.0666667
																											ADM038_CCCAATCGTGATGTCT-1	scB3-Naive	P04	Ctrl IIM	IGHV4-59*01		ADM048_TTTGGTTTCGGTTCGG-1	Bm	H04	HD	IGHM	0.0755287
																											ADM038_CAGCGACCAGCTTAAC-1	scB1-Tr	P04	Ctrl IIM	IGHV4-59*01		ADM048_TTGCCGTCACGCGAAA-1	Bm	H04	HD	IGHM	0.0391566
																											ADM038_ACGGCCATCCCTGACT-1	scB3-Naive	P04	Ctrl IIM	IGHV4-59*01		ADM048_TTCTACAGTACAGTGG-1	Bm	H04	HD	IGHM	0.0978593
																											ADM032_CCATTCGCAGACGCCT-1	scB8-ASC	P03	Ctrl IIM	IGHV4-59*08		ADM048_TGGCCAGGTGGTCTCG-1	Bm	H03	HD	IGHM	0.00295858
																											ADM032_TTGGCAACACCGTTGG-1	scB8-ASC	P03	Ctrl IIM	IGHV4-59*08		ADM048_TGACAACCAAGGTGTG-1	ASC	H04	HD	IGHM	0.0766871
																											ADM032_TCCCGATGTGACGGTA-1	scB1-Tr	P03	Ctrl IIM	IGHV4-59*08		ADM048_TCACAAGGTAGGACAC-1	Bm	H04	HD	IGHM	0.0416667
																											ADM032_ACTTACTAGCATGGCA-1	scB3-Naive	P03	Ctrl IIM	IGHV1-2*02		ADM048_TATCAGGGTGTGGTTT-1	Bm	H04	HD	IGHM	0.0523077
																											ADM038_CTAATGGTCCGCAAGC-1	scB5-Switch Bm	P04	Ctrl IIM	IGHV1-46*02		ADM048_TAGTGGTAGTGCAAGC-1	Bm	H03	HD	IGHM	0.00299401
																											ADM038_TTCTCAACAGGTGGAT-1	scB3-Naive	P04	Ctrl IIM	IGHV4-39*01		ADM048_TACGGGCCATTGGTAC-1	Bm	H03	HD	IGHG	0.060423
																											ADM038_TGCTACCAGAGGTAGA-1	scB3-Naive	P04	Ctrl IIM	IGHV4-39*01		ADM048_GTGCGGTAGCTAGTTC-1	Bm	H04	HD	IGHM	0.12844
																											ADM038_TAGTGGTCAGCCAGAA-1	scB1-Tr	P04	Ctrl IIM	IGHV4-39*01		ADM048_GTAGGCCTCTGCCCTA-1	Bm	H04	HD	IGHM	0.0810811
																											ADM038_GGTGTTAGTGCCTGCA-1	scB1-Tr	P04	Ctrl IIM	IGHV4-39*01		ADM048_GTACTTTTCATCTGTT-1	Bm	H04	HD	IGHM	0.0759878
																											ADM038_GAGTCCGGTTAAGACA-1	scB5-Switch Bm	P04	Ctrl IIM	IGHV4-39*01		scADM003_GCTTCCAAGAGGTTGC-1	ASC	P07	MDA5+ DM-Act	IGHM	0.0151057
																											ADM038_CTGCCTACAATCTGCA-1	scB3-Naive	P04	Ctrl IIM	IGHV4-39*01		scADM003_CTGTGCTCAGTAACGG-1	ASC	P07	MDA5+ DM-Act	IGHM	0.0151057
																											ADM038_CCTTCGATCGCATGGC-1	scB2-ISG	P04	Ctrl IIM	IGHV4-39*01		scADM003_CGAGCCAGTGGACGAT-1	ASC	P07	MDA5+ DM-Act	IGHM	0.0151057
																											ADM038_CCAGCGACAAAGTGCG-1	scB3-Naive	P04	Ctrl IIM	IGHV4-39*01		ADM048_GACCTGGCACGACTCG-1	Bm	H04	HD	IGHM	0.056213
																											ADM038_CACACCTGTCAAAGAT-1	scB6-Atm	P04	Ctrl IIM	IGHV4-39*01		ADM048_CTCGTACGTTAAAGTG-1	Bm	H03	HD	IGHM	0.0272727
																											ADM038_ATGTGTGAGTTCCACA-1	scB5-Switch Bm	P04	Ctrl IIM	IGHV4-39*01		ADM048_CGTCCATAGACAATAC-1	Bm	H03	HD	IGHM	0.0357143
																											ADM032_GACTAACAGCCCAATT-1	scB3-Naive	P03	Ctrl IIM	IGHV4-39*01		ADM048_CGGAGTCCAGACAGGT-1	Bm	H04	HD	IGHM	0.0563798
																											ADM032_CTGCTGTAGCTAGTGG-1	scB4-Unswitch Bm	P03	Ctrl IIM	IGHV4-39*01		ADM048_CGCTATCCAGACGCTC-1	Bm	H04	HD	IGHM	0.0477612
																											ADM032_TCTTCGGAGACTGTAA-1	scB8-ASC	P03	Ctrl IIM	IGHV4-39*01		ADM048_CGAATGTGTAAATGAC-1	Bm	H03	HD	IGHA	0.0338462
																											ADM032_GCGCAGTAGGGCTTGA-1	scB8-ASC	P03	Ctrl IIM	IGHV4-39*01		scADM003_GCACTCTCAAGCGAGT-1	ASC	P07	MDA5+ DM-Act	IGHG	0
																											ADM032_CAACTAGAGTATCTCG-1	scB3-Naive	P03	Ctrl IIM	IGHV4-39*01		scADM003_TGAGAGGGTTCGGCAC-1	ASC	P07	MDA5+ DM-Act	IGHG	0
																											ADM038_CCGTGGAAGTGAAGTT-1	scB1-Tr	P04	Ctrl IIM	IGHV4-4*07		ADM048_CCTACCACAGTGGGAT-1	Bm	H04	HD	IGHM	0.0275229
																											ADM038_GAATAAGCACGGTAAG-1	scB3-Naive	P04	Ctrl IIM	IGHV5-10-1*03		ADM048_CATGGCGAGAAACCAT-1	Bm	H03	HD	IGHG	0.0335366
																											ADM038_CCTTTCTTCCACGTTC-1	scB5-Switch Bm	P04	Ctrl IIM	IGHV5-10-1*03		ADM048_CACACTCCAGCTTCGG-1	Bm	H04	HD	IGHM	0.0600601
																											ADM032_CTGGTCTAGGACGAAA-1	scB3-Naive	P03	Ctrl IIM	IGHV3-7*05		ADM048_CACAAACAGCGTGAGT-1	Bm	H03	HD	IGHG	0.0626866
																											ADM038_CGAACATAGTACTTGC-1	scB3-Naive	P04	Ctrl IIM	IGHV3-7*03		ADM048_ATCTACTGTCCAAGTT-1	Bm	H04	HD	IGHG	0.0668693
																											ADM038_ACCTTTAGTTCTGGTA-1	scB1-Tr	P04	Ctrl IIM	IGHV3-7*01		ADM048_ATCATGGCACCTATCC-1	Bm	H04	HD	IGHM	0.0490798
																											ADM032_TAGTGGTAGTTGAGAT-1	scB8-ASC	P03	Ctrl IIM	IGHV3-7*05		ADM048_AGCTCCTCATTCCTCG-1	Bm	H04	HD	IGHM	0.118343
																											ADM032_TAGGCATTCCTTTCTC-1	scB3-Naive	P03	Ctrl IIM	IGHV3-7*05		ADM048_ACTTGTTGTGGCGAAT-1	Bm	H03	HD	IGHM	0.0363636
																											ADM038_GTATTCTCAATGTTGC-1	scB1-Tr	P04	Ctrl IIM	IGHV1-69*01		ADM048_ACACCCTAGTGGCACA-1	Bm	H04	HD	IGHM	0.0451807
																											ADM038_CAGCTGGCAGTCACTA-1	scB1-Tr	P04	Ctrl IIM	IGHV1-69*01		ADM048_AAACCTGGTCTACCTC-1	ASC	H03	HD	IGHG	0.0239521
																											ADM038_AGAGCTTGTACCGTAT-1	scB3-Naive	P04	Ctrl IIM	IGHV1-69*01		ADM047_TTGACTTTCATCTGCC-1	Bm	H02	HD	IGHA	0.0361446
																											ADM038_AAGTCTGAGAAGGCCT-1	scB6-Atm	P04	Ctrl IIM	IGHV1-69*01		ADM047_TGAAAGACACTCTGTC-1	Bm	H02	HD	IGHM	0.0597015
																											ADM032_CGTGAGCTCCCAGGTG-1	scB3-Naive	P03	Ctrl IIM	IGHV1-69*06		ADM047_TCCCGATAGGCTAGAC-1	Bm	H02	HD	IGHA	0.0753012
																											ADM032_GGGACCTCAAATCCGT-1	scB5-Switch Bm	P03	Ctrl IIM	IGHV1-69*04		ADM048_TTCGAAGCACGCCAGT-1	Bm	H04	HD	IGHM	0.0798817
																											ADM038_TCAGGTAAGGATCGCA-1	scB2-ISG	P04	Ctrl IIM	IGHV3-43*01		ADM047_GGGAATGTCGACGGAA-1	Bm	H02	HD	IGHG	0.0304878
																											ADM032_CTAGAGTTCCAGTATG-1	scB3-Naive	P03	Ctrl IIM	IGHV3-43*02		ADM047_GGACAGAGTAATTGGA-1	Bm	P15	MDA5+ DM-Rem	IGHM	0.0532544
																											ADM038_AAACCTGCAATAAGCA-1	scB3-Naive	P04	Ctrl IIM	IGHV1-8*01		ADM047_GCACATATCTGCTGCT-1	Bm	H02	HD	IGHA	0.0725076
																											ADM032_GAGTCCGGTAGCTAAA-1	scB4-Unswitch Bm	P03	Ctrl IIM	IGHV1-8*01		ADM047_GAATAAGGTCATATGC-1	Atm	P15	MDA5+ DM-Rem	IGHM	0.0121951
																											ADM038_TCGCGAGCATCACAAC-1	scB4-Unswitch Bm	P04	Ctrl IIM	IGHV3-7*01		ADM047_CAGCATATCGAGAGCA-1	Bm	P15	MDA5+ DM-Rem	IGHM	0.0457317
																											ADM038_ATCACGACACCGTTGG-1	scB1-Tr	P04	Ctrl IIM	IGHV5-51*01		ADM042_TGAGCATTCACGCATA-1	Bm	H01	HD	IGHA	0.03003
																											ADM032_CAACCTCAGTTAGGTA-1	scB5-Switch Bm	P03	Ctrl IIM	IGHV5-51*01		ADM042_TCTGGAAAGAGGTAGA-1	Bm	P14	MDA5+ DM-Rem	IGHM	0.0516717
																											ADM032_GGTGAAGGTCTAACGT-1	scB3-Naive	P03	Ctrl IIM	IGHV3-9*01		ADM048_TGAAAGAGTCAAAGAT-1	Bm	H04	HD	IGHM	0.106195
																											ADM038_GGTGAAGTCTCGGACG-1	scB3-Naive	P04	Ctrl IIM	IGHV3-9*01		ADM042_TCCACACTCGCGGATC-1	Bm	P14	MDA5+ DM-Rem	IGHG	0.0538922
																											ADM038_CGATTGAGTTAAGAAC-1	scB3-Naive	P04	Ctrl IIM	IGHV3-9*01		ADM042_GGTATTGCAGCCTGTG-1	Bm	H01	HD	IGHG	0.0909091
																											ADM038_CAACCTCCAGGGAGAG-1	scB3-Naive	P04	Ctrl IIM	IGHV3-9*01		ADM042_CTACACCGTGTAACGG-1	Atm	P14	MDA5+ DM-Rem	IGHA	0.038806
																											ADM032_CCACCTAAGTTGCAGG-1	scB4-Unswitch Bm	P03	Ctrl IIM	IGHV3-9*01		ADM042_CTAAGACTCTGCCCTA-1	Bm	P14	MDA5+ DM-Rem	IGHG	0.0750751
																											ADM032_CAGGTGCCAATTCCTT-1	scB4-Unswitch Bm	P03	Ctrl IIM	IGHV3-9*01		ADM042_CGTTAGATCCCATTAT-1	Bm	P14	MDA5+ DM-Rem	IGHA	0.0720721
																											ADM032_GTGCGGTAGGTCATCT-1	scB3-Naive	P03	Ctrl IIM	IGHV3-9*01		ADM042_CGCTGGATCTGCCAGG-1	Bm	H01	HD	IGHA	0.0958084
																											ADM038_TGCCCATAGTATCTCG-1	scB6-Atm	P04	Ctrl IIM	IGHV3-15*05		ADM042_CCTAGCTCATGGTCAT-1	Bm	P14	MDA5+ DM-Rem	IGHM	0.0508982
																											ADM038_TCTCTAACAGTCCTTC-1	scB3-Naive	P04	Ctrl IIM	IGHV3-15*01		ADM042_CAGCAGCGTCTCACCT-1	Bm	H01	HD	IGHA	0.0366972
																											ADM038_CTTTGCGAGATGGCGT-1	scB3-Naive	P04	Ctrl IIM	IGHV3-15*01		ADM048_TACACGAAGACTCGGA-1	Bm	H03	HD	IGHG	0.0442478
																											ADM038_CTCTAATAGATGTGTA-1	scB5-Switch Bm	P04	Ctrl IIM	IGHV3-15*01		ADM042_CACACAAGTGTTCTTT-1	Bm	P14	MDA5+ DM-Rem	IGHM	0.0272727
																											ADM038_CATCGAACATACGCTA-1	scB2-ISG	P04	Ctrl IIM	IGHV3-15*01		ADM042_CACAAACTCGCTTGTC-1	Bm	H01	HD	IGHA	0.027439
																											ADM038_TTGTAGGGTTATTCTC-1	scB3-Naive	P04	Ctrl IIM	IGHV3-9*01		ADM042_ATTATCCGTATAGGTA-1	Bm	P05	Ctrl IIM	IGHM	0
																											ADM038_TGCGTGGTCAGCACAT-1	scB3-Naive	P04	Ctrl IIM	IGHV3-9*01		ADM042_AGTAGTCTCCGTAGTA-1	Bm	P14	MDA5+ DM-Rem	IGHA	0.0238806
																											ADM038_GTGCGGTTCCTTGGTC-1	scB3-Naive	P04	Ctrl IIM	IGHV3-9*01		ADM042_ACTATCTGTGCTTCTC-1	Bm	H01	HD	IGHA	0.0391566
																											ADM032_CTTCTCTTCTTGACGA-1	scB7-pASC	P03	Ctrl IIM	IGHV3-9*01		ADM042_AACTCAGTCAATCTCT-1	Bm	P14	MDA5+ DM-Rem	IGHG	0.0524691
																											ADM032_TGAGGGATCTGCGACG-1	scB3-Naive	P03	Ctrl IIM	IGHV3-9*01		ADM038_ACGCCGAAGAAGGTTT-1	Bm	P04	Ctrl IIM	IGHM	0.0474777
																											ADM032_GATCGCGAGTGACATA-1	scB3-Naive	P03	Ctrl IIM	IGHV4-4*07		ADM035_TTAGTTCTCCCAAGAT-1	Bm	P12	MDA5+ DM-Act	IGHM	0
																											ADM038_GGCGTGTTCTCCAGGG-1	scB2-ISG	P04	Ctrl IIM	IGHV1-18*01		ADM048_GATGAAACACAGACTT-1	Bm	H04	HD	IGHA	0.0447761
																											ADM038_GAACATCTCAGAGACG-1	scB6-Atm	P04	Ctrl IIM	IGHV1-18*04		ADM025_ATCCACCTCTACTCAT-1	ASC	P08	MDA5+ DM-Act	IGHA	0.0395137
																											ADM038_TGGTTCCCATGCCTAA-1	scB3-Naive	P04	Ctrl IIM	IGHV3-53*04		ADM048_GATCGTATCGCATGGC-1	Bm	H04	HD	IGHM	0.0928144
																											ADM032_CACCAGGTCAGTTCGA-1	scB3-Naive	P03	Ctrl IIM	IGHV1-18*01		ADM035_TAAGAGAGTCGGCACT-1	Bm	P13	MDA5+ DM-Rem	IGHA	0.0658683
																											ADM038_GGACAAGCACCGAATT-1	scB6-Atm	P04	Ctrl IIM	IGHV5-51*01		ADM035_AGCCTAAAGCCATCGC-1	ASC	P12	MDA5+ DM-Act	IGHA	0.103976
																											ADM038_GGTGCGTGTTCCCGAG-1	scB5-Switch Bm	P04	Ctrl IIM	IGHV5-51*01		ADM032_ACATCAGCATGACATC-1	Atm	P01	Ctrl IIM	IGHM	0.0617284
																											ADM038_GGCGACTGTGAGGGAG-1	scB3-Naive	P04	Ctrl IIM	IGHV5-51*01		ADM032_CATTCGCGTACGCACC-1	Bm	P03	Ctrl IIM	IGHM	0.0598802
																											ADM038_CGAGAAGAGTTTAGGA-1	scB6-Atm	P04	Ctrl IIM	IGHV5-51*01		ADM032_GCGCAGTTCACATGCA-1	ASC	P03	Ctrl IIM	IGHA	0.0303951
																											ADM038_CAGCCGATCATAGCAC-1	scB3-Naive	P04	Ctrl IIM	IGHV5-51*01		ADM032_AGCATACTCGCCATAA-1	ASC	P03	Ctrl IIM	IGHG	0.131343
																											ADM038_ACTTTCAGTCATATCG-1	scB4-Unswitch Bm	P04	Ctrl IIM	IGHV5-51*01		ADM027_TTTACTGTCTGATTCT-1	Bm	P11	MDA5+ DM-Act	IGHM	0.0383481
																											ADM032_ATCCGAAAGATCCGAG-1	scB5-Switch Bm	P03	Ctrl IIM	IGHV5-51*01		ADM027_GGCCGATAGTGCCAGA-1	Bm	P11	MDA5+ DM-Act	IGHA	0.0273556
																											ADM032_TCAACGACAAGGACTG-1	scB5-Switch Bm	P03	Ctrl IIM	IGHV5-51*01		ADM027_GCTGCTTTCTCGATGA-1	Bm	P11	MDA5+ DM-Act	IGHA	0.100917
																											ADM032_AGTGAGGCATAGACTC-1	scB3-Naive	P03	Ctrl IIM	IGHV5-51*01		ADM025_CTTCTCTGTATAGTAG-1	Bm	P08	MDA5+ DM-Act	IGHA	0.0656716
																											ADM032_TCTTTCCTCACTTATC-1	scB5-Switch Bm	P03	Ctrl IIM	IGHV5-51*01		ADM025_CAAGGCCTCCACGCAG-1	ASC	P08	MDA5+ DM-Act	IGHM	0.00295858
																											ADM038_GATGAAATCAAACAAG-1	scB6-Atm	P04	Ctrl IIM	IGHV4-34*01		ADM048_CACACAACAGCGTTCG-1	Bm	H04	HD	IGHM	0.0776119
																											ADM038_ACCAGTATCAGTACGT-1	scB6-Atm	P04	Ctrl IIM	IGHV4-34*01		scADM006_GACGTTACACCAACCG-1	ASC	P10	MDA5+ DM-Act	IGHG	0.00302115
																											ADM038_ATGTGTGCAACACGCC-1	scB5-Switch Bm	P04	Ctrl IIM	IGHV4-34*01		scADM005_AAACCTGAGAGCTATA-1	Bm	P09	MDA5+ DM-Act	IGHA	0.056213
																											ADM038_CGGACACAGCTGCGAA-1	scB5-Switch Bm	P04	Ctrl IIM	IGHV4-34*02		scADM005_ACTGAACCATGTTCCC-1	Bm	P09	MDA5+ DM-Act	IGHA	0.0646154
																											ADM032_TACGGGCCAGCCACCA-1	scB3-Naive	P03	Ctrl IIM	IGHV4-34*01		scADM005_CGCGGTAAGATCCTGT-1	Bm	P09	MDA5+ DM-Act	IGHA	0.0945122
																											ADM032_GCTTCCACAAGTTCTG-1	scB8-ASC	P03	Ctrl IIM	IGHV4-34*01		scADM005_CATTATCCACAAGCCC-1	Bm	P09	MDA5+ DM-Act	IGHM	0.0207101
																											ADM032_GAGTCCGAGCATCATC-1	scB3-Naive	P03	Ctrl IIM	IGHV4-34*01		ADM048_ACCGTAACACATTTCT-1	Bm	H04	HD	IGHM	0.0979228
																											ADM032_AGCTCTCGTAAGGGCT-1	scB3-Naive	P03	Ctrl IIM	IGHV4-34*01		ADM047_CGGACACGTTCTGAAC-1	ASC	H02	HD	IGHA	0.123867
																											ADM038_GGACGTCCACAGGCCT-1	scB1-Tr	P04	Ctrl IIM	IGHV4-31*03		scADM005_GTCACAAGTAAGGGCT-1	Bm	P09	MDA5+ DM-Act	IGHG	0.0835821
																											ADM032_GTCACAAAGTTGTAGA-1	scB3-Naive	P03	Ctrl IIM	IGHV4-34*01		scADM005_AGCGGTCTCTTTCCTC-1	Bm	P09	MDA5+ DM-Act	IGHA	0.0332326
																											ADM038_GGAATAAAGTGTCTCA-1	scB5-Switch Bm	P04	Ctrl IIM	IGHV4-31*03		scADM005_GCTGCGAAGCTAGCCC-1	ASC	P09	MDA5+ DM-Act	IGHA	0.0336391
																											ADM038_TATCTCAAGTGTGGCA-1	scB1-Tr	P04	Ctrl IIM	IGHV4-31*03		ADM047_TGCCCTAAGCGTGTCC-1	Bm	H02	HD	IGHG	0.048048
																											ADM038_GGGCACTTCTGTTGAG-1	scB3-Naive	P04	Ctrl IIM	IGHV4-31*03		scADM005_ACGCCAGTCTGGTATG-1	Bm	P09	MDA5+ DM-Act	IGHA	0.0718563
																											ADM038_CTGTGCTTCTCTGAGA-1	scB3-Naive	P04	Ctrl IIM	IGHV4-31*03		scADM005_GATCAGTAGTATCTCG-1	Bm	P09	MDA5+ DM-Act	IGHA	0.0449102
																											ADM032_CGGGTCACAAAGTGCG-1	scB3-Naive	P03	Ctrl IIM	IGHV4-31*03		ADM042_TGACAACGTTAGAACA-1	Bm	P14	MDA5+ DM-Rem	IGHA	0.0508982
																											ADM038_CGTCACTCACCGAAAG-1	scB5-Switch Bm	P04	Ctrl IIM	IGHV1-46*01		ADM042_ACTTGTTGTAAGTTCC-1	Bm	P14	MDA5+ DM-Rem	IGHA	0.0419162
																											ADM038_TTGACTTCACTGTGTA-1	scB3-Naive	P04	Ctrl IIM	IGHV5-10-1*03		scADM005_TTGTAGGCAATGAAAC-1	Bm	P09	MDA5+ DM-Act	IGHA	0.0892857
																											ADM038_AGTCTTTCAGAAGCAC-1	scB4-Unswitch Bm	P04	Ctrl IIM	IGHV3-7*03		scADM005_AAGACCTTCACCGGGT-1	Bm	P09	MDA5+ DM-Act	IGHA	0.0269461
																											ADM032_ACTGATGAGAAACGCC-1	scB3-Naive	P03	Ctrl IIM	IGHV3-7*05		scADM005_TGAAAGATCCCTGACT-1	Bm	P09	MDA5+ DM-Act	IGHA	0.0868263
																											ADM038_CATCAAGAGTGTCTCA-1	scB5-Switch Bm	P04	Ctrl IIM	IGHV4-59*01		scADM005_GGGTTGCGTGAACCTT-1	Bm	P09	MDA5+ DM-Act	IGHM	0.0324484
																											ADM032_TACTCGCGTCCGAATT-1	scB8-ASC	P03	Ctrl IIM	IGHV4-59*01		scADM005_ATCATGGTCACGATGT-1	Bm	P09	MDA5+ DM-Act	IGHA	0.0457317
																											ADM032_CGACCTTCAAGTCTAC-1	scB8-ASC	P03	Ctrl IIM	IGHV4-59*01		scADM005_TGGGCGTAGGCCCTTG-1	Bm	P09	MDA5+ DM-Act	IGHM	0.0672515
																											ADM032_GATCGTAGTAGCTAAA-1	scB8-ASC	P03	Ctrl IIM	IGHV3-72*01		scADM005_TGAGCCGTCAGTTGAC-1	Bm	P09	MDA5+ DM-Act	IGHA	0.0626866
																											ADM032_GTCTCGTCAGCTCGCA-1	scB5-Switch Bm	P03	Ctrl IIM	IGHV3-72*01		ADM047_CTAGCCTTCTATCGCC-1	Bm	P15	MDA5+ DM-Rem	IGHM	0.0327381
																											ADM032_CAGCAGCGTACCGAGA-1	scB5-Switch Bm	P03	Ctrl IIM	IGHV3-66*01		ADM047_CATCAAGAGCCACGCT-1	Bm	P15	MDA5+ DM-Rem	IGHM	0.0119048
																											ADM038_TCATTTGGTAACGACG-1	scB3-Naive	P04	Ctrl IIM	IGHV3-13*01		ADM042_GTAACTGGTCGAGTTT-1	Bm	P14	MDA5+ DM-Rem	IGHM	0.0386905
																											ADM032_GACGGCTGTCTCTCTG-1	scB3-Naive	P03	Ctrl IIM	IGHV3-13*04		scADM003_TCATTTGGTCCGCTGA-1	ASC	P07	MDA5+ DM-Act	IGHG	0.0327381
																											ADM038_CTACACCGTTCAGGCC-1	scB4-Unswitch Bm	P04	Ctrl IIM	IGHV1-2*02		scADM003_TCGAGGCTCAACGGGA-1	ASC	P07	MDA5+ DM-Act	IGHG	0.0327381
																											ADM032_CTTAACTTCATAACCG-1	scB2-ISG	P03	Ctrl IIM	IGHV6-1*01		scADM003_CATGGCGAGACAGACC-1	ASC	P07	MDA5+ DM-Act	IGHG	0.0327381
																											ADM038_AAACGGGAGTGAACAT-1	scB5-Switch Bm	P04	Ctrl IIM	IGHV3-48*02		scADM003_CTCAGAAGTCTTCTCG-1	ASC	P07	MDA5+ DM-Act	IGHG	0.0327381
																											ADM038_ACGGAGAGTCACCCAG-1	scB2-ISG	P04	Ctrl IIM	IGHV3-30*04		scADM003_AGCCTAAGTCTGATCA-1	ASC	P07	MDA5+ DM-Act	IGHA	0.0914454
																											ADM032_GCTCTGTCAGGTGGAT-1	scB3-Naive	P03	Ctrl IIM	IGHV3-30*18		scADM003_ACATACGTCAGCGACC-1	ASC	P07	MDA5+ DM-Act	IGHA	0.0510511
																											ADM038_GTACGTACACCACGTG-1	scB3-Naive	P04	Ctrl IIM	IGHV3-11*01		scADM003_TCGGGACTCACGGTTA-1	ASC	P07	MDA5+ DM-Act	IGHA	0.0652819
																											ADM032_GATCAGTTCCAAGTAC-1	scB5-Switch Bm	P03	Ctrl IIM	IGHV3-74*03		scADM003_TTAGGACAGTGGTAGC-1	ASC	P07	MDA5+ DM-Act	IGHA	0.0555556
																																	scADM001_ATCGAGTGTACACCGC-1	Bm	P06	MDA5+ DM-Act	IGHA	0.0590062
																																	scADM001_CAAGTTGGTCAATGTC-1	Bm	P06	MDA5+ DM-Act	IGHD	0.00296736
																																	ADM042_GCAAACTTCTAGAGTC-1	Bm	P14	MDA5+ DM-Rem	IGHM	0.026393
																																	scADM001_GGAGCAACACGGTAGA-1	Bm	P06	MDA5+ DM-Act	IGHM	0.100592
																																	ADM048_TTGGAACGTGTAACGG-1	Bm	H04	HD	IGHM	0.0294985
																																	ADM048_TTGAACGAGCCGGTAA-1	Bm	H03	HD	IGHA	0.0964912
																																	ADM048_TCTGGAACATGCCTTC-1	Bm	H04	HD	IGHM	0.0298507
																																	ADM048_TCGGGACGTTAAAGTG-1	Atm	H04	HD	IGHM	0.0567164
																																	ADM048_CGTGTCTGTAATCGTC-1	Bm	H04	HD	IGHM	0.0597015
																																	ADM048_TCGGGACCAAGAAGAG-1	Bm	H03	HD	IGHM	0.0818713
																																	ADM048_GCCTCTACAGCGAACA-1	Bm	H04	HD	IGHM	0.0534125
																																	ADM048_GCAAACTAGAAGCCCA-1	Bm	H04	HD	IGHM	0.021148
																																	ADM048_GACAGAGTCCTGCAGG-1	Bm	H03	HD	IGHM	0.035503
																																	ADM048_CCGTGGACATGCTGGC-1	Bm	H03	HD	IGHM	0.0502959
																																	ADM048_CACACCTTCGTGACAT-1	Bm	H03	HD	IGHM	0.0769231
																																	ADM048_GACACGCCAACACCTA-1	Bm	H04	HD	IGHG	0.0955224
																																	ADM048_CCATGTCCACACCGCA-1	ASC	H03	HD	IGHG	0.0530973
																																	ADM048_CATTATCTCATAGCAC-1	Bm	H04	HD	IGHM	0.0150602
																																	ADM048_AACTCTTGTGTTGAGG-1	Bm	H04	HD	IGHM	0.0729483
																																	ADM047_TTTCCTCAGTCCAGGA-1	Bm	P15	MDA5+ DM-Rem	IGHM	0.0382353
																																	ADM047_GCGCCAAGTGACGCCT-1	Bm	P15	MDA5+ DM-Rem	IGHG	0.0518293
																																	ADM047_GCATACATCATACGGT-1	Bm	H02	HD	IGHA	0.08125
																																	ADM047_CATGACATCTTGGGTA-1	ASC	H02	HD	IGHM	0.00286533
																																	ADM047_ATCGAGTCACGTAAGG-1	Atm	H02	HD	IGHM	0.0461538
																																	ADM047_ACGAGGACAGCGTTCG-1	Bm	H02	HD	IGHG	0.0552147
																																	ADM042_TCATTACAGAGTAATC-1	Bm	H01	HD	IGHG	0.0268657
																																	ADM042_GGTGTTAAGAAGGTTT-1	Bm	H01	HD	IGHM	0.0572289
																																	ADM042_GCGGGTTTCTTGTATC-1	ASC	H01	HD	IGHA	0.0718563
																																	ADM042_CTTTGCGAGGTGGGTT-1	Bm	H01	HD	IGHM	0.0654762
																																	ADM042_CGTTCTGTCACCCGAG-1	Bm	H01	HD	IGHG	0.0228571
																																	ADM042_AGCGGTCGTACAAGTA-1	Bm	P14	MDA5+ DM-Rem	IGHA	0.0567164
																																	ADM042_CGCGTTTTCACTCCTG-1	Atm	P14	MDA5+ DM-Rem	IGHM	0.0296736
																																	ADM042_CACCACTAGTGTACTC-1	Bm	H01	HD	IGHM	0
																																	ADM042_ATGGGAGAGGCTATCT-1	Bm	H01	HD	IGHG	0.0296736
																																	ADM042_AAGACCTAGCTTTGGT-1	Atm	P05	Ctrl IIM	IGHM	0
																																	ADM042_AACTCTTAGCGTGAGT-1	Bm	P14	MDA5+ DM-Rem	IGHG	0.0589971
																																	ADM042_AGAGTGGGTAGGGTAC-1	Bm	H01	HD	IGHG	0.0825959
																																	ADM038_GGCGTGTCAGTCAGCC-1	Bm	P04	Ctrl IIM	IGHA	0.048048
																																	ADM038_ACATGGTCATCCTTGC-1	Bm	P04	Ctrl IIM	IGHA	0.0769231
																																	ADM035_TAGTGGTTCAGTTGAC-1	Atm	P12	MDA5+ DM-Act	IGHG	0.0623145
																																	ADM035_GGTGTTACAGCCACCA-1	Bm	P12	MDA5+ DM-Act	IGHM	0.0914634
																																	ADM035_ACTATCTCAGACAAGC-1	Bm	P12	MDA5+ DM-Act	IGHG	0.0501475
																																	ADM035_GAAGCAGAGGGAAACA-1	Bm	P12	MDA5+ DM-Act	IGHM	0.0324484
																																	ADM032_ACGCAGCCAACTTGAC-1	ASC	P03	Ctrl IIM	IGHG	0.0408163
																																	ADM032_CCTCTGATCTGGAGCC-1	Bm	P03	Ctrl IIM	IGHG	0.111782
																																	ADM032_CGGACTGTCATAAAGG-1	Bm	P02	Ctrl IIM	IGHM	0
																																	ADM027_CAGCAGCGTACAGTGG-1	Bm	P11	MDA5+ DM-Act	IGHG	0.0976331
																																	ADM027_TGCACCTGTTGAACTC-1	Bm	P11	MDA5+ DM-Act	IGHM	0.0268657
																																	ADM027_GGCAATTAGATGCGAC-1	Bm	P11	MDA5+ DM-Act	IGHM	0.00298507
																																	ADM027_CGGACTGAGAGGGATA-1	Bm	P11	MDA5+ DM-Act	IGHM	0.0238095
																																	ADM027_GCACTCTTCCGTCATC-1	Bm	P11	MDA5+ DM-Act	IGHM	0.0179104
																																	ADM025_CTCGTACCAGTATGCT-1	ASC	P08	MDA5+ DM-Act	IGHG	0.0720721
																																	ADM025_CATCAGAAGATCGATA-1	Bm	P08	MDA5+ DM-Act	IGHA	0.0600601
																																	scADM006_CTGAAGTAGGTGTTAA-1	ASC	P10	MDA5+ DM-Act	IGHG	0.00862069
																																	scADM006_CGCTTCACACTGAAGG-1	ASC	P10	MDA5+ DM-Act	IGHG	0.00862069
																																	scADM006_ACTGAGTTCTGCCAGG-1	Bm	P10	MDA5+ DM-Act	IGHG	0.00287356
																																	scADM006_CCACTACAGCTCCCAG-1	ASC	P10	MDA5+ DM-Act	IGHG	0.00286533
																																	ADM035_ACGAGGACATTGCGGC-1	Bm	P13	MDA5+ DM-Rem	IGHG	0
																																	ADM047_ACTTGTTCAGACGCCT-1	ASC	H02	HD	IGHM	0
																																	scADM006_TCAATCTCATTAACCG-1	ASC	P10	MDA5+ DM-Act	IGHA	0.0565476
																																	ADM035_AACCGCGTCCCTGACT-1	ASC	P12	MDA5+ DM-Act	IGHA	0.0412979
																																	scADM006_GGTGTTAGTCCGCTGA-1	ASC	P10	MDA5+ DM-Act	IGHA	0.0766962
																																	scADM006_CATCCACGTAGCTTGT-1	ASC	P10	MDA5+ DM-Act	IGHA	0.0766962
																																	scADM006_CTTGGCTTCGAATCCA-1	ASC	P10	MDA5+ DM-Act	IGHA	0.0643275
																																	scADM006_CAGAATCTCAGCGATT-1	Bm	P10	MDA5+ DM-Act	IGHA	0.103858
																																	scADM005_CGCTGGAGTCTCTTTA-1	Bm	P09	MDA5+ DM-Act	IGHA	0.128655
																																	scADM005_CAGCATACACGGCGTT-1	Bm	P09	MDA5+ DM-Act	IGHA	0.162651
																																	scADM003_TTCTCAATCATGTCTT-1	ASC	P07	MDA5+ DM-Act	IGHA	0.0778443
																																	scADM003_AGGCCGTGTTGATTGC-1	ASC	P07	MDA5+ DM-Act	IGHG	0.0650888
																																	scADM003_ATGAGGGGTTCCACGG-1	ASC	P07	MDA5+ DM-Act	IGHG	0.0821114
																																	ADM048_TTAACTCCAAGTCTAC-1	Atm	H04	HD	IGHM	0.110119
																																	ADM048_GCCTCTAGTGTAACGG-1	Atm	H04	HD	IGHM	0.110119
																																	ADM048_TGGGCGTGTAAGTTCC-1	Atm	H03	HD	IGHM	0.0149701
																																	ADM048_TGGGAAGAGACCCACC-1	Bm	H04	HD	IGHM	0.0780781
																																	ADM048_GTGCTTCAGTCCATAC-1	ASC	H03	HD	IGHG	0.0963855
																																	ADM048_GATGAGGCAGCATGAG-1	Bm	H04	HD	IGHM	0.0239521
																																	ADM048_CCGGGATTCCACTCCA-1	Bm	H03	HD	IGHM	0.0716418
																																	ADM048_CATTATCGTCCTAGCG-1	Bm	H04	HD	IGHM	0.0348837
																																	ADM048_CACAGTAGTATAGGTA-1	Bm	H04	HD	IGHM	0.0451807
																																	ADM047_TGGTTAGCATCGGTTA-1	Bm	P15	MDA5+ DM-Rem	IGHA	0.0639535
																																	ADM047_CGCGGTATCCCTTGTG-1	Bm	H02	HD	IGHM	0
																																	ADM035_ACTGCTCAGCGAAGGG-1	Bm	P13	MDA5+ DM-Rem	IGHM	0.041543
																																	ADM042_GAGCAGATCCTCTAGC-1	Bm	H01	HD	IGHA	0.0769231
																																	ADM042_CGTTAGAGTGGCAAAC-1	Bm	H01	HD	IGHA	0.0178571
																																	ADM038_CTTAGGATCCGTCAAA-1	Bm	P04	Ctrl IIM	IGHM	0.0238095
																																	ADM038_CTGGTCTTCCTGTAGA-1	Atm	P04	Ctrl IIM	IGHG	0.0416667
																																	ADM035_GCTGCGAAGGCCATAG-1	Bm	P13	MDA5+ DM-Rem	IGHM	0.0447761
																																	ADM035_CCGTACTAGACTTGAA-1	Bm	P12	MDA5+ DM-Act	IGHM	0.0271903
																																	ADM032_GAAGCAGAGAAACCGC-1	Bm	P02	Ctrl IIM	IGHM	0.00289855
																																	ADM032_GTCACAATCTCAACTT-1	Bm	P02	Ctrl IIM	IGHM	0
																																	ADM032_TTCGAAGGTAGAGGAA-1	Atm	P02	Ctrl IIM	IGHM	0
																																	ADM025_TTAGGCACAAAGAATC-1	ASC	P08	MDA5+ DM-Act	IGHG	0.048048
																																	scADM006_TTTATGCGTTCGTTGA-1	ASC	P10	MDA5+ DM-Act	IGHG	0.0791789
																																	scADM005_ACGATACCAACTTGAC-1	Bm	P09	MDA5+ DM-Act	IGHM	0
																																	ADM048_TACCTATCAATCCGAT-1	Bm	H03	HD	IGHA	0.0507463
																																	ADM048_CTCGAGGTCCGCAAGC-1	Bm	H04	HD	IGHM	0.0477612
																																	ADM027_TGCGGGTCAGCTGCTG-1	Bm	P11	MDA5+ DM-Act	IGHM	0.0634006
																																	scADM001_CACTCCAAGCCAGTAG-1	Atm	P06	MDA5+ DM-Act	IGHG	0.123494
																																	scADM001_CGCTATCCAATAGCAA-1	Bm	P06	MDA5+ DM-Act	IGHM	0
																																	ADM048_GCGCCAATCGGAGGTA-1	Bm	H04	HD	IGHG	0.0791789
																																	ADM048_ACACTGATCCATGCTC-1	ASC	H03	HD	IGHA	0.121302
																																	ADM027_AAGACCTAGCAGACTG-1	Bm	P11	MDA5+ DM-Act	IGHM	0.0207101
																																	ADM047_GAACGGACATGCCACG-1	ASC	P15	MDA5+ DM-Rem	IGHG	0.0744048
																																	ADM047_CTAACTTGTACCGTTA-1	ASC	P15	MDA5+ DM-Rem	IGHG	0.0744048
																																	ADM047_CTACACCGTTAAGTAG-1	Bm	H02	HD	IGHM	0
																																	ADM047_CATCAAGAGGTAGCTG-1	Bm	H02	HD	IGHA	0.0597015
																																	ADM047_ATGCGATGTGAAAGAG-1	Bm	P15	MDA5+ DM-Rem	IGHG	0.0588235
																																	ADM042_TTGCGTCAGTGTACGG-1	Bm	H01	HD	IGHG	0.0294985
																																	ADM038_CAAGATCGTATTCTCT-1	Atm	P04	Ctrl IIM	IGHM	0.00879765
																																	ADM025_GATCGTATCATCTGTT-1	Atm	P08	MDA5+ DM-Act	IGHM	0.036036
																																	scADM006_TGGCGCATCGCTTGTC-1	ASC	P10	MDA5+ DM-Act	IGHG	0.0969697
																																	scADM006_TGCTGCTAGATCTGAA-1	ASC	P10	MDA5+ DM-Act	IGHG	0.0939394
																																	scADM006_GTTCATTTCTGCGGCA-1	ASC	P10	MDA5+ DM-Act	IGHG	0.0939394
																																	scADM006_CTCATTACACATTAGC-1	ASC	P10	MDA5+ DM-Act	IGHA	0.0316092
																																	scADM005_CAAGATCGTACACCGC-1	Bm	P09	MDA5+ DM-Act	IGHD	0.0384615
																																	scADM005_TGGGAAGGTACCAGTT-1	Bm	P09	MDA5+ DM-Act	IGHA	0.0474777
																																	scADM001_CGATTGACATCACGTA-1	Bm	P06	MDA5+ DM-Act	IGHM	0.0212766
																																	scADM001_TCAGATGGTATCTGCA-1	Bm	P06	MDA5+ DM-Act	IGHM	0.0212766
																																	scADM001_GTATTCTTCATCGGAT-1	Bm	P06	MDA5+ DM-Act	IGHA	0.0523256
																																	ADM048_TGGGCGTAGATTACCC-1	Bm	H03	HD	IGHM	0.0553936
																																	ADM048_GGCAATTCAAGGACTG-1	Atm	H04	HD	IGHM	0.00887574
																																	ADM048_ACGTCAACAGACAAAT-1	Bm	H03	HD	IGHM	0.0301205
																																	ADM047_CACAAACCAATGTTGC-1	Bm	H02	HD	IGHA	0.0438596
																																	ADM042_TGGTTCCCACTGTTAG-1	Bm	H01	HD	IGHM	0.0238806
																																	ADM042_TGACTTTAGCGCTTAT-1	Bm	H01	HD	IGHM	0.00298507
																																	ADM042_GACGGCTAGCTGAACG-1	Bm	P14	MDA5+ DM-Rem	IGHA	0.10303
																																	ADM038_TCACAAGGTATAGTAG-1	Atm	P04	Ctrl IIM	IGHM	0.0149254
																																	ADM035_GGATTACAGCCCGAAA-1	ASC	P12	MDA5+ DM-Act	IGHA	0.108824
																																	ADM032_ATTACTCAGATGGGTC-1	ASC	P02	Ctrl IIM	IGHA	0.027439
																																	ADM032_GCTGCTTAGGAGTACC-1	ASC	P02	Ctrl IIM	IGHA	0.027439
																																	ADM048_TGGTTAGTCGCTTAGA-1	Bm	H03	HD	IGHM	0.0477612
																																	ADM048_TAGACCAAGCAACGGT-1	Bm	H04	HD	IGHM	0.0477612
																																	ADM048_GATCGATTCCTTCAAT-1	Bm	H04	HD	IGHM	0.0397554
																																	ADM048_CGGCTAGGTTCATGGT-1	Bm	H03	HD	IGHA	0.0870871
																																	ADM048_AGTGTCAAGGACAGCT-1	Atm	H04	HD	IGHM	0.036036
																																	ADM048_ACTGTCCGTAGCGATG-1	ASC	H04	HD	IGHA	0.0572289
																																	ADM048_ACGAGCCTCAATCTCT-1	Bm	H04	HD	IGHG	0.063253
																																	ADM047_GTGTTAGTCGCTTAGA-1	Bm	P15	MDA5+ DM-Rem	IGHM	0.0203488
																																	ADM047_CGAATGTCAAATCCGT-1	Bm	H02	HD	IGHM	0
																																	ADM047_AGTGGGACACACGCTG-1	Bm	H02	HD	IGHA	0.0508982
																																	ADM042_TGCGGGTCACCCAGTG-1	Bm	H01	HD	IGHG	0.0755287
																																	ADM042_TGACAACAGACTGTAA-1	Bm	P14	MDA5+ DM-Rem	IGHA	0.039039
																																	ADM042_GGTGCGTCAGGTCTCG-1	Bm	P14	MDA5+ DM-Rem	IGHG	0.0334347
																																	ADM042_CAAGGCCCACACATGT-1	Bm	P14	MDA5+ DM-Rem	IGHM	0.0593472
																																	ADM042_AGACGTTCATAGGATA-1	Bm	H01	HD	IGHM	0.0244648
																																	ADM042_ACGGGCTTCTACTCAT-1	Bm	P05	Ctrl IIM	IGHM	0
																																	ADM038_CTCGAAAGTACCATCA-1	Bm	P04	Ctrl IIM	IGHM	0.00884956
																																	ADM035_CGATGGCCAGTCACTA-1	Bm	P13	MDA5+ DM-Rem	IGHG	0.0903614
																																	ADM035_CCTATTAGTACAAGTA-1	Bm	P13	MDA5+ DM-Rem	IGHA	0.0568862
																																	ADM032_GTCGGGTGTTTAGGAA-1	ASC	P03	Ctrl IIM	IGHA	0.0640244
																																	ADM025_GGAGCAAAGGCCCTCA-1	ASC	P08	MDA5+ DM-Act	IGHM	0
																																	ADM025_AAATGCCTCAGGTAAA-1	ASC	P08	MDA5+ DM-Act	IGHG	0.102041
																																	scADM006_TTCCCAGGTCTAAACC-1	ASC	P10	MDA5+ DM-Act	IGHG	0.00595238
																																	scADM006_GGAACTTAGAAGGCCT-1	ASC	P10	MDA5+ DM-Act	IGHG	0.00595238
																																	scADM006_ACTATCTAGGTGACCA-1	ASC	P10	MDA5+ DM-Act	IGHG	0.00595238
																																	scADM006_AACGTTGGTCATATGC-1	ASC	P10	MDA5+ DM-Act	IGHG	0.00595238
																																	scADM006_TAAACCGTCCACGTTC-1	ASC	P10	MDA5+ DM-Act	IGHG	0.0941176
																																	scADM006_CATGCCTAGAGGTTGC-1	ASC	P10	MDA5+ DM-Act	IGHG	0.0941176
																																	scADM006_CAGATCACAGGGATTG-1	ASC	P10	MDA5+ DM-Act	IGHG	0.0737463
																																	scADM005_AGTGGGATCTTCGGTC-1	Bm	P09	MDA5+ DM-Act	IGHM	0.0239521
																																	scADM005_CATCGAAGTTCTGAAC-1	Bm	P09	MDA5+ DM-Act	IGHA	0.0350877
																																	scADM005_CTGCTGTGTCATTAGC-1	Atm	P09	MDA5+ DM-Act	IGHA	0.0268657
																																	scADM005_GTAACTGTCTTAGAGC-1	Bm	P09	MDA5+ DM-Act	IGHM	0.0393939
																																	scADM005_TCAGCAACAAGGACTG-1	Bm	P09	MDA5+ DM-Act	IGHG	0.0238806
																																	scADM005_GCATACAGTGACTCAT-1	Bm	P09	MDA5+ DM-Act	IGHA	0.0909091
																																	scADM003_GGAAAGCCATTAGGCT-1	ASC	P07	MDA5+ DM-Act	IGHM	0.0327381
																																	scADM003_TGGCGCAGTGCACTTA-1	ASC	P07	MDA5+ DM-Act	IGHM	0.0238806
																																	scADM001_CTAGTGATCTCTGAGA-1	Bm	P06	MDA5+ DM-Act	IGHM	0
																																	scADM001_TGAGGGAAGCCGCCTA-1	Bm	P06	MDA5+ DM-Act	IGHM	0.0672515
																																	scADM001_AGTGGGAAGCCACTAT-1	Bm	P06	MDA5+ DM-Act	IGHM	0.091716
																																	scADM001_TGGGCGTTCCACGAAT-1	Bm	P06	MDA5+ DM-Act	IGHA	0.0744048
																																	ADM048_TTTACTGGTGTGGCTC-1	Bm	H04	HD	IGHM	0.0764706
																																	ADM048_CGATCGGCACCTATCC-1	Bm	H04	HD	IGHM	0.0764706
																																	ADM048_TGCGCAGCATTGCGGC-1	Bm	H04	HD	IGHM	0.0550459
																																	ADM048_CGGGTCAGTTGGTAAA-1	Bm	H04	HD	IGHM	0.0397554
																																	ADM048_TCTATTGGTCCGCTGA-1	Bm	H03	HD	IGHM	0.0443787
																																	ADM048_GTCACAAAGTAATCCC-1	Bm	H04	HD	IGHM	0.0584795
																																	ADM048_GTATCTTAGTGCGTGA-1	Bm	H04	HD	IGHM	0.0619469
																																	ADM048_ATAACGCTCACATGCA-1	Bm	H04	HD	IGHM	0.0619469
																																	ADM048_GGAGCAAGTCACACGC-1	Bm	H04	HD	IGHA	0.0481928
																																	ADM048_GGACATTAGTTAACGA-1	Bm	H04	HD	IGHM	0.0356083
																																	ADM048_GGAACTTAGGCAAAGA-1	Atm	H04	HD	IGHM	0.0207101
																																	ADM048_GCTGGGTGTTCGTTGA-1	Bm	H04	HD	IGHM	0.0720721
																																	ADM048_GCAATCATCTTGTATC-1	ASC	H04	HD	IGHA	0.063253
																																	ADM048_GATGCTATCACATAGC-1	Bm	H03	HD	IGHM	0.0298507
																																	ADM048_GATCAGTGTCAAACTC-1	Bm	H04	HD	IGHM	0.0636364
																																	ADM048_GACGGCTCAAGTAATG-1	Bm	H04	HD	IGHM	0.0771513
																																	ADM048_GAACATCAGACTTTCG-1	Bm	H04	HD	IGHM	0.035503
																																	ADM048_CTCATTATCATGTGGT-1	Bm	H04	HD	IGHG	0.0656716
																																	ADM048_CTAACTTTCAACGCTA-1	Bm	H04	HD	IGHA	0.05
																																	ADM048_CGTCACTCAGCTCGCA-1	Bm	H04	HD	IGHA	0.0628743
																																	ADM048_CGCCAAGAGGTGCAAC-1	Bm	H04	HD	IGHA	0.136778
																																	ADM048_CGATGGCAGACGCTTT-1	Bm	H03	HD	IGHM	0.0443787
																																	ADM025_ACACTGACAGGAACGT-1	Bm	P08	MDA5+ DM-Act	IGHM	0.00906344
																																	ADM048_CATGACAAGCCACGCT-1	Bm	H04	HD	IGHM	0.0295858
																																	ADM048_CATATTCCATGAGCGA-1	Bm	H03	HD	IGHM	0.0177515
																																	ADM048_AAACCTGGTAAACCTC-1	Atm	H04	HD	IGHM	0
																																	ADM047_GTTACAGAGGAACTGC-1	Bm	H02	HD	IGHM	0.0534125
																																	ADM047_GCGCCAACACCAGGCT-1	Bm	P15	MDA5+ DM-Rem	IGHM	0.0151057
																																	ADM047_CACATAGCAATGGACG-1	Bm	H02	HD	IGHM	0.069697
																																	ADM042_TTTACTGCACGAAACG-1	Bm	H01	HD	IGHM	0.0487805
																																	ADM042_TTGCGTCAGACATAAC-1	Atm	H01	HD	IGHM	0.0119403
																																	ADM042_TGGGCGTAGTACATGA-1	Bm	H01	HD	IGHM	0.0543807
																																	ADM042_TGCACCTCATACTCTT-1	Bm	H01	HD	IGHM	0.0532544
																																	ADM042_TACTCGCGTTCGCTAA-1	Bm	H01	HD	IGHM	0.0492754
																																	ADM042_GGGCATCAGCGCTTAT-1	Bm	H01	HD	IGHM	0.0421687
																																	ADM042_GGACAAGCAAAGGTGC-1	Atm	H01	HD	IGHM	0.0356083
																																	ADM042_GATCGTAGTCAATACC-1	Atm	H01	HD	IGHM	0.0414201
																																	ADM042_CGGAGCTTCTTGGGTA-1	Bm	H01	HD	IGHG	0.0565476
																																	ADM042_AGGGTGAGTCGGCACT-1	Bm	H01	HD	IGHG	0.0298507
																																	ADM042_ACGAGGACACTGTGTA-1	Bm	H01	HD	IGHM	0.0121581
																																	ADM038_TGAAAGACAGGACCCT-1	Bm	P04	Ctrl IIM	IGHM	0.0486322
																																	ADM038_GGTGTTAGTATAGGGC-1	Atm	P04	Ctrl IIM	IGHG	0.0720721
																																	ADM038_CCTCAGTGTACATGTC-1	Atm	P04	Ctrl IIM	IGHG	0.0302115
																																	ADM035_TTTCCTCCACCAGCAC-1	Bm	P13	MDA5+ DM-Rem	IGHM	0.0411765
																																	ADM032_TCGAGGCAGATATGGT-1	Bm	P02	Ctrl IIM	IGHM	0.00600601
																																	ADM027_GATTCAGGTCGAGATG-1	Bm	P11	MDA5+ DM-Act	IGHM	0.0589971
																																	ADM025_CGTTAGATCACCACCT-1	Bm	P08	MDA5+ DM-Act	IGHA	0.0833333
																																	ADM048_CTTGGCTTCATGCAAC-1	Bm	H03	HD	IGHM	0.0429799
																																	scADM005_AGCTCTCGTAAGGGCT-1	Bm	P09	MDA5+ DM-Act	IGHG	0.0712166
																																	scADM003_CAACCTCCACCGCTAG-1	ASC	P07	MDA5+ DM-Act	IGHA	0.101493
																																	scADM003_TCGCGAGGTCTAGCCG-1	ASC	P07	MDA5+ DM-Act	IGHG	0
																																	scADM003_GATGAGGTCACCCTCA-1	ASC	P07	MDA5+ DM-Act	IGHA	0.112676
																																	scADM001_CGATCGGGTGGCAAAC-1	Bm	P06	MDA5+ DM-Act	IGHG	0.0265487
																																	scADM001_GTCCTCAGTCCAGTAT-1	Bm	P06	MDA5+ DM-Act	IGHA	0.0182371
																																	ADM042_AGGGTGATCGTGGACC-1	ASC	H01	HD	IGHG	0.0847458
																																	ADM048_CACCAGGGTCACAAGG-1	Bm	H04	HD	IGHG	0.0112676
																																	ADM047_CGAGAAGCAATCCGAT-1	Bm	H02	HD	IGHG	0.0406977
																																	ADM042_GTCAAGTCATATACCG-1	Bm	H01	HD	IGHM	0.0730337
																																	scADM003_ACGATGTCACCGAAAG-1	ASC	P07	MDA5+ DM-Act	IGHG	0.041543
																																	ADM048_CATCAGAGTTACCAGT-1	ASC	H03	HD	IGHA	0.0930931
																																	ADM042_CACCACTAGTTTAGGA-1	Bm	H01	HD	IGHM	0.019774
																																	scADM001_CCCTCCTGTCAAGCGA-1	ASC	P06	MDA5+ DM-Act	IGHG	0.0634441
																																	scADM001_AACTCAGGTGAAGGCT-1	ASC	P06	MDA5+ DM-Act	IGHG	0.0634441
																																	ADM048_TAGTTGGGTCTAGGTT-1	Bm	H03	HD	IGHG	0.0845481
																																	ADM048_TAAGTGCGTACATCCA-1	Atm	H04	HD	IGHM	0.00840336
																																	ADM048_GCTGCTTGTTCAGTAC-1	Bm	H04	HD	IGHG	0.0603448
																																	ADM042_TGTATTCCAACTGCGC-1	Bm	H01	HD	IGHA	0.0581395
																																	ADM042_ACGCCAGAGTGTGAAT-1	Bm	H01	HD	IGHM	0.0515759
																																	ADM035_CTGATAGGTTCGAATC-1	ASC	P12	MDA5+ DM-Act	IGHM	0.0113314
																																	ADM038_ACTATCTCAGATAATG-1	Bm	P04	Ctrl IIM	IGHM	0.0172414
																																	ADM047_CGGTTAATCTGGCGAC-1	Bm	H02	HD	IGHM	0.0144092
																																	ADM027_AGCGGTCCACGGACAA-1	Atm	P11	MDA5+ DM-Act	IGHM	0
																																	scADM003_AGAGCTTGTATGCTTG-1	ASC	P07	MDA5+ DM-Act	IGHM	0.0166667
																																	ADM048_GGGATGAGTCGAAAGC-1	Bm	H04	HD	IGHM	0.0404624
																																	ADM048_AGGCCACGTTGCTCCT-1	Bm	H04	HD	IGHG	0.0679887
																																	ADM047_CCTCAGTAGCGGCTTC-1	Atm	H02	HD	IGHA	0.0169972
																																	ADM042_ACATGGTAGCGTTTAC-1	Atm	P14	MDA5+ DM-Rem	IGHG	0.0345821
																																	ADM038_TCAGATGGTGTGACGA-1	Bm	P04	Ctrl IIM	IGHM	0.00282486
																																	ADM027_TCTCTAATCCAAACTG-1	Bm	P11	MDA5+ DM-Act	IGHA	0.0934844
																																	ADM048_GAAATGATCAGTGTTG-1	Bm	H03	HD	IGHM	0.0529412
																																	ADM048_CCGTACTGTTCACCTC-1	Bm	H03	HD	IGHM	0.127976
																																	ADM042_TATGCCCAGTAGCGGT-1	Bm	H01	HD	IGHA	0.111111
																																	ADM042_GAAACTCCATCGGACC-1	Bm	H01	HD	IGHA	0.125373
																																	ADM042_CGATCGGAGTGAAGTT-1	Bm	H01	HD	IGHA	0.109467
																																	ADM042_ATAACGCAGGTGCACA-1	Bm	H01	HD	IGHM	0.0967742
																																	scADM001_GCGCAACGTTACCAGT-1	ASC	P06	MDA5+ DM-Act	IGHA	0.110465
																																	ADM042_CGGGTCAGTCAACTGT-1	Bm	H01	HD	IGHM	0.014245
																																	ADM042_CGGCTAGTCAGTACGT-1	Bm	H01	HD	IGHM	0.0196629
																																	ADM032_TCATTACAGAGGGATA-1	Bm	P03	Ctrl IIM	IGHG	0.0714286
																																	scADM005_AACACGTTCATCGGAT-1	Bm	P09	MDA5+ DM-Act	IGHG	0.0617647
[truncated: 16,129 more rows]

## Sheet: Figure3
Figure3b	Samples	Group	scCD8T1-Naive	scCD8T2-Tcm	scCD8T3-GZMK+ GZMB- Tm	scCD8T4-GZMK+ GZMB+ Tm	scCD8T5-GZMK- GZMB+ Tm	scCD8T6-ISG	scCD8T7-pTm	Figure3e~h		Samples	CellTypes	Group	Clone ID	Germline_v_call	Germline_d_call	Germline_j_call
	H01	HD	46.2209	9.30233	12.2093	0.290698	31.1047	0	0.872093		ADM027_CCACTACGTACATGTC-1	P11	scCD8T1-Naive	3_MDA5+ DM-Act	10000_1433	TRBV29-1*01	TRBD1*01	TRBJ2-6*01
	H02	HD	40.4314	20.2434	13.2743	0.442478	24.1704	0.774336	0.663717		scADM005_AGTGTCACAGACGCCT-1	P09	scCD8T1-Naive	3_MDA5+ DM-Act	10015_44816	TRBV27*01		TRBJ2-1*01
	H03	HD	47.0588	17.7624	16.609	0.461361	17.0704	0.346021	0.692042		scADM003_CTAGCCTCAGCGTCCA-1	P07	scCD8T1-Naive	3_MDA5+ DM-Act	10022_41690	TRBV27*01	TRBD2*01	TRBJ2-1*01
	H04	HD	11.8782	13.363	28.879	1.3363	41.9451	1.03935	1.55902		scADM003_GGGCACTAGCCGTCGT-1	P07	scCD8T1-Naive	3_MDA5+ DM-Act	10026_38648	TRBV27*01	TRBD1*01	TRBJ2-1*01
	P01	Ctrl IIM	6.09825	11.6883	12.8176	1.80689	61.6036	4.51722	1.4681		scADM001_TACCTTAAGAGGGCTT-1	P06	scCD8T1-Naive	3_MDA5+ DM-Act	10029_35797	TRBV27*01	TRBD2*01	TRBJ2-1*01
	P02	Ctrl IIM	5.62414	10.0137	13.3059	3.29218	65.5693	0.685871	1.50892		ADM047_GGACATTTCTCATTCA-1	P15	scCD8T1-Naive	4_MDA5+ DM-Rem	10032_27879	TRBV27*01	TRBD2*01	TRBJ2-1*01
	P03	Ctrl IIM	22.4096	11.0843	9.63855	0.722892	54.4578	0.963855	0.722892		ADM048_GTTAAGCTCCAGTAGT-1	H04	scCD8T3-GZMK+ GZMB- Tm	1_HD	10032_33140	TRBV27*01		TRBJ2-1*01
	P04	Ctrl IIM	45.4768	18.8264	8.80196	1.22249	23.4719	1.22249	0.977995		ADM048_CTGAAGTAGACTAGAT-1	H03	scCD8T1-Naive	1_HD	10034_32099	TRBV27*01	TRBD2*02	TRBJ2-1*01
	P05	Ctrl IIM	78.963	12.2963	4.44444	0	2.51852	0.592593	1.18519		ADM048_CGCGTTTCAGACAAGC-1	H03	scCD8T1-Naive	1_HD	10035_31690	TRBV27*01	TRBD2*02	TRBJ2-1*01
	P06	MDA5+ DM-Act	28.2135	2.92343	3.48028	3.34107	37.6334	21.2529	3.15545		ADM047_TTTGGTTCAGCTGTAT-1	H02	scCD8T1-Naive	1_HD	10038_29905	TRBV27*01		TRBJ2-1*01
	P07	MDA5+ DM-Act	80.8088	9.11765	0.808824	0	3.60294	4.19118	1.47059		ADM047_AACTCCCAGCTGATAA-1	H02	scCD8T1-Naive	1_HD	10044_24033	TRBV27*01	TRBD1*01	TRBJ2-1*01
	P08	MDA5+ DM-Act	9.1151	5.38922	1.33067	17.0991	36.4604	16.4338	14.1717		ADM042_GTACTTTTCAGAGGTG-1	P14	scCD8T3-GZMK+ GZMB- Tm	4_MDA5+ DM-Rem	10045_22367	TRBV27*01	TRBD2*02	TRBJ2-1*01
	P09	MDA5+ DM-Act	37.9067	6.61605	5.2603	9.0564	25.0542	8.18872	7.91757		ADM042_CCTATTATCAAGGCTT-1	P05	scCD8T1-Naive	2_Ctrl IM	10049_20495	TRBV27*01	TRBD2*01	TRBJ2-1*01
	P10	MDA5+ DM-Act	46.6265	14.4578	1.20482	5.90361	12.6506	9.63855	9.51807		scADM005_ACTTGTTGTATCAGTC-1	P09	scCD8T1-Naive	3_MDA5+ DM-Act	1004_44517	TRBV10-2*01	TRBD2*01	TRBJ2-3*01
	P11	MDA5+ DM-Act	50.9554	18.1074	4.54959	6.55141	7.09736	10.4641	2.2748		ADM035_TAGAGCTTCATCGGAT-1	P12	scCD8T1-Naive	3_MDA5+ DM-Act	10058_14039	TRBV27*01	TRBD2*01	TRBJ2-1*01
	P12	MDA5+ DM-Act	73.9608	11.9216	0.392157	0.470588	6.66667	5.72549	0.862745		ADM035_GGCTCGATCAACCATG-1	P12	scCD8T1-Naive	3_MDA5+ DM-Act	10059_13327	TRBV27*01	TRBD1*01	TRBJ2-1*01
	P13	MDA5+ DM-Rem	43.6821	13.7908	8.83152	0.611413	30.0951	1.5625	1.42663		ADM035_GCGCGATGTTGTTTGG-1	P12	scCD8T1-Naive	3_MDA5+ DM-Act	10060_10099	TRBV27*01		TRBJ2-1*01
	P14	MDA5+ DM-Rem	25.4181	16.8896	19.5652	1.83946	33.9465	0.668896	1.67224		ADM035_CTAACTTGTATATGGA-1	P12	scCD8T1-Naive	3_MDA5+ DM-Act	10060_12105	TRBV27*01		TRBJ2-1*01
	P15	MDA5+ DM-Rem	57.619	9.68254	12.381	3.01587	11.2698	4.92063	1.11111		ADM035_CTCGTCATCTGCTGCT-1	P13	scCD8T2-Tcm	4_MDA5+ DM-Rem	10061_12342	TRBV27*01	TRBD2*01	TRBJ2-1*01
											ADM035_AAATGCCAGGGTCGAT-1	P12	scCD8T1-Naive	3_MDA5+ DM-Act	10062_9502	TRBV27*01	TRBD1*01	TRBJ2-1*01
Figure3c	HD	Ctrl IIM	MDA5+DM		Before	After					ADM035_AAACGGGAGAGGTTAT-1	P12	scCD8T1-Naive	3_MDA5+ DM-Act	10063_9451	TRBV27*01	TRBD1*01	TRBJ2-1*01
	0.77	16.3	0.79		0.79	0.76					ADM027_CTCACACTCCTTAATC-1	P11	scCD8T1-Naive	3_MDA5+ DM-Act	10067_2569	TRBV27*01	TRBD1*01	TRBJ2-1*01
	1.61	11.5	2.03		5.2	1.89					ADM027_GTTCGGGCATCGGTTA-1	P11	scCD8T7-pTm	3_MDA5+ DM-Act	10068_2144	TRBV27*01	TRBD1*01	TRBJ2-1*01
	1.75	14.5	0.42		12.4	2.55					ADM035_CTCGAGGGTTGCTCCT-1	P13	scCD8T1-Naive	4_MDA5+ DM-Rem	10076_12295	TRBV7-9*03	TRBD1*01	TRBJ2-7*01
	0.29	4.51	30.3		8.93	0.77					ADM035_GTAACGTGTTCTGGTA-1	P12	scCD8T1-Naive	3_MDA5+ DM-Act	10076_13483	TRBV7-9*03	TRBD1*01	TRBJ2-7*01
	0.32	8.09	0.46		9.4	5.94					ADM048_GCTTGAAAGAATTCCC-1	H04	scCD8T2-Tcm	1_HD	10078_32668	TRBV7-9*01	TRBD1*01	TRBJ2-7*01
	1.06	21.4	8.55		30.3	8.13					scADM003_CCATGTCAGAGACTAT-1	P07	scCD8T1-Naive	3_MDA5+ DM-Act	10078_38177	TRBV7-9*03	TRBD1*01	TRBJ2-7*01
	0.62	4.71	1.01		3.96	1.41					ADM035_TCGTAGACAGCCTTTC-1	P13	scCD8T1-Naive	4_MDA5+ DM-Rem	10079_14360	TRBV7-9*03	TRBD1*01	TRBJ2-7*01
	1.76	6.23	8.93		1.01	3.25					scADM001_AAACGGGAGGATGGTC-1	P06	scCD8T7-pTm	3_MDA5+ DM-Act	10083_16539	TRBV7-9*03	TRBD1*01	TRBJ2-7*01
	0.38	5.75	9.4								scADM001_TAAACCGAGTGTACGG-1	P06	scCD8T5-GZMK- GZMB+ Tm	3_MDA5+ DM-Act	10083_16539	TRBV7-9*03	TRBD1*01	TRBJ2-7*01
	0.79	5.5	1.53								scADM001_CATGCCTGTCGAATCT-1	P06	scCD8T5-GZMK- GZMB+ Tm	3_MDA5+ DM-Act	10083_16539	TRBV7-9*03	TRBD1*01	TRBJ2-7*01
	1.02	6.11	3.96								scADM001_GCAGTTACAGTGACAG-1	P06	scCD8T5-GZMK- GZMB+ Tm	3_MDA5+ DM-Act	10083_16539	TRBV7-9*03	TRBD1*01	TRBJ2-7*01
	0.72	4.62	2.55								scADM001_CTACACCCATCTACGA-1	P06	scCD8T6-ISG	3_MDA5+ DM-Act	10083_16539	TRBV7-9*03	TRBD1*01	TRBJ2-7*01
	3.04	8.08	9.98								scADM001_GAAATGACAGCAGTTT-1	P06	scCD8T5-GZMK- GZMB+ Tm	3_MDA5+ DM-Act	10083_16539	TRBV7-9*03	TRBD1*01	TRBJ2-7*01
	0.31	4.05	24.8								scADM001_ATCATCTTCTGTTGAG-1	P06	scCD8T5-GZMK- GZMB+ Tm	3_MDA5+ DM-Act	10083_16539	TRBV7-9*03	TRBD1*01	TRBJ2-7*01
	0.56	3.99	35.9								scADM001_CCATGTCCACTTGGAT-1	P06	scCD8T5-GZMK- GZMB+ Tm	3_MDA5+ DM-Act	10083_16539	TRBV7-9*03	TRBD1*01	TRBJ2-7*01
	0.73	9.03	6.96								scADM001_AGACGTTAGGTTCCTA-1	P06	scCD8T6-ISG	3_MDA5+ DM-Act	10083_16539	TRBV7-9*03	TRBD1*01	TRBJ2-7*01
			2.06								scADM001_CTGCCTAAGGGAGTAA-1	P06	scCD8T5-GZMK- GZMB+ Tm	3_MDA5+ DM-Act	10083_16539	TRBV7-9*03	TRBD1*01	TRBJ2-7*01
			21.4								scADM001_GACAGAGAGACAAGCC-1	P06	scCD8T7-pTm	3_MDA5+ DM-Act	10083_16539	TRBV7-9*03	TRBD1*01	TRBJ2-7*01
			10.5								scADM001_TCATTACCACCAGCAC-1	P06	scCD8T3-GZMK+ GZMB- Tm	3_MDA5+ DM-Act	10083_16539	TRBV7-9*03	TRBD1*01	TRBJ2-7*01
			8.56								scADM001_GCTTCCAGTGTCCTCT-1	P06	scCD8T6-ISG	3_MDA5+ DM-Act	10083_16539	TRBV7-9*03	TRBD1*01	TRBJ2-7*01
			33.9								scADM001_ACGGGTCGTTCGTCTC-1	P06	scCD8T6-ISG	3_MDA5+ DM-Act	10083_16539	TRBV7-9*03	TRBD1*01	TRBJ2-7*01
			10.1								scADM001_TTCCCAGGTGCTTCTC-1	P06	scCD8T2-Tcm	3_MDA5+ DM-Act	10089_35260	TRBV7-9*03	TRBD1*01	TRBJ2-7*01
			24.9								ADM048_TGCTACCGTAGCAAAT-1	H03	scCD8T3-GZMK+ GZMB- Tm	1_HD	10091_32964	TRBV7-9*03		TRBJ2-7*01
			1.61								ADM048_GTAGTCACATGCAATC-1	H03	scCD8T3-GZMK+ GZMB- Tm	1_HD	10091_32964	TRBV7-9*03		TRBJ2-7*01
			15.6								ADM048_TACCTTAAGAGCCTAG-1	H03	scCD8T5-GZMK- GZMB+ Tm	1_HD	10092_33223	TRBV7-9*03	TRBD2*01	TRBJ2-7*01
			3.13								ADM025_TCATTACCAAGTTCTG-1	P08	scCD8T2-Tcm	3_MDA5+ DM-Act	10095_1070	TRBV7-9*01	TRBD2*01	TRBJ2-7*01
			0.47								ADM042_TAAACCGTCACTTATC-1	P05	scCD8T2-Tcm	2_Ctrl IM	1009_22683	TRBV16*01	TRBD1*01	TRBJ1-5*01
			2.53								ADM035_GAAGCAGGTCAGATAA-1	P13	scCD8T2-Tcm	4_MDA5+ DM-Rem	10100_12622	TRBV7-9*03	TRBD2*01	TRBJ2-7*01
			4.68								ADM048_CGTGAGCAGCAGGCTA-1	H03	scCD8T3-GZMK+ GZMB- Tm	1_HD	10101_31834	TRBV7-9*03	TRBD1*01	TRBJ2-7*01
			1.2								ADM048_CGGTTAAGTGCTGTAT-1	H04	scCD8T3-GZMK+ GZMB- Tm	1_HD	10102_31787	TRBV7-9*01	TRBD1*01	TRBJ2-7*01
			4.1								ADM048_CGGGTCACAGGACGTA-1	H03	scCD8T1-Naive	1_HD	10104_31781	TRBV7-9*03	TRBD2*01	TRBJ2-7*01
											ADM048_CAGATCACACGGTGTC-1	H04	scCD8T1-Naive	1_HD	10105_31140	TRBV7-9*03	TRBD1*01	TRBJ2-7*01
											ADM035_AGCCTAATCTTAGAGC-1	P12	scCD8T1-Naive	3_MDA5+ DM-Act	10108_10283	TRBV7-9*03		TRBJ2-7*01
											ADM047_GGTGAAGCAGCTTCGG-1	H02	scCD8T1-Naive	1_HD	10111_28116	TRBV7-9*03		TRBJ2-7*01
											ADM032_TCTGAGAAGGATTCGG-1	P01	scCD8T2-Tcm	2_Ctrl IM	10113_7450	TRBV7-9*03	TRBD1*01	TRBJ2-7*01
											ADM047_AGGCCACTCGTGGACC-1	H02	scCD8T1-Naive	1_HD	10116_24887	TRBV7-9*03	TRBD2*02	TRBJ2-7*01
											ADM047_ACTGAACTCTGTGCAA-1	H02	scCD8T1-Naive	1_HD	10117_24567	TRBV7-9*03	TRBD1*01	TRBJ2-7*01
											ADM047_GAACCTACAGACGCAA-1	P15	scCD8T1-Naive	4_MDA5+ DM-Rem	1011_27148	TRBV4-2*01	TRBD2*02	TRBJ1-5*01
											ADM038_CAGAGAGAGTAATCCC-1	P04	scCD8T2-Tcm	2_Ctrl IM	10131_16038	TRBV7-9*01		TRBJ2-7*01
											ADM035_TGCTACCAGAAACCTA-1	P12	scCD8T1-Naive	3_MDA5+ DM-Act	10133_14614	TRBV7-9*03	TRBD1*01	TRBJ2-7*01
											ADM035_GGGTCTGCATGAGCGA-1	P13	scCD8T1-Naive	4_MDA5+ DM-Rem	10136_13416	TRBV7-9*03	TRBD2*01	TRBJ2-7*01
											ADM035_GCATGTAGTTAGAACA-1	P12	scCD8T1-Naive	3_MDA5+ DM-Act	10139_12992	TRBV7-9*03	TRBD1*01	TRBJ2-7*01
											ADM035_CGAGCCATCCAAAGTC-1	P13	scCD8T2-Tcm	4_MDA5+ DM-Rem	10141_11733	TRBV7-9*03	TRBD1*01	TRBJ2-7*01
											ADM027_AACGTTGGTAACGACG-1	P11	scCD8T1-Naive	3_MDA5+ DM-Act	10141_4572	TRBV7-9*03	TRBD1*01	TRBJ2-7*01
											ADM025_AGGCCGTGTGTGACCC-1	P08	scCD8T4-GZMK+ GZMB+ Tm	3_MDA5+ DM-Act	10141_71	TRBV7-9*01	TRBD1*01	TRBJ2-7*01
											ADM025_GGGATGATCAGGCCCA-1	P08	scCD8T5-GZMK- GZMB+ Tm	3_MDA5+ DM-Act	10141_71	TRBV7-9*01	TRBD1*01	TRBJ2-7*01
											ADM025_CTCTAATTCATCTGCC-1	P08	scCD8T7-pTm	3_MDA5+ DM-Act	10141_71	TRBV7-9*01	TRBD1*01	TRBJ2-7*01
											ADM025_AAGGAGCCATTCCTGC-1	P08	scCD8T5-GZMK- GZMB+ Tm	3_MDA5+ DM-Act	10141_71	TRBV7-9*01	TRBD1*01	TRBJ2-7*01
											ADM035_CACAGTAGTAGCGCAA-1	P13	scCD8T2-Tcm	4_MDA5+ DM-Rem	10142_10959	TRBV7-9*03		TRBJ2-7*01
											ADM032_TAGTGGTCAGCCACCA-1	P02	scCD8T2-Tcm	2_Ctrl IM	10150_5671	TRBV7-9*03	TRBD2*01	TRBJ2-7*01
											ADM027_CAGCTAAAGGGCTTCC-1	P11	scCD8T1-Naive	3_MDA5+ DM-Act	10152_3883	TRBV7-9*01		TRBJ2-7*01
											ADM027_GCTGCGAGTTTGGGCC-1	P11	scCD8T1-Naive	3_MDA5+ DM-Act	10153_1625	TRBV7-9*01		TRBJ2-7*01
											scADM005_TGAAAGACAAGAAAGG-1	P09	scCD8T1-Naive	3_MDA5+ DM-Act	10155_46522	TRBV27*01	TRBD1*01	TRBJ1-3*01
											ADM035_TCAGGTACACTTAAGC-1	P12	scCD8T1-Naive	3_MDA5+ DM-Act	10160_14220	TRBV27*01	TRBD2*01	TRBJ1-3*01
											ADM047_GACCAATAGGAATCGC-1	H02	scCD8T5-GZMK- GZMB+ Tm	1_HD	10170_27234	TRBV6-5*01		TRBJ1-3*01
											ADM042_ACTGAGTGTCCATGAT-1	P05	scCD8T2-Tcm	2_Ctrl IM	10172_19137	TRBV6-5*01	TRBD1*01	TRBJ1-3*01
											ADM035_TGACAACAGAGCTGGT-1	P13	scCD8T2-Tcm	4_MDA5+ DM-Rem	10173_14441	TRBV6-5*01	TRBD1*01	TRBJ1-3*01
											ADM027_CCTTCGAGTGCACTTA-1	P11	scCD8T2-Tcm	3_MDA5+ DM-Act	10178_2626	TRBV12-3*01		TRBJ2-6*01
											ADM038_CAGCAGCCATGTCCTC-1	P04	scCD8T1-Naive	2_Ctrl IM	10182_16060	TRBV6-2*01	TRBD1*01	TRBJ2-6*01
											scADM003_AATCGGTGTGCAACTT-1	P07	scCD8T1-Naive	3_MDA5+ DM-Act	10189_38772	TRBV7-9*03		TRBJ1-3*01
											ADM048_TGTTCCGCACGGCCAT-1	H03	scCD8T1-Naive	1_HD	10192_33854	TRBV7-9*03		TRBJ1-3*01
											ADM027_AGCGGTCCATTCCTGC-1	P11	scCD8T5-GZMK- GZMB+ Tm	3_MDA5+ DM-Act	10194_2984	TRBV7-9*01	TRBD1*01	TRBJ1-3*01
											ADM048_CATGGCGAGACTTTCG-1	H03	scCD8T1-Naive	1_HD	10194_31306	TRBV7-9*03	TRBD1*01	TRBJ1-3*01
											scADM003_GCACTCTCATCCTAGA-1	P07	scCD8T1-Naive	3_MDA5+ DM-Act	10224_40594	TRBV9*01		TRBJ1-3*01
											ADM047_AGAGCTTAGTGTACGG-1	H02	scCD8T2-Tcm	1_HD	10237_24706	TRBV12-3*01		TRBJ1-3*01
											ADM047_CTTACCGAGTGCAAGC-1	H02	scCD8T1-Naive	1_HD	10246_27035	TRBV6-5*01	TRBD2*02	TRBJ2-1*01
											scADM003_TCTGAGACAGTAAGCG-1	P07	scCD8T1-Naive	3_MDA5+ DM-Act	10250_43421	TRBV6-5*01	TRBD1*01	TRBJ2-1*01
											scADM003_AGCTCTCTCTTTCCTC-1	P07	scCD8T1-Naive	3_MDA5+ DM-Act	10252_43262	TRBV6-5*01	TRBD2*01	TRBJ2-1*01
											scADM003_GACGCGTCACGACGAA-1	P07	scCD8T1-Naive	3_MDA5+ DM-Act	10254_41693	TRBV6-5*01	TRBD1*01	TRBJ2-1*01
											ADM047_TGGTTAGGTAGCGTCC-1	H02	scCD8T1-Naive	1_HD	10266_29524	TRBV6-5*01	TRBD2*01	TRBJ2-1*01
											ADM042_GTCCTCAGTGTGCCTG-1	H01	scCD8T3-GZMK+ GZMB- Tm	1_HD	10278_22474	TRBV6-5*01		TRBJ2-1*01
											ADM042_GCCTCTAAGCCCAGCT-1	P05	scCD8T1-Naive	2_Ctrl IM	10280_21830	TRBV6-5*01	TRBD2*01	TRBJ2-1*01
											ADM032_CGCGTTTTCATGCATG-1	P02	scCD8T5-GZMK- GZMB+ Tm	2_Ctrl IM	10281_6315	TRBV6-5*01	TRBD2*01	TRBJ2-1*01
											ADM032_CCTTCGAGTCACCTAA-1	P02	scCD8T5-GZMK- GZMB+ Tm	2_Ctrl IM	10281_6315	TRBV6-5*01	TRBD2*01	TRBJ2-1*01
											ADM032_CGCCAAGGTCTAAACC-1	P02	scCD8T5-GZMK- GZMB+ Tm	2_Ctrl IM	10281_6315	TRBV6-5*01	TRBD2*01	TRBJ2-1*01
											ADM032_GTCTTCGAGGAATTAC-1	P02	scCD8T5-GZMK- GZMB+ Tm	2_Ctrl IM	10281_6315	TRBV6-5*01	TRBD2*01	TRBJ2-1*01
											ADM035_TTCTTAGTCACTCTTA-1	P13	scCD8T1-Naive	4_MDA5+ DM-Rem	10288_14910	TRBV6-5*01	TRBD2*02	TRBJ2-1*01
											ADM035_GACCTGGTCTCGTTTA-1	P13	scCD8T2-Tcm	4_MDA5+ DM-Rem	10290_12690	TRBV6-5*01	TRBD1*01	TRBJ2-1*01
											ADM035_CAGCGACGTCCAGTGC-1	P13	scCD8T1-Naive	4_MDA5+ DM-Rem	10292_11142	TRBV6-5*01	TRBD1*01	TRBJ2-1*01
											ADM035_CAGCCGAAGGCAGTCA-1	P12	scCD8T1-Naive	3_MDA5+ DM-Act	10293_11111	TRBV6-5*01	TRBD2*02	TRBJ2-1*01
											ADM048_GTCGTAATCTGGAGCC-1	H04	scCD8T1-Naive	1_HD	10301_33045	TRBV10-2*01	TRBD1*01	TRBJ1-2*01
											scADM005_ACTATCTGTCAGAAGC-1	P09	scCD8T1-Naive	3_MDA5+ DM-Act	10309_44804	TRBV13*01		TRBJ1-2*01
											ADM042_CCATGTCAGGACATTA-1	P14	scCD8T1-Naive	4_MDA5+ DM-Rem	10314_20333	TRBV13*01	TRBD2*01	TRBJ1-2*01
											ADM032_CATTATCCAATGGATA-1	P01	scCD8T3-GZMK+ GZMB- Tm	2_Ctrl IM	10316_7212	TRBV13*01	TRBD1*01	TRBJ1-2*01
											ADM027_ATCATCTCATCCGCGA-1	P11	scCD8T1-Naive	3_MDA5+ DM-Act	10318_4311	TRBV13*01	TRBD1*01	TRBJ1-2*01
											ADM027_ACGATACAGATGCGAC-1	P11	scCD8T1-Naive	3_MDA5+ DM-Act	10319_2430	TRBV13*01	TRBD1*01	TRBJ1-2*01
											scADM001_CGTCAGGGTACTCGCG-1	P06	scCD8T2-Tcm	3_MDA5+ DM-Act	10324_35000	TRBV6-6*01	TRBD1*01	TRBJ1-2*01
											ADM048_TCATTTGGTTGCGTTA-1	H04	scCD8T1-Naive	1_HD	10327_33458	TRBV6-6*02	TRBD1*01	TRBJ1-2*01
											ADM048_GGCTGGTAGCTACCGC-1	H03	scCD8T1-Naive	1_HD	1033_32808	TRBV7-9*03	TRBD1*01	TRBJ1-5*01
											scADM005_GGAAAGCAGAATAGGG-1	P09	scCD8T2-Tcm	3_MDA5+ DM-Act	10345_43865	TRBV12-4*01		TRBJ2-6*01
											ADM047_CGGACACCATGTAAGA-1	H02	scCD8T1-Naive	1_HD	10349_26354	TRBV27*01		TRBJ2-6*01
											ADM048_GTGAAGGCAGTAACGG-1	H03	scCD8T1-Naive	1_HD	10362_33069	TRBV7-6*01		TRBJ1-2*01
											ADM047_TGACAACGTCATTAGC-1	H02	scCD8T1-Naive	1_HD	10363_29245	TRBV7-6*01	TRBD1*01	TRBJ1-2*01
											ADM042_TGCCCATGTAGCACGA-1	H01	scCD8T1-Naive	1_HD	10375_23346	TRBV5-5*01	TRBD1*01	TRBJ1-2*01
											ADM035_GAACCTACATGTAGTC-1	P12	scCD8T1-Naive	3_MDA5+ DM-Act	10380_12604	TRBV5-5*02	TRBD1*01	TRBJ1-2*01
											ADM035_AGTGAGGTCATTCACT-1	P12	scCD8T1-Naive	3_MDA5+ DM-Act	1038_10490	TRBV7-9*03	TRBD1*01	TRBJ1-5*01
											ADM025_TCGCGTTGTCCCTTGT-1	P08	scCD8T1-Naive	3_MDA5+ DM-Act	1039_1088	TRBV7-9*01	TRBD1*01	TRBJ1-5*01
											scADM003_TCAGCTCGTCTTCGTC-1	P07	scCD8T2-Tcm	3_MDA5+ DM-Act	10401_40493	TRBV2*01	TRBD2*01	TRBJ2-1*01
											scADM003_GCGGGTTCAAGACACG-1	P07	scCD8T1-Naive	3_MDA5+ DM-Act	10403_40064	TRBV2*01	TRBD2*01	TRBJ2-1*01
											scADM003_GAACATCGTATATGGA-1	P07	scCD8T1-Naive	3_MDA5+ DM-Act	10404_39235	TRBV2*01	TRBD2*01	TRBJ2-1*01
											scADM001_GTAGGCCCACAAGCCC-1	P06	scCD8T1-Naive	3_MDA5+ DM-Act	10413_35370	TRBV2*01		TRBJ2-1*01
											ADM048_TTTGGTTGTACTCTCC-1	H03	scCD8T1-Naive	1_HD	10415_34046	TRBV2*01	TRBD2*01	TRBJ2-1*01
											ADM048_ATAAGAGTCCAAACTG-1	H03	scCD8T5-GZMK- GZMB+ Tm	1_HD	10417_30798	TRBV2*01	TRBD2*02	TRBJ2-1*01
											ADM042_CTACACCGTCATGCAT-1	H01	scCD8T1-Naive	1_HD	10429_20965	TRBV2*01	TRBD2*02	TRBJ2-1*01
											ADM042_GGGTCTGAGTTAGCGG-1	P05	scCD8T1-Naive	2_Ctrl IM	10430_22256	TRBV2*01	TRBD2*01	TRBJ2-1*01
											ADM042_AGCGTATGTCCGTCAG-1	P05	scCD8T2-Tcm	2_Ctrl IM	10435_19343	TRBV2*01		TRBJ2-1*01
											ADM042_AAGGTTCAGGGCTCTC-1	P14	scCD8T3-GZMK+ GZMB- Tm	4_MDA5+ DM-Rem	10440_18773	TRBV2*01		TRBJ2-1*01
											ADM035_TGTCCCAAGGGATGGG-1	P12	scCD8T1-Naive	3_MDA5+ DM-Act	10445_14736	TRBV2*01	TRBD1*01	TRBJ2-1*01
											ADM035_AGGGAGTGTAGATTAG-1	P12	scCD8T1-Naive	3_MDA5+ DM-Act	10449_10385	TRBV2*01	TRBD2*02	TRBJ2-1*01
											ADM025_TAGTTGGTCAACTCTT-1	P08	scCD8T1-Naive	3_MDA5+ DM-Act	10467_1036	TRBV2*01	TRBD1*01	TRBJ2-1*01
											scADM005_ACTTACTGTCGCGAAA-1	P09	scCD8T1-Naive	3_MDA5+ DM-Act	10477_43899	TRBV25-1*01	TRBD1*01	TRBJ1-2*01
											ADM047_GGGCATCAGGAGTTTA-1	H02	scCD8T1-Naive	1_HD	10478_28061	TRBV25-1*01	TRBD1*01	TRBJ1-2*01
											scADM005_GTTAAGCCATGTCGAT-1	P09	scCD8T1-Naive	3_MDA5+ DM-Act	10489_43922	TRBV11-2*01	TRBD1*01	TRBJ1-2*01
											scADM001_GCTCTGTGTTCGAATC-1	P06	scCD8T1-Naive	3_MDA5+ DM-Act	10494_35353	TRBV11-2*01	TRBD2*02	TRBJ1-2*01
											ADM027_ACCCACTGTCACCTAA-1	P11	scCD8T1-Naive	3_MDA5+ DM-Act	10510_2485	TRBV11-2*01	TRBD2*01	TRBJ1-2*01
											ADM027_CTCGGAGAGTACATGA-1	P11	scCD8T1-Naive	3_MDA5+ DM-Act	10519_1493	TRBV12-4*01		TRBJ2-1*01
											scADM005_AGTGTCAGTCGCGTGT-1	P09	scCD8T1-Naive	3_MDA5+ DM-Act	10519_45365	TRBV12-4*01	TRBD1*01	TRBJ2-1*01
											scADM005_CCTAGCTAGATCCCGC-1	P09	scCD8T1-Naive	3_MDA5+ DM-Act	10522_44224	TRBV12-4*01	TRBD2*01	TRBJ2-1*01
											scADM005_TACCTATCAATTCCTT-1	P09	scCD8T1-Naive	3_MDA5+ DM-Act	10524_43867	TRBV12-4*01	TRBD1*01	TRBJ2-1*01
											scADM003_CAGATCACATCGGTTA-1	P07	scCD8T1-Naive	3_MDA5+ DM-Act	10525_43546	TRBV12-3*01	TRBD2*01	TRBJ2-1*01
											ADM035_CCACGGATCCACGTTC-1	P13	scCD8T1-Naive	4_MDA5+ DM-Rem	10526_11376	TRBV12-4*01	TRBD2*01	TRBJ2-1*01
											ADM048_CAGCAGCGTAGCGTCC-1	H03	scCD8T2-Tcm	1_HD	10542_31154	TRBV12-3*01	TRBD2*01	TRBJ2-1*01
											ADM047_TTGACTTGTAAGGGCT-1	P15	scCD8T1-Naive	4_MDA5+ DM-Rem	10545_29780	TRBV12-4*01	TRBD2*01	TRBJ2-1*01
											ADM047_TGAGGGACATGCTAGT-1	H02	scCD8T1-Naive	1_HD	10546_29320	TRBV12-4*01	TRBD2*02	TRBJ2-1*01
											ADM032_GTGCATACAGGTCCAC-1	P01	scCD8T2-Tcm	2_Ctrl IM	10548_7565	TRBV12-4*01	TRBD1*01	TRBJ2-1*01
											ADM047_CTGTGCTGTTGCTCCT-1	H02	scCD8T1-Naive	1_HD	10551_27006	TRBV12-3*01	TRBD1*01	TRBJ2-1*01
											ADM047_CTACATTAGAAACCTA-1	H02	scCD8T1-Naive	1_HD	10552_26645	TRBV12-3*01	TRBD2*01	TRBJ2-1*01
											ADM042_TTCGGTCGTAGAAAGG-1	P05	scCD8T1-Naive	2_Ctrl IM	10554_23647	TRBV12-3*01		TRBJ2-1*01
											ADM038_ACGTCAACACAAGCCC-1	P04	scCD8T2-Tcm	2_Ctrl IM	10567_15403	TRBV12-3*01	TRBD1*01	TRBJ2-1*01
											scADM005_TGTTCCGAGCTAGTGG-1	P09	scCD8T1-Naive	3_MDA5+ DM-Act	1056_44496	TRBV5-6*01	TRBD2*01	TRBJ2-3*01
											ADM035_GTCAAGTGTTCACCTC-1	P13	scCD8T2-Tcm	4_MDA5+ DM-Rem	10570_13601	TRBV12-3*01	TRBD2*02	TRBJ2-1*01
											ADM035_AGAGCTTGTGTCGCTG-1	P12	scCD8T1-Naive	3_MDA5+ DM-Act	10575_10208	TRBV12-4*01	TRBD1*01	TRBJ2-1*01
											scADM005_TCTATTGTCACAGTAC-1	P09	scCD8T1-Naive	3_MDA5+ DM-Act	10595_44219	TRBV29-1*01	TRBD2*02	TRBJ2-1*01
											ADM035_TCATTTGGTAGAAGGA-1	P13	scCD8T5-GZMK- GZMB+ Tm	4_MDA5+ DM-Rem	10603_9622	TRBV29-1*01		TRBJ2-1*01
											ADM035_TCAGATGAGAGGGATA-1	P13	scCD8T5-GZMK- GZMB+ Tm	4_MDA5+ DM-Rem	10603_9622	TRBV29-1*01		TRBJ2-1*01
											ADM035_TAGTTGGTCGTAGGAG-1	P13	scCD8T5-GZMK- GZMB+ Tm	4_MDA5+ DM-Rem	10603_9622	TRBV29-1*01		TRBJ2-1*01
											ADM035_GCTGGGTAGGTGATTA-1	P13	scCD8T5-GZMK- GZMB+ Tm	4_MDA5+ DM-Rem	10603_9622	TRBV29-1*01		TRBJ2-1*01
											ADM035_CCGTGGAGTATGCTTG-1	P13	scCD8T5-GZMK- GZMB+ Tm	4_MDA5+ DM-Rem	10603_9622	TRBV29-1*01		TRBJ2-1*01
											ADM035_CATTATCGTTCGGGCT-1	P13	scCD8T5-GZMK- GZMB+ Tm	4_MDA5+ DM-Rem	10603_9622	TRBV29-1*01		TRBJ2-1*01
											ADM035_CATGACAAGTAGCGGT-1	P13	scCD8T5-GZMK- GZMB+ Tm	4_MDA5+ DM-Rem	10603_9622	TRBV29-1*01		TRBJ2-1*01
											ADM035_AACTGGTGTCATTAGC-1	P13	scCD8T5-GZMK- GZMB+ Tm	4_MDA5+ DM-Rem	10603_9622	TRBV29-1*01		TRBJ2-1*01
											ADM047_TTTGGTTGTCAACATC-1	H02	scCD8T1-Naive	1_HD	10614_29908	TRBV29-1*01		TRBJ2-1*01
											ADM047_TTAACTCGTCTGCAAT-1	H02	scCD8T1-Naive	1_HD	10615_29614	TRBV29-1*01	TRBD1*01	TRBJ2-1*01
											ADM047_CGATGTATCCAAAGTC-1	H02	scCD8T2-Tcm	1_HD	10622_26269	TRBV29-1*01		TRBJ2-1*01
											ADM047_CCGTTCAAGACGCTTT-1	H02	scCD8T1-Naive	1_HD	10623_26040	TRBV29-1*01	TRBD2*01	TRBJ2-1*01
											ADM047_AGTAGTCGTACAGACG-1	P15	scCD8T1-Naive	4_MDA5+ DM-Rem	10624_24957	TRBV29-1*01	TRBD2*01	TRBJ2-1*01
											ADM042_TGTGTTTCAATGACCT-1	H01	scCD8T1-Naive	1_HD	10625_23543	TRBV29-1*01	TRBD1*01	TRBJ2-1*01
											ADM042_TGCGTGGAGGCTACGA-1	P14	scCD8T1-Naive	4_MDA5+ DM-Rem	10626_23386	TRBV29-1*01	TRBD1*01	TRBJ2-1*01
											ADM042_CTCCTAGCATCAGTCA-1	P05	scCD8T1-Naive	2_Ctrl IM	10629_21084	TRBV29-1*01	TRBD1*01	TRBJ2-1*01
											ADM035_GACGTGCCAGACGTAG-1	P13	scCD8T2-Tcm	4_MDA5+ DM-Rem	10634_9710	TRBV29-1*01	TRBD1*01	TRBJ2-1*01
											ADM035_GGTGCGTCAGGCTCAC-1	P13	scCD8T5-GZMK- GZMB+ Tm	4_MDA5+ DM-Rem	10635_13460	TRBV29-1*01	TRBD1*01	TRBJ2-1*01
											ADM035_GACTAACGTGCAACGA-1	P12	scCD8T1-Naive	3_MDA5+ DM-Act	10637_12742	TRBV29-1*01	TRBD2*02	TRBJ2-1*01
											ADM027_ACCTTTAGTTGTGGCC-1	P11	scCD8T2-Tcm	3_MDA5+ DM-Act	10645_3359	TRBV29-1*01	TRBD2*01	TRBJ2-1*01
											ADM032_TTGGAACCAGACGTAG-1	P02	scCD8T5-GZMK- GZMB+ Tm	2_Ctrl IM	1065_6366	TRBV15*02	TRBD1*01	TRBJ1-5*01
											ADM032_GGCGACTGTACAGTTC-1	P01	scCD8T1-Naive	2_Ctrl IM	10674_7972	TRBV6-2*01	TRBD1*01	TRBJ1-2*01
											scADM003_ACGCCAGCACCACGTG-1	P07	scCD8T2-Tcm	3_MDA5+ DM-Act	10683_39587	TRBV12-3*01	TRBD1*01	TRBJ1-2*01
											scADM003_GCTTCCACACGGCGTT-1	P07	scCD8T1-Naive	3_MDA5+ DM-Act	10684_39243	TRBV12-3*01	TRBD1*01	TRBJ1-2*01
											ADM042_GACGTTAGTGTTTGGT-1	P14	scCD8T1-Naive	4_MDA5+ DM-Rem	10703_21551	TRBV12-3*01		TRBJ1-2*01
											ADM035_GTACGTAGTTGCTCCT-1	P12	scCD8T1-Naive	3_MDA5+ DM-Act	10705_13503	TRBV12-3*01	TRBD1*01	TRBJ1-2*01
											ADM035_GACGGCTGTTAAGTAG-1	P12	scCD8T1-Naive	3_MDA5+ DM-Act	10706_12712	TRBV12-3*01	TRBD1*01	TRBJ1-2*01
											ADM048_CTCATTAGTCCTCTTG-1	H03	scCD8T1-Naive	1_HD	10718_32005	TRBV4-2*01		TRBJ1-2*01
											ADM027_CGGCTAGCACCAACCG-1	P11	scCD8T2-Tcm	3_MDA5+ DM-Act	10735_4268	TRBV4-3*01	TRBD1*01	TRBJ1-2*01
											scADM005_ATTGGTGAGAGGGCTT-1	P09	scCD8T2-Tcm	3_MDA5+ DM-Act	10738_46535	TRBV5-4*01	TRBD2*02	TRBJ1-3*01
											ADM035_TTATGCTGTTAGGGTG-1	P12	scCD8T1-Naive	3_MDA5+ DM-Act	10760_14846	TRBV28*01	TRBD1*01	TRBJ1-3*01
											ADM027_CGAATGTAGACAATAC-1	P11	scCD8T1-Naive	3_MDA5+ DM-Act	10765_2316	TRBV28*01		TRBJ1-3*01
											ADM025_GGTGAAGAGGAGTACC-1	P08	scCD8T5-GZMK- GZMB+ Tm	3_MDA5+ DM-Act	10766_871	TRBV28*01		TRBJ1-3*01
											scADM001_ATTCTACAGAAGGTTT-1	P06	scCD8T1-Naive	3_MDA5+ DM-Act	10772_34957	TRBV6-1*01		TRBJ2-6*01
											ADM042_CTAATGGTCTTGAGGT-1	H01	scCD8T1-Naive	1_HD	10774_20958	TRBV6-1*01	TRBD1*01	TRBJ2-6*01
											ADM027_TAGTTGGCACGCTTTC-1	P11	scCD8T1-Naive	3_MDA5+ DM-Act	10778_3057	TRBV9*01	TRBD1*01	TRBJ1-2*01
											ADM035_TCCCGATAGTCTTGCA-1	P12	scCD8T1-Naive	3_MDA5+ DM-Act	1077_14280	TRBV7-8*01	TRBD1*01	TRBJ2-3*01
											ADM035_GACGCGTCAAGGACAC-1	P12	scCD8T2-Tcm	3_MDA5+ DM-Act	1078_12695	TRBV7-8*01	TRBD1*01	TRBJ2-3*01
											ADM047_GTTCATTAGTTGAGTA-1	H02	scCD8T3-GZMK+ GZMB- Tm	1_HD	10791_28505	TRBV9*01	TRBD1*01	TRBJ1-2*01
											ADM032_GCTCTGTCAGCATACT-1	P02	scCD8T2-Tcm	2_Ctrl IM	10811_7627	TRBV9*01	TRBD1*01	TRBJ1-2*01
											ADM027_TGTGTTTTCCATGCTC-1	P11	scCD8T1-Naive	3_MDA5+ DM-Act	10814_3328	TRBV9*01	TRBD1*01	TRBJ1-2*01
											scADM005_GCTGCGAAGATGAGAG-1	P09	scCD8T1-Naive	3_MDA5+ DM-Act	10822_43882	TRBV27*01	TRBD1*01	TRBJ1-2*01
											scADM003_AACTTTCTCCATGCTC-1	P07	scCD8T1-Naive	3_MDA5+ DM-Act	10824_41621	TRBV27*01	TRBD1*01	TRBJ1-2*01
											scADM003_CGGACGTCACCACCAG-1	P07	scCD8T1-Naive	3_MDA5+ DM-Act	10825_40911	TRBV27*01	TRBD2*01	TRBJ1-2*01
											ADM048_TGGCGCAAGCTAACTC-1	H03	scCD8T2-Tcm	1_HD	10828_33762	TRBV27*01	TRBD1*01	TRBJ1-2*01
											ADM048_GTCACGGAGGCATGTG-1	H03	scCD8T2-Tcm	1_HD	10829_33000	TRBV27*01	TRBD1*01	TRBJ1-2*01
											ADM048_CGGAGCTAGCCGATTT-1	H03	scCD8T2-Tcm	1_HD	10830_31761	TRBV27*01	TRBD1*01	TRBJ1-2*01
											ADM047_TTGTAGGAGCGCTCCA-1	H02	scCD8T1-Naive	1_HD	10832_29837	TRBV27*01	TRBD2*02	TRBJ1-2*01
											ADM047_GTGTTAGTCCTATGTT-1	H02	scCD8T1-Naive	1_HD	10835_28487	TRBV27*01	TRBD1*01	TRBJ1-2*01
											ADM047_AGTGTCACAGGATCGA-1	P15	scCD8T1-Naive	4_MDA5+ DM-Rem	10838_25016	TRBV27*01		TRBJ1-2*01
											ADM047_ACCAGTAGTGTATGGG-1	P15	scCD8T1-Naive	4_MDA5+ DM-Rem	10839_24343	TRBV27*01		TRBJ1-2*01
											ADM042_TCTTCGGGTTCAGCGC-1	P14	scCD8T2-Tcm	4_MDA5+ DM-Rem	10840_23206	TRBV27*01	TRBD1*01	TRBJ1-2*01
											ADM038_TGACTTTGTAGCGTAG-1	P04	scCD8T1-Naive	2_Ctrl IM	10841_18188	TRBV27*01	TRBD1*01	TRBJ1-2*01
											ADM042_GACGTTATCGGTTCGG-1	P14	scCD8T3-GZMK+ GZMB- Tm	4_MDA5+ DM-Rem	10841_21553	TRBV27*01	TRBD1*01	TRBJ1-2*01
											ADM042_CCTAAAGTCTAACTCT-1	P05	scCD8T1-Naive	2_Ctrl IM	10844_20461	TRBV27*01		TRBJ1-2*01
											ADM035_TAAACCGGTTCCCGAG-1	P12	scCD8T1-Naive	3_MDA5+ DM-Act	10846_13833	TRBV27*01	TRBD1*01	TRBJ1-2*01
											ADM035_CTAACTTTCCGTAGGC-1	P13	scCD8T1-Naive	4_MDA5+ DM-Rem	10848_12112	TRBV27*01	TRBD1*01	TRBJ1-2*01
											ADM035_CCATGTCGTTTAGCTG-1	P13	scCD8T1-Naive	4_MDA5+ DM-Rem	10850_11408	TRBV27*01	TRBD1*01	TRBJ1-2*01
											ADM027_CCTACACCAAGCGATG-1	P11	scCD8T1-Naive	3_MDA5+ DM-Act	10853_4520	TRBV27*01	TRBD1*01	TRBJ1-2*01
											ADM027_TGCCAAACAGGATCGA-1	P11	scCD8T1-Naive	3_MDA5+ DM-Act	10857_2347	TRBV27*01	TRBD2*01	TRBJ1-2*01
											ADM027_AGAGTGGGTTCTGGTA-1	P11	scCD8T1-Naive	3_MDA5+ DM-Act	10858_2313	TRBV27*01		TRBJ1-2*01
											ADM035_CCATGTCAGCTCAACT-1	P12	scCD8T1-Naive	3_MDA5+ DM-Act	10863_11400	TRBV5-1*01	TRBD2*01	TRBJ2-7*01
											ADM038_GTCCTCAAGACACGAC-1	P04	scCD8T1-Naive	2_Ctrl IM	10863_17658	TRBV5-1*01	TRBD2*01	TRBJ2-7*01
											ADM047_TTTCCTCGTCGGCTCA-1	H02	scCD8T5-GZMK- GZMB+ Tm	1_HD	10863_24586	TRBV5-1*01	TRBD1*01	TRBJ2-7*01
											ADM047_TATCAGGCACGTAAGG-1	H02	scCD8T5-GZMK- GZMB+ Tm	1_HD	10863_24586	TRBV5-1*01	TRBD1*01	TRBJ2-7*01
											ADM047_GCTCTGTTCTTGCCGT-1	H02	scCD8T5-GZMK- GZMB+ Tm	1_HD	10863_24586	TRBV5-1*01	TRBD1*01	TRBJ2-7*01
											ADM047_CTCGGGATCAAACCAC-1	H02	scCD8T5-GZMK- GZMB+ Tm	1_HD	10863_24586	TRBV5-1*01	TRBD1*01	TRBJ2-7*01
											ADM047_ACTGATGGTGACTCAT-1	H02	scCD8T2-Tcm	1_HD	10863_24586	TRBV5-1*01	TRBD1*01	TRBJ2-7*01
											scADM003_CCTAAAGTCTCTGAGA-1	P07	scCD8T1-Naive	3_MDA5+ DM-Act	10863_41640	TRBV5-1*01	TRBD1*01	TRBJ2-7*01
											scADM003_GTAACGTAGTGGTAAT-1	P07	scCD8T1-Naive	3_MDA5+ DM-Act	10863_42947	TRBV5-1*01	TRBD2*02	TRBJ2-7*01
											scADM003_CTCGGAGGTGCCTGCA-1	P07	scCD8T1-Naive	3_MDA5+ DM-Act	10873_39769	TRBV5-1*01	TRBD1*01	TRBJ2-7*01
											scADM001_TCATTACGTTGTCTTT-1	P06	scCD8T1-Naive	3_MDA5+ DM-Act	10877_35970	TRBV5-1*01	TRBD1*01	TRBJ2-7*01
											scADM001_TCCCGATTCGGCTACG-1	P06	scCD8T1-Naive	3_MDA5+ DM-Act	10881_35707	TRBV5-1*01	TRBD1*01	TRBJ2-7*01
											ADM048_CGTGTCTCAGGGATTG-1	H03	scCD8T2-Tcm	1_HD	10889_31848	TRBV5-1*01	TRBD2*01	TRBJ2-7*01
											ADM047_TCGTAGACAGCGTTCG-1	H02	scCD8T2-Tcm	1_HD	10898_29111	TRBV5-1*01		TRBJ2-7*01
											ADM038_AACACGTGTACCGTTA-1	P04	scCD8T2-Tcm	2_Ctrl IM	10922_15113	TRBV5-1*01	TRBD2*01	TRBJ2-7*01
											ADM035_TTGACTTAGACTCGGA-1	P13	scCD8T2-Tcm	4_MDA5+ DM-Rem	10924_14925	TRBV5-1*01	TRBD2*02	TRBJ2-7*01
											ADM035_ATCCGAAAGATGGGTC-1	P12	scCD8T2-Tcm	3_MDA5+ DM-Act	10931_10611	TRBV5-1*01	TRBD1*01	TRBJ2-7*01
											ADM035_CGTCCATTCGCAAGCC-1	P12	scCD8T1-Naive	3_MDA5+ DM-Act	10932_12015	TRBV5-1*01	TRBD1*01	TRBJ2-7*01
											ADM032_TGACTTTAGCTAAGAT-1	P01	scCD8T2-Tcm	2_Ctrl IM	10941_7635	TRBV5-1*01	TRBD2*01	TRBJ2-7*01
											ADM032_AGAGTGGAGGTGTGGT-1	P02	scCD8T2-Tcm	2_Ctrl IM	10947_4776	TRBV5-1*01	TRBD2*02	TRBJ2-7*01
											scADM005_CACACCTTCCGCAAGC-1	P09	scCD8T1-Naive	3_MDA5+ DM-Act	10958_44754	TRBV18*01	TRBD2*02	TRBJ1-2*01
											ADM047_CGACCTTGTCGAAAGC-1	P15	scCD8T5-GZMK- GZMB+ Tm	4_MDA5+ DM-Rem	10970_26186	TRBV18*01		TRBJ1-2*01
											ADM032_CAGCTAATCCTTGGTC-1	P01	scCD8T2-Tcm	2_Ctrl IM	10988_6045	TRBV18*01	TRBD1*01	TRBJ1-2*01
											scADM005_GTTCTCGAGGCTCATT-1	P09	scCD8T1-Naive	3_MDA5+ DM-Act	10992_46655	TRBV4-1*01	TRBD1*01	TRBJ1-2*01
											ADM047_CGCCAAGCATCTACGA-1	P15	scCD8T1-Naive	4_MDA5+ DM-Rem	10995_26284	TRBV4-1*01	TRBD2*02	TRBJ1-2*01
											scADM001_TTTGGTTTCAAACCGT-1	P06	scCD8T6-ISG	3_MDA5+ DM-Act	11000_15995	TRBV4-1*01	TRBD1*01	TRBJ1-2*01
											ADM027_ACATGGTGTGCATCTA-1	P11	scCD8T1-Naive	3_MDA5+ DM-Act	11004_3036	TRBV4-1*01		TRBJ1-2*01
											scADM005_ATGGGAGTCTCTGCTG-1	P09	scCD8T7-pTm	3_MDA5+ DM-Act	11021_45366	TRBV29-1*01	TRBD1*01	TRBJ1-2*01
											scADM003_TACCTTATCAGTTAGC-1	P07	scCD8T1-Naive	3_MDA5+ DM-Act	11029_40351	TRBV29-1*01		TRBJ1-2*01
											ADM047_GTAACTGTCTAACCGA-1	H02	scCD8T2-Tcm	1_HD	11034_28172	TRBV29-1*01	TRBD1*01	TRBJ1-2*01
											ADM038_AAACCTGGTAGTACCT-1	P04	scCD8T1-Naive	2_Ctrl IM	1103_15064	TRBV4-1*01	TRBD1*01	TRBJ2-3*01
											ADM035_CGCGGTATCCTTCAAT-1	P13	scCD8T1-Naive	4_MDA5+ DM-Rem	1104_11802	TRBV4-1*01	TRBD2*01	TRBJ2-3*01
											ADM035_CCAATCCGTAAAGTCA-1	P13	scCD8T2-Tcm	4_MDA5+ DM-Rem	11050_11350	TRBV29-1*01	TRBD2*01	TRBJ1-2*01
											ADM047_CGTCAGGGTCGCCATG-1	H02	scCD8T1-Naive	1_HD	11073_26499	TRBV5-6*01	TRBD1*01	TRBJ1-2*01
											scADM001_TCACAAGAGCCGTCGT-1	P06	scCD8T1-Naive	3_MDA5+ DM-Act	11096_36400	TRBV14*01	TRBD1*01	TRBJ1-2*01
											scADM005_GTCAAGTTCACAAACC-1	P09	scCD8T2-Tcm	3_MDA5+ DM-Act	11108_44685	TRBV7-2*02	TRBD1*01	TRBJ1-2*01
											scADM001_GGCAATTAGAGGTTAT-1	P06	scCD8T1-Naive	3_MDA5+ DM-Act	11118_34716	TRBV7-2*02	TRBD1*01	TRBJ1-2*01
											ADM035_TCACAAGGTAGTAGTA-1	P12	scCD8T1-Naive	3_MDA5+ DM-Act	11131_14160	TRBV7-2*01	TRBD2*01	TRBJ1-2*01
											ADM035_GATGCTACAAAGCGGT-1	P12	scCD8T1-Naive	3_MDA5+ DM-Act	11134_12870	TRBV7-2*01	TRBD1*01	TRBJ1-2*01
											ADM032_TAAACCGCACACCGCA-1	P01	scCD8T5-GZMK- GZMB+ Tm	2_Ctrl IM	11136_8388	TRBV7-2*01	TRBD1*01	TRBJ1-2*01
											ADM025_ACGAGGACAGTAAGAT-1	P08	scCD8T2-Tcm	3_MDA5+ DM-Act	11145_133	TRBV7-2*01	TRBD2*02	TRBJ1-2*01
											ADM048_ATTGGTGGTGATGTGG-1	H03	scCD8T2-Tcm	1_HD	11148_30962	TRBV7-6*01	TRBD2*01	TRBJ2-3*01
											ADM048_ATCATGGTCTCGTTTA-1	H03	scCD8T1-Naive	1_HD	11149_30825	TRBV7-6*01	TRBD2*01	TRBJ2-3*01
											ADM042_TACTTACAGTGGAGTC-1	P05	scCD8T1-Naive	2_Ctrl IM	11151_22807	TRBV7-6*01		TRBJ2-3*01
											scADM001_CTGAAGTGTAGCGCTC-1	P06	scCD8T1-Naive	3_MDA5+ DM-Act	11160_36997	TRBV13*01	TRBD2*01	TRBJ2-3*01
											ADM027_GTGCGGTGTAATTGGA-1	P11	scCD8T1-Naive	3_MDA5+ DM-Act	11162_4083	TRBV13*01	TRBD1*01	TRBJ2-3*01
											scADM001_AACCATGTCAGGCCCA-1	P06	scCD8T1-Naive	3_MDA5+ DM-Act	11169_34878	TRBV12-3*01		TRBJ2-3*01
											scADM005_GCTCTGTTCCTATGTT-1	P09	scCD8T5-GZMK- GZMB+ Tm	3_MDA5+ DM-Act	11189_44066	TRBV6-1*01	TRBD1*01	TRBJ1-2*01
											scADM005_ACCGTAACAATGTAAG-1	P09	scCD8T5-GZMK- GZMB+ Tm	3_MDA5+ DM-Act	11189_44066	TRBV6-1*01	TRBD1*01	TRBJ1-2*01
											scADM003_CTGTGCTGTACCGTAT-1	P07	scCD8T2-Tcm	3_MDA5+ DM-Act	11197_43449	TRBV6-1*01		TRBJ1-2*01
											scADM003_TTTGGTTAGACTCGGA-1	P07	scCD8T1-Naive	3_MDA5+ DM-Act	1119_40451	TRBV18*01	TRBD1*01	TRBJ1-5*01
											scADM001_TGGCGCAAGCTAAGAT-1	P06	scCD8T1-Naive	3_MDA5+ DM-Act	11205_36375	TRBV6-1*01	TRBD1*01	TRBJ1-2*01
											ADM042_AACTTTCTCACGAAGG-1	P05	scCD8T2-Tcm	2_Ctrl IM	11229_18727	TRBV6-1*01		TRBJ1-2*01
											ADM035_CTCTGGTGTGCGCTTG-1	P12	scCD8T1-Naive	3_MDA5+ DM-Act	11234_12382	TRBV6-1*01		TRBJ1-2*01
											ADM048_TGATTTCTCAGCACAT-1	H04	scCD8T3-GZMK+ GZMB- Tm	1_HD	11251_33665	TRBV4-2*01	TRBD2*01	TRBJ2-3*01
											ADM047_GGGTCTGCAATAACGA-1	P15	scCD8T1-Naive	4_MDA5+ DM-Rem	11265_28073	TRBV4-3*01		TRBJ2-3*01
											ADM048_CCCTCCTGTCAGATAA-1	H03	scCD8T5-GZMK- GZMB+ Tm	1_HD	11274_31428	TRBV6-4*01	TRBD1*01	TRBJ2-3*01
											scADM005_TAAGAGAGTCTAGTGT-1	P09	scCD8T4-GZMK+ GZMB+ Tm	3_MDA5+ DM-Act	1128_45267	TRBV7-9*01	TRBD1*01	TRBJ2-3*01
											scADM005_CAACTAGTCAATCTCT-1	P09	scCD8T2-Tcm	3_MDA5+ DM-Act	1128_45267	TRBV7-9*01	TRBD1*01	TRBJ2-3*01
											ADM027_AAAGTAGGTGCCTGTG-1	P11	scCD8T1-Naive	3_MDA5+ DM-Act	11293_1421	TRBV10-1*01	TRBD2*02	TRBJ2-3*01
											scADM003_ATAACGCTCTACCAGA-1	P07	scCD8T1-Naive	3_MDA5+ DM-Act	11299_38633	TRBV6-6*01	TRBD2*02	TRBJ2-3*01
											scADM001_ATCCGAATCGGTGTTA-1	P06	scCD8T1-Naive	3_MDA5+ DM-Act	11301_36219	TRBV6-6*01	TRBD1*01	TRBJ2-3*01
											ADM035_CGCCAAGGTAAACACA-1	P13	scCD8T2-Tcm	4_MDA5+ DM-Rem	11306_11790	TRBV6-6*01	TRBD2*01	TRBJ2-3*01
											scADM005_GTACTCCAGACCACGA-1	P09	scCD8T7-pTm	3_MDA5+ DM-Act	11314_46096	TRBV5-8*01		TRBJ1-2*01
											scADM003_GGTGCGTGTGGGTATG-1	P07	scCD8T1-Naive	3_MDA5+ DM-Act	11325_37393	TRBV24-1*01	TRBD1*01	TRBJ1-2*01
											ADM048_AGTTGGTTCACGCATA-1	H03	scCD8T1-Naive	1_HD	11328_30774	TRBV24-1*01		TRBJ1-2*01
											ADM047_TTGGAACTCGATGAGG-1	H02	scCD8T3-GZMK+ GZMB- Tm	1_HD	11330_25194	TRBV24-1*01	TRBD2*01	TRBJ1-2*01
											ADM047_TGCTGCTCATTGGTAC-1	H02	scCD8T3-GZMK+ GZMB- Tm	1_HD	11330_25194	TRBV24-1*01	TRBD2*01	TRBJ1-2*01
											ADM047_TGCGGGTAGTTAGCGG-1	H02	scCD8T3-GZMK+ GZMB- Tm	1_HD	11330_25194	TRBV24-1*01	TRBD2*01	TRBJ1-2*01
											ADM047_TGACGGCGTCTAGTCA-1	H02	scCD8T4-GZMK+ GZMB+ Tm	1_HD	11330_25194	TRBV24-1*01	TRBD2*01	TRBJ1-2*01
											ADM047_TCTGGAAAGGACATTA-1	H02	scCD8T3-GZMK+ GZMB- Tm	1_HD	11330_25194	TRBV24-1*01	TRBD2*01	TRBJ1-2*01
											ADM047_TCTCATATCACCGGGT-1	H02	scCD8T3-GZMK+ GZMB- Tm	1_HD	11330_25194	TRBV24-1*01	TRBD2*01	TRBJ1-2*01
											ADM047_TACTCATCAGACGCCT-1	H02	scCD8T7-pTm	1_HD	11330_25194	TRBV24-1*01	TRBD2*01	TRBJ1-2*01
											ADM047_GGGTTGCCACTCTGTC-1	H02	scCD8T3-GZMK+ GZMB- Tm	1_HD	11330_25194	TRBV24-1*01	TRBD2*01	TRBJ1-2*01
											ADM047_GGCAATTCAGTAAGAT-1	H02	scCD8T3-GZMK+ GZMB- Tm	1_HD	11330_25194	TRBV24-1*01	TRBD2*01	TRBJ1-2*01
											ADM047_GGAACTTTCGCCAAAT-1	H02	scCD8T3-GZMK+ GZMB- Tm	1_HD	11330_25194	TRBV24-1*01	TRBD2*01	TRBJ1-2*01
											ADM047_GATGAAAAGATGGGTC-1	H02	scCD8T5-GZMK- GZMB+ Tm	1_HD	11330_25194	TRBV24-1*01	TRBD2*01	TRBJ1-2*01
											ADM047_CTCTGGTGTCAATGTC-1	H02	scCD8T3-GZMK+ GZMB- Tm	1_HD	11330_25194	TRBV24-1*01	TRBD2*01	TRBJ1-2*01
											ADM047_CCCAGTTAGTACTTGC-1	H02	scCD8T3-GZMK+ GZMB- Tm	1_HD	11330_25194	TRBV24-1*01	TRBD2*01	TRBJ1-2*01
											ADM047_ATGAGGGTCATAACCG-1	H02	scCD8T3-GZMK+ GZMB- Tm	1_HD	11330_25194	TRBV24-1*01	TRBD2*01	TRBJ1-2*01
											ADM035_AGCTCCTCAGCGTTCG-1	P13	scCD8T2-Tcm	4_MDA5+ DM-Rem	11341_10315	TRBV24-1*01	TRBD1*01	TRBJ1-2*01
											scADM005_GGTGTTAGTCGAAAGC-1	P09	scCD8T1-Naive	3_MDA5+ DM-Act	11346_46100	TRBV2*01		TRBJ1-2*01
											ADM048_CAGCGACTCTCTGAGA-1	H04	scCD8T5-GZMK- GZMB+ Tm	1_HD	11356_31180	TRBV2*01	TRBD1*01	TRBJ1-2*01
											ADM047_CGAGCACCATAAGACA-1	P15	scCD8T1-Naive	4_MDA5+ DM-Rem	11365_26217	TRBV2*01		TRBJ1-2*01
											ADM042_AGGCCGTCAAGCGTAG-1	P14	scCD8T2-Tcm	4_MDA5+ DM-Rem	11374_19400	TRBV2*01		TRBJ1-2*01
											ADM035_TCTTCGGGTCATGCAT-1	P12	scCD8T1-Naive	3_MDA5+ DM-Act	11379_14418	TRBV2*01		TRBJ1-2*01
											ADM035_TACGGTATCATGGTCA-1	P13	scCD8T5-GZMK- GZMB+ Tm	4_MDA5+ DM-Rem	11380_13959	TRBV2*01		TRBJ1-2*01
											ADM042_CTTGGCTCATACGCCG-1	P05	scCD8T2-Tcm	2_Ctrl IM	11398_21351	TRBV5-4*01	TRBD1*01	TRBJ1-2*01
											ADM048_CATGACACAAATACAG-1	H04	scCD8T1-Naive	1_HD	1140_31290	TRBV7-9*01	TRBD1*01	TRBJ2-3*01
											ADM038_AGCGTATAGGAGTTGC-1	P04	scCD8T1-Naive	2_Ctrl IM	11415_15580	TRBV5-4*01	TRBD1*01	TRBJ1-2*01
											ADM035_GATCAGTCAGCTGGCT-1	P12	scCD8T6-ISG	3_MDA5+ DM-Act	11419_12801	TRBV5-4*01	TRBD1*01	TRBJ1-2*01
											ADM027_GCTTCCACACCGTTGG-1	P11	scCD8T1-Naive	3_MDA5+ DM-Act	11421_1882	TRBV5-4*01	TRBD2*02	TRBJ1-2*01
											scADM003_CCTAAAGGTTCGTGAT-1	P07	scCD8T1-Naive	3_MDA5+ DM-Act	11422_42923	TRBV10-2*01	TRBD2*01	TRBJ2-3*01
											ADM047_GTGCTTCTCGATAGAA-1	H02	scCD8T1-Naive	1_HD	11424_28456	TRBV10-2*01		TRBJ2-3*01
											ADM047_AGGGTGATCGTCCAGG-1	H02	scCD8T1-Naive	1_HD	11425_24927	TRBV10-2*01	TRBD1*01	TRBJ2-3*01
											ADM038_TCAGCTCAGAGCCCAA-1	P04	scCD8T1-Naive	2_Ctrl IM	11444_17988	TRBV10-3*01	TRBD2*01	TRBJ2-3*01
											ADM047_CTACATTGTGTTGAGG-1	H02	scCD8T1-Naive	1_HD	1144_26650	TRBV7-9*03	TRBD2*01	TRBJ2-3*01
											ADM027_CGGACGTTCTGTACGA-1	P11	scCD8T1-Naive	3_MDA5+ DM-Act	11451_1570	TRBV10-3*02		TRBJ2-3*01
											ADM032_TATCAGGGTAAGGGAA-1	P03	scCD8T5-GZMK- GZMB+ Tm	2_Ctrl IM	11457_8503	TRBV5-5*01		TRBJ2-3*01
											ADM048_GTCGTAACAGGAATGC-1	H04	scCD8T5-GZMK- GZMB+ Tm	1_HD	11464_30248	TRBV11-3*01	TRBD2*01	TRBJ2-3*01
											ADM048_GAACCTACAGACAAAT-1	H04	scCD8T5-GZMK- GZMB+ Tm	1_HD	11464_30248	TRBV11-3*01	TRBD2*01	TRBJ2-3*01
											ADM048_CTGCGGACACCCATTC-1	H04	scCD8T5-GZMK- GZMB+ Tm	1_HD	11464_30248	TRBV11-3*01	TRBD2*01	TRBJ2-3*01
											ADM048_ACATACGTCAGTTTGG-1	H04	scCD8T5-GZMK- GZMB+ Tm	1_HD	11464_30248	TRBV11-3*01	TRBD2*01	TRBJ2-3*01
											ADM048_TTCGGTCCATTGAGCT-1	H04	scCD8T2-Tcm	1_HD	11464_33913	TRBV11-3*01	TRBD2*01	TRBJ2-3*01
											ADM035_TCATTACTCATGTCTT-1	P12	scCD8T1-Naive	3_MDA5+ DM-Act	11475_14240	TRBV24-1*01		TRBJ2-3*01
											ADM048_TAGTTGGAGACAAGCC-1	H04	scCD8T1-Naive	1_HD	11475_33323	TRBV24-1*01		TRBJ2-3*01
											ADM038_ATTCTACGTGTGAAAT-1	P04	scCD8T7-pTm	2_Ctrl IM	11486_15204	TRBV24-1*01		TRBJ2-3*01
											ADM035_TAAGTGCGTGACCAAG-1	P13	scCD8T2-Tcm	4_MDA5+ DM-Rem	11489_13873	TRBV24-1*01	TRBD2*01	TRBJ2-3*01
											ADM042_GCCAAATGTAGTAGTA-1	P14	scCD8T1-Naive	4_MDA5+ DM-Rem	1148_21825	TRBV7-9*03	TRBD2*02	TRBJ2-3*01
											scADM003_CAAGGCCCACGTCTCT-1	P07	scCD8T2-Tcm	3_MDA5+ DM-Act	11498_42726	TRBV11-1*01		TRBJ2-3*01
											ADM042_CGTTCTGCAAACTGTC-1	P14	scCD8T1-Naive	4_MDA5+ DM-Rem	1149_20919	TRBV7-9*01	TRBD1*01	TRBJ2-3*01
											ADM038_GGCTGGTGTAAGTGGC-1	P04	scCD8T1-Naive	2_Ctrl IM	11503_17483	TRBV11-1*01	TRBD2*01	TRBJ2-3*01
											scADM001_GCAAACTGTGTGACGA-1	P06	scCD8T1-Naive	3_MDA5+ DM-Act	11507_36145	TRBV15*02	TRBD1*01	TRBJ2-3*01
											scADM003_GTCTTCGAGCTAGTTC-1	P07	scCD8T1-Naive	3_MDA5+ DM-Act	11509_37346	TRBV15*02		TRBJ2-3*01
											ADM047_TGCCAAACAGCGATCC-1	H02	scCD8T1-Naive	1_HD	11511_29366	TRBV15*02		TRBJ2-3*01
											ADM032_TTGGAACGTTGGTAAA-1	P01	scCD8T1-Naive	2_Ctrl IM	11518_8857	TRBV15*02	TRBD2*02	TRBJ2-3*01
											ADM048_AGAGTGGGTTTGGGCC-1	H04	scCD8T2-Tcm	1_HD	11522_30533	TRBV7-7*01	TRBD1*01	TRBJ2-3*01
											ADM038_GGGATGAGTCCCTTGT-1	P04	scCD8T2-Tcm	2_Ctrl IM	11524_17508	TRBV7-7*01	TRBD2*01	TRBJ2-3*01
											scADM005_ACCTTTACAGACAAAT-1	P09	scCD8T4-GZMK+ GZMB+ Tm	3_MDA5+ DM-Act	11527_43972	TRBV25-1*01		TRBJ2-3*01
											ADM048_ACTGAGTCACTCAGGC-1	H04	scCD8T1-Naive	1_HD	11545_30420	TRBV12-4*01	TRBD1*01	TRBJ1-2*01
											ADM047_AGAGCTTTCTCTAAGG-1	H02	scCD8T2-Tcm	1_HD	11547_24722	TRBV12-4*01		TRBJ1-2*01
											ADM025_CAGATCATCAACACGT-1	P08	scCD8T2-Tcm	3_MDA5+ DM-Act	11565_367	TRBV12-4*01		TRBJ1-2*01
											ADM047_TCCACACTCTAGAGTC-1	H02	scCD8T1-Naive	1_HD	11569_29004	TRBV19*01	TRBD1*01	TRBJ2-1*01
											scADM003_AACGTTGCAAATTGCC-1	P07	scCD8T1-Naive	3_MDA5+ DM-Act	11575_43431	TRBV19*01	TRBD2*01	TRBJ2-1*01
											scADM003_AGGCCACAGAAGGGTA-1	P07	scCD8T1-Naive	3_MDA5+ DM-Act	11580_42643	TRBV19*01		TRBJ2-1*01
											scADM003_CCTTTCTCAGACGCAA-1	P07	scCD8T1-Naive	3_MDA5+ DM-Act	11581_42367	TRBV19*01	TRBD2*01	TRBJ2-1*01
											scADM003_GATGCTATCACCACCT-1	P07	scCD8T2-Tcm	3_MDA5+ DM-Act	11588_38852	TRBV19*01		TRBJ2-1*01
											scADM001_ATGTGTGCACTGTGTA-1	P06	scCD8T1-Naive	3_MDA5+ DM-Act	11590_36155	TRBV19*01		TRBJ2-1*01
											ADM048_TTGGCAACAATAAGCA-1	H04	scCD8T3-GZMK+ GZMB- Tm	1_HD	11593_31068	TRBV19*01		TRBJ2-1*01
											ADM048_GCGGGTTGTGCAACTT-1	H04	scCD8T5-GZMK- GZMB+ Tm	1_HD	11593_31068	TRBV19*01		TRBJ2-1*01
											ADM048_CATGGCGTCATGCATG-1	H04	scCD8T5-GZMK- GZMB+ Tm	1_HD	11593_31068	TRBV19*01		TRBJ2-1*01
											ADM048_CACAGTACAGGTCCAC-1	H04	scCD8T5-GZMK- GZMB+ Tm	1_HD	11593_31068	TRBV19*01		TRBJ2-1*01
											ADM048_TACCTTATCTACGAGT-1	H03	scCD8T1-Naive	1_HD	11597_33229	TRBV19*01	TRBD2*02	TRBJ2-1*01
											ADM042_GACGTGCTCAGCGATT-1	P05	scCD8T1-Naive	2_Ctrl IM	115_21541	TRBV29-1*01	TRBD2*02	TRBJ2-1*01
											ADM047_TCGCGTTAGGAGTTGC-1	H02	scCD8T1-Naive	1_HD	11601_29058	TRBV19*01		TRBJ2-1*01
											ADM035_CTACGTCTCTGAGGGA-1	P13	scCD8T2-Tcm	4_MDA5+ DM-Rem	11608_12192	TRBV19*01	TRBD2*02	TRBJ2-1*01
											ADM035_GCATACAAGTCTCCTC-1	P13	scCD8T1-Naive	4_MDA5+ DM-Rem	11608_12955	TRBV19*01	TRBD1*01	TRBJ2-1*01
											ADM035_GGGTTGCCATTGGCGC-1	P13	scCD8T7-pTm	4_MDA5+ DM-Rem	11608_9578	TRBV19*01		TRBJ2-1*01
											ADM035_AACTCAGTCTTGACGA-1	P13	scCD8T7-pTm	4_MDA5+ DM-Rem	11608_9578	TRBV19*01		TRBJ2-1*01
											ADM048_GCTTGAATCATATCGG-1	H03	scCD8T3-GZMK+ GZMB- Tm	1_HD	1160_30186	TRBV24-1*01	TRBD1*01	TRBJ2-3*01
											ADM048_ACACCCTGTCATGCAT-1	H03	scCD8T3-GZMK+ GZMB- Tm	1_HD	1160_30186	TRBV24-1*01	TRBD1*01	TRBJ2-3*01
											ADM042_GTCGGGTTCATAAAGG-1	P05	scCD8T1-Naive	2_Ctrl IM	11613_22485	TRBV19*01	TRBD2*02	TRBJ2-1*01
											ADM042_GAAGCAGAGCGAGAAA-1	H01	scCD8T2-Tcm	1_HD	11617_21428	TRBV19*01		TRBJ2-1*01
											ADM035_TGACGGCAGACACGAC-1	P12	scCD8T2-Tcm	3_MDA5+ DM-Act	11629_14450	TRBV19*01		TRBJ2-1*01
											ADM035_GTCTTCGCAAAGGTGC-1	P12	scCD8T5-GZMK- GZMB+ Tm	3_MDA5+ DM-Act	11630_13681	TRBV19*01	TRBD2*01	TRBJ2-1*01
											ADM035_GCCAAATGTAGCAAAT-1	P12	scCD8T1-Naive	3_MDA5+ DM-Act	11633_12999	TRBV19*01	TRBD1*01	TRBJ2-1*01
											ADM035_CCTTACGGTTGGTAAA-1	P12	scCD8T1-Naive	3_MDA5+ DM-Act	11634_11619	TRBV19*01	TRBD1*01	TRBJ2-1*01
											ADM047_CAACCTCAGATACACA-1	H02	scCD8T1-Naive	1_HD	11662_25299	TRBV11-2*01	TRBD1*01	TRBJ2-3*01
											ADM042_GGGTTGCAGATTACCC-1	P14	scCD8T2-Tcm	4_MDA5+ DM-Rem	11666_22264	TRBV11-2*01	TRBD2*01	TRBJ2-3*01
											ADM048_TGGGAAGGTTGCTCCT-1	H04	scCD8T1-Naive	1_HD	11666_33782	TRBV11-2*03	TRBD1*01	TRBJ2-3*01
											ADM042_AACTTTCGTAAAGTCA-1	H01	scCD8T1-Naive	1_HD	11673_18720	TRBV11-2*03		TRBJ2-3*01
											ADM035_TAGTGGTAGCAGGTCA-1	P13	scCD8T1-Naive	4_MDA5+ DM-Rem	11677_14065	TRBV11-2*01	TRBD1*01	TRBJ2-3*01
											ADM035_AGCTTGAAGCCAACAG-1	P13	scCD8T1-Naive	4_MDA5+ DM-Rem	1167_10344	TRBV24-1*01	TRBD2*01	TRBJ2-3*01
											scADM003_ACAGCTACATATACGC-1	P07	scCD8T1-Naive	3_MDA5+ DM-Act	11689_40092	TRBV6-2*01	TRBD1*01	TRBJ2-3*01
											scADM003_ATCTGCCCAGCCAGAA-1	P07	scCD8T2-Tcm	3_MDA5+ DM-Act	11690_38417	TRBV6-2*01		TRBJ2-3*01
											ADM047_GAAACTCAGTGAATTG-1	H02	scCD8T1-Naive	1_HD	11694_27104	TRBV6-2*01	TRBD2*01	TRBJ2-3*01
											ADM035_AACTGGTGTACTCTCC-1	P12	scCD8T1-Naive	3_MDA5+ DM-Act	1169_9620	TRBV24-1*01	TRBD2*01	TRBJ2-3*01
											ADM035_AGTAGTCGTTCACCTC-1	P13	scCD8T3-GZMK+ GZMB- Tm	4_MDA5+ DM-Rem	11703_10465	TRBV6-2*01	TRBD1*01	TRBJ2-3*01
											ADM025_GAACCTAAGAAACCAT-1	P08	scCD8T1-Naive	3_MDA5+ DM-Act	11734_688	TRBV18*01	TRBD2*02	TRBJ2-3*01
											scADM005_TTTGTCACACCAGTTA-1	P09	scCD8T1-Naive	3_MDA5+ DM-Act	11738_44543	TRBV15*02		TRBJ1-2*01
											scADM003_GCAGTTAAGTCCATAC-1	P07	scCD8T1-Naive	3_MDA5+ DM-Act	1173_41028	TRBV6-6*01	TRBD1*01	TRBJ1-5*01
											ADM042_GACCAATTCGTCTGCT-1	P05	scCD8T1-Naive	2_Ctrl IM	11742_21493	TRBV15*02		TRBJ1-2*01
											ADM038_CCTACACCATCCGGGT-1	P04	scCD8T1-Naive	2_Ctrl IM	11747_16356	TRBV15*02		TRBJ1-2*01
											ADM035_TCAGATGGTCCAACTA-1	P12	scCD8T5-GZMK- GZMB+ Tm	3_MDA5+ DM-Act	11749_10474	TRBV15*02	TRBD1*01	TRBJ1-2*01
											ADM035_GTTCATTCATGTTGAC-1	P12	scCD8T6-ISG	3_MDA5+ DM-Act	11749_10474	TRBV15*02	TRBD1*01	TRBJ1-2*01
											ADM035_GAGCAGACACAGGAGT-1	P12	scCD8T5-GZMK- GZMB+ Tm	3_MDA5+ DM-Act	11749_10474	TRBV15*02	TRBD1*01	TRBJ1-2*01
											ADM035_CGTTCTGGTCGTCTTC-1	P12	scCD8T5-GZMK- GZMB+ Tm	3_MDA5+ DM-Act	11749_10474	TRBV15*02	TRBD1*01	TRBJ1-2*01
											ADM035_CGATCGGAGCGATAGC-1	P12	scCD8T6-ISG	3_MDA5+ DM-Act	11749_10474	TRBV15*02	TRBD1*01	TRBJ1-2*01
											ADM035_CACAGTATCGTGGGAA-1	P12	scCD8T5-GZMK- GZMB+ Tm	3_MDA5+ DM-Act	11749_10474	TRBV15*02	TRBD1*01	TRBJ1-2*01
											ADM035_AGTCTTTCATGTAGTC-1	P12	scCD8T6-ISG	3_MDA5+ DM-Act	11749_10474	TRBV15*02	TRBD1*01	TRBJ1-2*01
											ADM027_ACCAGTAGTACGCTGC-1	P11	scCD8T1-Naive	3_MDA5+ DM-Act	11754_3866	TRBV15*02	TRBD2*02	TRBJ1-2*01
											ADM048_TTGAACGCAATAGCGG-1	H04	scCD8T6-ISG	1_HD	11772_30210	TRBV19*01	TRBD1*01	TRBJ1-2*01
											ADM048_TTAGTTCAGAGGACGG-1	H04	scCD8T7-pTm	1_HD	11772_30210	TRBV19*01	TRBD1*01	TRBJ1-2*01
											ADM048_ACACTGAAGGAATCGC-1	H04	scCD8T5-GZMK- GZMB+ Tm	1_HD	11772_30210	TRBV19*01	TRBD1*01	TRBJ1-2*01
											ADM035_CTGATAGTCGGATGTT-1	P13	scCD8T1-Naive	4_MDA5+ DM-Rem	11797_12427	TRBV19*01	TRBD2*01	TRBJ1-2*01
											ADM035_CGTGTCTCAATCGGTT-1	P12	scCD8T1-Naive	3_MDA5+ DM-Act	11798_12061	TRBV19*01	TRBD1*01	TRBJ1-2*01
											ADM032_TGGACGCCATTCCTCG-1	P01	scCD8T5-GZMK- GZMB+ Tm	2_Ctrl IM	117_4868	TRBV29-1*01	TRBD2*01	TRBJ2-1*01
											ADM032_TCACAAGCACGGTAGA-1	P01	scCD8T3-GZMK+ GZMB- Tm	2_Ctrl IM	117_4868	TRBV29-1*01	TRBD2*01	TRBJ2-1*01
											ADM032_TCAATCTAGAATTGTG-1	P01	scCD8T5-GZMK- GZMB+ Tm	2_Ctrl IM	117_4868	TRBV29-1*01	TRBD2*01	TRBJ2-1*01
											ADM032_GATTCAGAGCTAGGCA-1	P01	scCD8T1-Naive	2_Ctrl IM	117_5164	TRBV29-1*01	TRBD2*01	TRBJ2-1*01
											ADM032_CTTAACTGTGCTCTTC-1	P03	scCD8T1-Naive	2_Ctrl IM	11806_9211	TRBV19*01		TRBJ1-2*01
											ADM038_AACACGTGTGTGGCTC-1	P04	scCD8T1-Naive	2_Ctrl IM	1180_15115	TRBV6-6*01	TRBD1*01	TRBJ1-5*01
											scADM005_GACGGCTAGATACACA-1	P09	scCD8T1-Naive	3_MDA5+ DM-Act	11819_46634	TRBV3-1*01		TRBJ1-2*01
											ADM048_TCGTAGACATTTCAGG-1	H04	scCD8T2-Tcm	1_HD	11831_30492	TRBV3-1*01	TRBD1*01	TRBJ1-2*01
											ADM042_TCAGGTATCGCGTTTC-1	P14	scCD8T2-Tcm	4_MDA5+ DM-Rem	11840_23017	TRBV3-1*01	TRBD1*01	TRBJ1-2*01
											ADM042_ACGATACAGAAACCGC-1	P14	scCD8T2-Tcm	4_MDA5+ DM-Rem	11846_19014	TRBV3-1*01	TRBD1*01	TRBJ1-2*01
											ADM042_ACTTTCATCGCGATCG-1	H01	scCD8T1-Naive	1_HD	11847_19202	TRBV3-1*01		TRBJ1-2*01
											ADM027_AGCGGTCCAAGCCATT-1	P11	scCD8T2-Tcm	3_MDA5+ DM-Act	11863_4358	TRBV3-1*01	TRBD1*01	TRBJ1-2*01
											ADM048_AACTTTCGTGTCCTCT-1	H04	scCD8T2-Tcm	1_HD	11881_30078	TRBV30*01	TRBD2*02	TRBJ1-2*01
											ADM048_ATTATCCTCACTCTTA-1	H04	scCD8T2-Tcm	1_HD	11881_30933	TRBV30*01	TRBD2*02	TRBJ1-2*01
											ADM047_TCTATTGAGATCGATA-1	H02	scCD8T1-Naive	1_HD	11882_29118	TRBV30*01	TRBD1*01	TRBJ1-2*01
											ADM047_ATCATCTGTTTAGGAA-1	P15	scCD8T1-Naive	4_MDA5+ DM-Rem	11883_25098	TRBV30*01		TRBJ1-2*01
											ADM042_GAGTCCGTCTATCGCC-1	P05	scCD8T1-Naive	2_Ctrl IM	11885_21607	TRBV30*01	TRBD2*01	TRBJ1-2*01
											ADM038_AGCGTATCACCACGTG-1	P04	scCD8T1-Naive	2_Ctrl IM	11892_15582	TRBV30*01	TRBD1*01	TRBJ1-2*01
											ADM032_ACGCCGAGTCAATGTC-1	P01	scCD8T1-Naive	2_Ctrl IM	118_8044	TRBV29-1*01	TRBD2*02	TRBJ2-1*01
											scADM005_TGCCAAACACAAGACG-1	P09	scCD8T7-pTm	3_MDA5+ DM-Act	11903_20783	TRBV5-1*01		TRBJ2-1*01
											scADM005_GTAGTCATCACCGGGT-1	P09	scCD8T7-pTm	3_MDA5+ DM-Act	11903_20783	TRBV5-1*01		TRBJ2-1*01
											scADM005_CCTTACGCATCCTTGC-1	P09	scCD8T7-pTm	3_MDA5+ DM-Act	11903_20783	TRBV5-1*01		TRBJ2-1*01
											scADM005_GGAGCAACACCTCGGA-1	P09	scCD8T2-Tcm	3_MDA5+ DM-Act	11903_20783	TRBV5-1*01		TRBJ2-1*01
											scADM005_CACATAGTCCGCGTTT-1	P09	scCD8T5-GZMK- GZMB+ Tm	3_MDA5+ DM-Act	11903_20783	TRBV5-1*01		TRBJ2-1*01
											scADM005_GAGTCCGAGTGAACGC-1	P09	scCD8T6-ISG	3_MDA5+ DM-Act	11903_20783	TRBV5-1*01		TRBJ2-1*01
											scADM005_ACTGAACCACAGAGGT-1	P09	scCD8T3-GZMK+ GZMB- Tm	3_MDA5+ DM-Act	11903_20783	TRBV5-1*01		TRBJ2-1*01
											ADM042_TGAGAGGCACCTCGGA-1	P14	scCD8T3-GZMK+ GZMB- Tm	4_MDA5+ DM-Rem	11903_20783	TRBV5-1*01		TRBJ2-1*01
											ADM042_TACGGATAGTGCCAGA-1	P14	scCD8T2-Tcm	4_MDA5+ DM-Rem	11903_20783	TRBV5-1*01		TRBJ2-1*01
											ADM042_CTCTACGAGAACTCGG-1	P14	scCD8T2-Tcm	4_MDA5+ DM-Rem	11903_20783	TRBV5-1*01		TRBJ2-1*01
											ADM042_CGGAGTCTCGGCGGTT-1	P14	scCD8T3-GZMK+ GZMB- Tm	4_MDA5+ DM-Rem	11903_20783	TRBV5-1*01		TRBJ2-1*01
											ADM042_AACTGGTTCACCAGGC-1	P05	scCD8T1-Naive	2_Ctrl IM	11908_18708	TRBV5-1*01	TRBD1*01	TRBJ2-1*01
											ADM042_CCTACCATCAATAAGG-1	P05	scCD8T1-Naive	2_Ctrl IM	11908_20481	TRBV5-1*01	TRBD2*01	TRBJ2-1*01
											ADM042_GGAATAAGTAGCGTGA-1	P14	scCD8T3-GZMK+ GZMB- Tm	4_MDA5+ DM-Rem	11908_22029	TRBV5-1*01	TRBD2*01	TRBJ2-1*01
											ADM047_GGCTCGAAGGTAAACT-1	H02	scCD8T2-Tcm	1_HD	11908_27979	TRBV5-1*01	TRBD1*01	TRBJ2-1*01
											scADM003_CCCATACCATGTTGAC-1	P07	scCD8T2-Tcm	3_MDA5+ DM-Act	11908_37097	TRBV5-1*01		TRBJ2-1*01
											scADM003_CGTGTAATCACAATGC-1	P07	scCD8T1-Naive	3_MDA5+ DM-Act	11915_39727	TRBV5-1*01	TRBD2*01	TRBJ2-1*01
											ADM047_TGAAAGAGTCTTGATG-1	H02	scCD8T1-Naive	1_HD	11924_29225	TRBV5-1*01	TRBD1*01	TRBJ2-1*01
											scADM001_CCACTACGTTCCGTCT-1	P06	scCD8T1-Naive	3_MDA5+ DM-Act	11928_34511	TRBV5-1*01	TRBD2*01	TRBJ2-1*01
											scADM001_TTGGAACTCAGTGTTG-1	P06	scCD8T2-Tcm	3_MDA5+ DM-Act	11929_34110	TRBV5-1*01	TRBD1*01	TRBJ2-1*01
											ADM047_AAGGAGCAGAGGTTGC-1	H02	scCD8T1-Naive	1_HD	11938_24100	TRBV5-1*01	TRBD1*01	TRBJ2-1*01
											ADM035_GCCAAATAGTGCCATT-1	P13	scCD8T3-GZMK+ GZMB- Tm	4_MDA5+ DM-Rem	11955_9773	TRBV5-1*01	TRBD1*01	TRBJ2-1*01
											ADM035_GATGAGGCATCGGAAG-1	P12	scCD8T1-Naive	3_MDA5+ DM-Act	11985_12860	TRBV7-3*01		TRBJ2-3*01
											ADM035_GCACATATCAACCATG-1	P12	scCD8T1-Naive	3_MDA5+ DM-Act	11985_12918	TRBV7-3*01		TRBJ2-3*01
											ADM042_AAAGATGCAAGCCGTC-1	H01	scCD8T1-Naive	1_HD	11996_18585	TRBV7-3*01		TRBJ2-3*01
											ADM047_CTAGTGACATGGATGG-1	P15	scCD8T1-Naive	4_MDA5+ DM-Rem	1199_26707	TRBV5-1*01	TRBD1*01	TRBJ2-3*01
											ADM042_AGTTGGTAGAATTGTG-1	P14	scCD8T1-Naive	4_MDA5+ DM-Rem	11_19535	TRBV6-4*01	TRBD2*01	TRBJ2-1*01
											ADM032_TACTTGTGTATAGGTA-1	P02	scCD8T5-GZMK- GZMB+ Tm	2_Ctrl IM	12003_5591	TRBV7-3*01	TRBD2*01	TRBJ2-3*01
											ADM032_ACACCGGGTGACGCCT-1	P03	scCD8T5-GZMK- GZMB+ Tm	2_Ctrl IM	12003_5591	TRBV7-3*01	TRBD2*01	TRBJ2-3*01
											ADM032_AAGCCGCAGCTTCGCG-1	P03	scCD8T5-GZMK- GZMB+ Tm	2_Ctrl IM	12003_5591	TRBV7-3*01	TRBD2*01	TRBJ2-3*01
											ADM032_TGAGAGGCAACTTGAC-1	P03	scCD8T2-Tcm	2_Ctrl IM	12003_5591	TRBV7-3*01	TRBD2*01	TRBJ2-3*01
											ADM032_GACCAATGTCATATCG-1	P03	scCD8T5-GZMK- GZMB+ Tm	2_Ctrl IM	12003_5591	TRBV7-3*01	TRBD2*01	TRBJ2-3*01
											ADM032_AGGGATGTCCGAACGC-1	P02	scCD8T5-GZMK- GZMB+ Tm	2_Ctrl IM	12003_5591	TRBV7-3*01	TRBD2*01	TRBJ2-3*01
											ADM032_AGATCTGAGCTAGTTC-1	P03	scCD8T5-GZMK- GZMB+ Tm	2_Ctrl IM	12003_5591	TRBV7-3*01	TRBD2*01	TRBJ2-3*01
											ADM032_CTCGGAGGTTTGACTG-1	P03	scCD8T5-GZMK- GZMB+ Tm	2_Ctrl IM	12003_5591	TRBV7-3*01	TRBD2*01	TRBJ2-3*01
											ADM025_GTGCGGTTCTGCGACG-1	P08	scCD8T1-Naive	3_MDA5+ DM-Act	12009_955	TRBV7-3*01		TRBJ2-3*01
											ADM025_AAGTCTGCACCTTGTC-1	P08	scCD8T5-GZMK- GZMB+ Tm	3_MDA5+ DM-Act	12010_79	TRBV7-3*01	TRBD2*01	TRBJ2-3*01
											ADM038_AGGGAGTGTCACAAGG-1	P04	scCD8T1-Naive	2_Ctrl IM	12011_15635	TRBV6-5*01	TRBD1*01	TRBJ1-2*01
											scADM003_TCAGATGAGTCCGTAT-1	P07	scCD8T1-Naive	3_MDA5+ DM-Act	12019_39398	TRBV6-5*01	TRBD2*01	TRBJ1-2*01
											ADM027_CTGTGCTTCGGACAAG-1	P11	scCD8T2-Tcm	3_MDA5+ DM-Act	12028_1670	TRBV6-5*01		TRBJ1-2*01
											ADM048_GCGGGTTAGCCTATGT-1	H03	scCD8T1-Naive	1_HD	12030_32614	TRBV6-5*01	TRBD2*01	TRBJ1-2*01
											ADM048_ATCGAGTGTTCCGTCT-1	H04	scCD8T1-Naive	1_HD	12032_30853	TRBV6-5*01	TRBD1*01	TRBJ1-2*01
											ADM047_CGCTTCAAGACAATAC-1	P15	scCD8T1-Naive	4_MDA5+ DM-Rem	12038_26337	TRBV6-5*01	TRBD1*01	TRBJ1-2*01
											ADM042_CTCGTCAAGTTACCCA-1	P05	scCD8T1-Naive	2_Ctrl IM	12048_21151	TRBV6-5*01		TRBJ1-2*01
											ADM038_TCGGGACCATCACGAT-1	P04	scCD8T1-Naive	2_Ctrl IM	12051_18066	TRBV6-5*01	TRBD2*02	TRBJ1-2*01
											ADM035_TTTACTGTCGCCTGTT-1	P12	scCD8T1-Naive	3_MDA5+ DM-Act	12056_15007	TRBV6-5*01	TRBD2*02	TRBJ1-2*01
											ADM035_CATGGCGAGGGCATGT-1	P12	scCD8T1-Naive	3_MDA5+ DM-Act	12060_11311	TRBV6-5*01		TRBJ1-2*01
											ADM035_CAGCAGCGTAGCCTCG-1	P13	scCD8T1-Naive	4_MDA5+ DM-Rem	12061_11083	TRBV6-5*01	TRBD1*01	TRBJ1-2*01
											ADM027_ATGAGGGAGGCAATTA-1	P11	scCD8T2-Tcm	3_MDA5+ DM-Act	12069_2944	TRBV6-5*01	TRBD1*01	TRBJ1-2*01
											scADM005_GTCTCGTTCTTGCATT-1	P09	scCD8T1-Naive	3_MDA5+ DM-Act	12089_46356	TRBV10-3*01	TRBD1*01	TRBJ1-2*01
											scADM001_TCAGGTAAGGTCGGAT-1	P06	scCD8T1-Naive	3_MDA5+ DM-Act	12093_34750	TRBV10-3*01		TRBJ1-2*01
											ADM048_AGTCTTTAGCGAAGGG-1	H03	scCD8T1-Naive	1_HD	12094_30716	TRBV10-3*01	TRBD1*01	TRBJ1-2*01
											ADM032_CTCTGGTCAGTCAGCC-1	P01	scCD8T2-Tcm	2_Ctrl IM	120_6454	TRBV29-1*01	TRBD2*01	TRBJ2-1*01
											ADM042_CAGAGAGAGTCAAGCG-1	P05	scCD8T2-Tcm	2_Ctrl IM	12102_19997	TRBV10-3*02	TRBD1*01	TRBJ1-2*01
											ADM042_AGCGGTCAGTTAAGTG-1	P14	scCD8T2-Tcm	4_MDA5+ DM-Rem	12103_19321	TRBV10-3*02	TRBD2*01	TRBJ1-2*01
											ADM032_CGTGAGCAGCAGCCTC-1	P01	scCD8T5-GZMK- GZMB+ Tm	2_Ctrl IM	12107_5775	TRBV10-3*02	TRBD2*02	TRBJ1-2*01
											scADM003_TCGCGAGCACCAGGCT-1	P07	scCD8T1-Naive	3_MDA5+ DM-Act	12123_42103	TRBV5-1*01		TRBJ1-2*01
											ADM047_TAGCCGGGTCTGATTG-1	H02	scCD8T1-Naive	1_HD	12142_28760	TRBV5-1*01		TRBJ1-2*01
											ADM038_GTGTGCGGTCTGGTCG-1	P04	scCD8T5-GZMK- GZMB+ Tm	2_Ctrl IM	12161_16575	TRBV5-1*01	TRBD1*01	TRBJ1-2*01
											ADM038_CGGAGTCCAATCACAC-1	P04	scCD8T5-GZMK- GZMB+ Tm	2_Ctrl IM	12161_16575	TRBV5-1*01	TRBD1*01	TRBJ1-2*01
											ADM038_CCGGTAGCACTACAGT-1	P04	scCD8T1-Naive	2_Ctrl IM	12165_16320	TRBV5-1*01		TRBJ1-2*01
											ADM035_TATCTCACATTCCTGC-1	P13	scCD8T1-Naive	4_MDA5+ DM-Rem	12178_14111	TRBV28*01	TRBD1*01	TRBJ1-2*01
											scADM003_CTAACTTGTAGGGTAC-1	P07	scCD8T5-GZMK- GZMB+ Tm	3_MDA5+ DM-Act	12188_38478	TRBV28*01	TRBD1*01	TRBJ1-2*01
											scADM003_CACAGTAGTGATGTGG-1	P07	scCD8T1-Naive	3_MDA5+ DM-Act	12189_38006	TRBV28*01		TRBJ1-2*01
											scADM001_TGAGCATCATGCAACT-1	P06	scCD8T1-Naive	3_MDA5+ DM-Act	12199_34283	TRBV28*01		TRBJ1-2*01
											ADM048_CTCAGAATCATGGTCA-1	H03	scCD8T1-Naive	1_HD	12204_31992	TRBV28*01	TRBD2*02	TRBJ1-2*01
											ADM047_TATTACCCATGAAGTA-1	H02	scCD8T1-Naive	1_HD	12211_28845	TRBV28*01	TRBD1*01	TRBJ1-2*01
											ADM047_CCTATTACATTGCGGC-1	H02	scCD8T1-Naive	1_HD	12218_26096	TRBV28*01	TRBD1*01	TRBJ1-2*01
											ADM038_GGAGCAAAGGCATGTG-1	P04	scCD8T1-Naive	2_Ctrl IM	12233_17409	TRBV28*01	TRBD1*01	TRBJ1-2*01
											ADM035_ATGCGATAGAAACGAG-1	P12	scCD8T1-Naive	3_MDA5+ DM-Act	12246_10666	TRBV28*01		TRBJ1-2*01
											ADM035_AGCTCTCTCTGCCAGG-1	P13	scCD8T1-Naive	4_MDA5+ DM-Rem	12247_10341	TRBV28*01	TRBD1*01	TRBJ1-2*01
											ADM032_TTTCCTCGTTGCGCAC-1	P03	scCD8T1-Naive	2_Ctrl IM	12249_8041	TRBV28*01	TRBD1*01	TRBJ1-2*01
											scADM003_CACAGGCGTACCGGCT-1	P07	scCD8T1-Naive	3_MDA5+ DM-Act	12265_38004	TRBV4-1*01	TRBD2*01	TRBJ2-3*01
											ADM042_GTGTGCGTCAACGGCC-1	P05	scCD8T1-Naive	2_Ctrl IM	12266_22596	TRBV4-1*01	TRBD1*01	TRBJ2-3*01
											ADM047_TATGCCCAGTAGGTGC-1	H02	scCD8T5-GZMK- GZMB+ Tm	1_HD	12268_27899	TRBV4-1*01	TRBD2*01	TRBJ2-3*01
											ADM047_GGAGCAAGTGAAATCA-1	H02	scCD8T5-GZMK- GZMB+ Tm	1_HD	12268_27899	TRBV4-1*01	TRBD2*01	TRBJ2-3*01
											ADM042_GGTGTTATCGTGACAT-1	P05	scCD8T2-Tcm	2_Ctrl IM	12269_22324	TRBV4-1*01		TRBJ2-3*01
											ADM042_CAAGTTGGTGCATCTA-1	P14	scCD8T1-Naive	4_MDA5+ DM-Rem	12271_19845	TRBV4-1*01		TRBJ2-3*01
											ADM042_AGACGTTCACAACGTT-1	P14	scCD8T2-Tcm	4_MDA5+ DM-Rem	12272_19213	TRBV4-1*01	TRBD2*01	TRBJ2-3*01
											scADM003_AAGTCTGAGCTGGAAC-1	P07	scCD8T1-Naive	3_MDA5+ DM-Act	12293_38120	TRBV6-5*01		TRBJ2-3*01
											ADM047_CGACCTTGTCAGATAA-1	H02	scCD8T1-Naive	1_HD	12300_26185	TRBV6-5*01		TRBJ2-3*01
											ADM042_CACACTCTCTCGTTTA-1	H01	scCD8T1-Naive	1_HD	12303_19887	TRBV6-5*01	TRBD1*01	TRBJ2-3*01
											ADM042_ACGATACTCAGGCCCA-1	H01	scCD8T1-Naive	1_HD	12305_19020	TRBV6-5*01		TRBJ2-3*01
											ADM048_TTGGCAACAACGATCT-1	H04	scCD8T2-Tcm	1_HD	12328_33147	TRBV12-4*01	TRBD1*01	TRBJ2-3*01
											ADM048_GTTACAGCAGGACGTA-1	H04	scCD8T7-pTm	1_HD	12328_33147	TRBV12-4*01	TRBD1*01	TRBJ2-3*01
											scADM005_AAGGTTCTCGCCTGTT-1	P09	scCD8T1-Naive	3_MDA5+ DM-Act	12329_45702	TRBV12-4*01	TRBD2*02	TRBJ2-3*01
											ADM047_TACGGTATCATTGCGA-1	H02	scCD8T5-GZMK- GZMB+ Tm	1_HD	1232_27065	TRBV7-8*01	TRBD1*01	TRBJ1-5*01
											ADM047_CTTAGGATCTTCGGTC-1	H02	scCD8T5-GZMK- GZMB+ Tm	1_HD	1232_27065	TRBV7-8*01	TRBD1*01	TRBJ1-5*01
											ADM048_TTTGCGCCAGCTGTAT-1	H04	scCD8T5-GZMK- GZMB+ Tm	1_HD	12333_30047	TRBV12-4*01	TRBD1*01	TRBJ2-3*01
											ADM048_TGGACGCGTTGGACCC-1	H04	scCD8T5-GZMK- GZMB+ Tm	1_HD	12333_30047	TRBV12-4*01	TRBD1*01	TRBJ2-3*01
											ADM048_TGAGCCGCAGACGCCT-1	H04	scCD8T5-GZMK- GZMB+ Tm	1_HD	12333_30047	TRBV12-4*01	TRBD1*01	TRBJ2-3*01
											ADM048_TGACTTTAGCATCATC-1	H04	scCD8T5-GZMK- GZMB+ Tm	1_HD	12333_30047	TRBV12-4*01	TRBD1*01	TRBJ2-3*01
											ADM048_TGACGGCAGCTACCTA-1	H04	scCD8T5-GZMK- GZMB+ Tm	1_HD	12333_30047	TRBV12-4*01	TRBD1*01	TRBJ2-3*01
											ADM048_TCAGCTCGTTGACGTT-1	H04	scCD8T5-GZMK- GZMB+ Tm	1_HD	12333_30047	TRBV12-4*01	TRBD1*01	TRBJ2-3*01
											ADM048_TAGACCAAGCCCTAAT-1	H04	scCD8T5-GZMK- GZMB+ Tm	1_HD	12333_30047	TRBV12-4*01	TRBD1*01	TRBJ2-3*01
											ADM048_CTGCGGACAGTGAGTG-1	H04	scCD8T5-GZMK- GZMB+ Tm	1_HD	12333_30047	TRBV12-4*01	TRBD1*01	TRBJ2-3*01
											ADM048_CCTATTAAGGCAATTA-1	H04	scCD8T5-GZMK- GZMB+ Tm	1_HD	12333_30047	TRBV12-4*01	TRBD1*01	TRBJ2-3*01
											ADM048_CCAATCCCAAGCCCAC-1	H04	scCD8T5-GZMK- GZMB+ Tm	1_HD	12333_30047	TRBV12-4*01	TRBD1*01	TRBJ2-3*01
											ADM048_CACAGGCAGACTAAGT-1	H04	scCD8T5-GZMK- GZMB+ Tm	1_HD	12333_30047	TRBV12-4*01	TRBD1*01	TRBJ2-3*01
											ADM048_ATCACGAGTAGCGTAG-1	H04	scCD8T5-GZMK- GZMB+ Tm	1_HD	12333_30047	TRBV12-4*01	TRBD1*01	TRBJ2-3*01
											ADM048_ACAGCTAGTATATCCG-1	H04	scCD8T5-GZMK- GZMB+ Tm	1_HD	12333_30047	TRBV12-4*01	TRBD1*01	TRBJ2-3*01
											ADM048_AACTCTTCAATAGCGG-1	H04	scCD8T5-GZMK- GZMB+ Tm	1_HD	12333_30047	TRBV12-4*01	TRBD1*01	TRBJ2-3*01
											ADM048_CTTAACTAGGCGATAC-1	H04	scCD8T1-Naive	1_HD	12335_32170	TRBV12-4*01		TRBJ2-3*01
											ADM048_TACACGATCCGTACAA-1	H04	scCD8T5-GZMK- GZMB+ Tm	1_HD	12349_33208	TRBV6-1*01	TRBD1*01	TRBJ2-3*01
											ADM027_GCGACCAGTCCGTGAC-1	P11	scCD8T6-ISG	3_MDA5+ DM-Act	1235_2475	TRBV7-8*01	TRBD1*01	TRBJ1-5*01
											ADM042_CAGAGAGCAGTCCTTC-1	H01	scCD8T1-Naive	1_HD	12371_19998	TRBV6-1*01	TRBD1*01	TRBJ2-3*01
											ADM047_AAAGCAACACAAGACG-1	H02	scCD8T1-Naive	1_HD	1238_23925	TRBV4-1*01	TRBD2*02	TRBJ2-1*01
											scADM001_GCGGGTTCACTGCCAG-1	P06	scCD8T5-GZMK- GZMB+ Tm	3_MDA5+ DM-Act	12392_8908	TRBV28*01		TRBJ2-3*01
											scADM001_CCTACCAAGGGCACTA-1	P06	scCD8T6-ISG	3_MDA5+ DM-Act	12392_8908	TRBV28*01		TRBJ2-3*01
											scADM001_AGACGTTTCCCTGACT-1	P06	scCD8T7-pTm	3_MDA5+ DM-Act	12392_8908	TRBV28*01		TRBJ2-3*01
											scADM001_GTAGGCCGTGTTTGTG-1	P06	scCD8T5-GZMK- GZMB+ Tm	3_MDA5+ DM-Act	12392_8908	TRBV28*01		TRBJ2-3*01
											scADM001_GCTGGGTTCCTGTACC-1	P06	scCD8T5-GZMK- GZMB+ Tm	3_MDA5+ DM-Act	12392_8908	TRBV28*01		TRBJ2-3*01
											ADM032_CTAGCCTAGTGTTTGC-1	P02	scCD8T5-GZMK- GZMB+ Tm	2_Ctrl IM	12392_8908	TRBV28*01		TRBJ2-3*01
											scADM003_CGAGCCATCTCTAGGA-1	P07	scCD8T1-Naive	3_MDA5+ DM-Act	1239_42651	TRBV4-1*01	TRBD2*02	TRBJ2-1*01
											ADM047_TTTGTCACAGTGGAGT-1	H02	scCD8T1-Naive	1_HD	12403_29925	TRBV28*01		TRBJ2-3*01
											ADM047_GGATTACCAGCTATTG-1	P15	scCD8T5-GZMK- GZMB+ Tm	4_MDA5+ DM-Rem	12406_25681	TRBV28*01	TRBD2*01	TRBJ2-3*01
											ADM047_CTAATGGCACATGGGA-1	P15	scCD8T5-GZMK- GZMB+ Tm	4_MDA5+ DM-Rem	12406_25681	TRBV28*01	TRBD2*01	TRBJ2-3*01
											ADM042_GCGAGAAGTTCCACGG-1	H01	scCD8T2-Tcm	1_HD	12411_21856	TRBV28*01		TRBJ2-3*01
											ADM042_CGAATGTGTTATCCGA-1	H01	scCD8T1-Naive	1_HD	12412_20574	TRBV28*01	TRBD2*02	TRBJ2-3*01
											ADM035_TATTACCGTCACTGGC-1	P12	scCD8T2-Tcm	3_MDA5+ DM-Act	12418_14130	TRBV28*01		TRBJ2-3*01
											ADM035_AGATCTGCATCGGAAG-1	P13	scCD8T1-Naive	4_MDA5+ DM-Rem	12420_10233	TRBV28*01		TRBJ2-3*01
											ADM027_ATCATCTGTCCATCCT-1	P11	scCD8T2-Tcm	3_MDA5+ DM-Act	12429_1877	TRBV28*01		TRBJ2-3*01
											ADM027_CAGCAGCGTTCAGTAC-1	P11	scCD8T1-Naive	3_MDA5+ DM-Act	12432_1387	TRBV28*01	TRBD1*01	TRBJ2-3*01
											ADM027_TCATTACGTGATGTGG-1	P11	scCD8T1-Naive	3_MDA5+ DM-Act	12433_1267	TRBV28*01		TRBJ2-3*01
											ADM025_GCATACAAGGGTTTCT-1	P08	scCD8T1-Naive	3_MDA5+ DM-Act	12434_766	TRBV28*01	TRBD2*02	TRBJ2-3*01
											ADM047_GGCTCGAAGAGAACAG-1	H02	scCD8T2-Tcm	1_HD	12451_27977	TRBV29-1*01	TRBD2*01	TRBJ2-3*01
											ADM047_GGACATTGTCCAGTTA-1	P15	scCD8T1-Naive	4_MDA5+ DM-Rem	12452_27874	TRBV29-1*01	TRBD2*02	TRBJ2-3*01
											scADM001_TGATTTCGTAAACCTC-1	P06	scCD8T1-Naive	3_MDA5+ DM-Act	1245_36534	TRBV4-1*01	TRBD1*01	TRBJ2-1*01
											ADM035_CATCCACGTACGCTGC-1	P12	scCD8T1-Naive	3_MDA5+ DM-Act	12469_11257	TRBV29-1*01	TRBD1*01	TRBJ2-3*01
											ADM042_GGATGTTGTAATAGCA-1	P14	scCD8T2-Tcm	4_MDA5+ DM-Rem	12477_22105	TRBV7-8*01	TRBD2*01	TRBJ2-3*01
											ADM048_CGTGTCTCATTTCACT-1	H04	scCD8T5-GZMK- GZMB+ Tm	1_HD	12482_30086	TRBV7-8*01		TRBJ2-3*01
											ADM047_TACTCATAGAGTGACC-1	H02	scCD8T2-Tcm	1_HD	12485_28686	TRBV7-8*01	TRBD2*01	TRBJ2-3*01
											ADM047_CGGCTAGAGGTTCCTA-1	P15	scCD8T1-Naive	4_MDA5+ DM-Rem	12487_26410	TRBV7-8*01		TRBJ2-3*01
											ADM042_CAGCTAACAGCTGGCT-1	P14	scCD8T1-Naive	4_MDA5+ DM-Rem	12493_20075	TRBV7-8*01		TRBJ2-3*01
											ADM038_GTAACTGCAGGGATTG-1	P04	scCD8T1-Naive	2_Ctrl IM	12494_17577	TRBV7-8*01	TRBD2*01	TRBJ2-3*01
											ADM035_TGATTTCGTCTAGAGG-1	P13	scCD8T1-Naive	4_MDA5+ DM-Rem	12495_14545	TRBV7-8*01	TRBD1*01	TRBJ2-3*01
											scADM005_ATGAGGGAGAGGTTGC-1	P09	scCD8T1-Naive	3_MDA5+ DM-Act	12503_45015	TRBV30*02		TRBJ2-3*01
											scADM003_CATCGAAAGACATAAC-1	P07	scCD8T1-Naive	3_MDA5+ DM-Act	12505_42600	TRBV30*01	TRBD2*01	TRBJ2-3*01
											ADM047_TTGCGTCCATAGTAAG-1	H02	scCD8T1-Naive	1_HD	1251_29804	TRBV4-1*01	TRBD2*01	TRBJ2-1*01
											ADM027_CGACCTTCATTCTCAT-1	P11	scCD8T6-ISG	3_MDA5+ DM-Act	12520_2491	TRBV30*01	TRBD1*01	TRBJ2-3*01
											ADM027_AGAATAGTCACTTATC-1	P11	scCD8T6-ISG	3_MDA5+ DM-Act	12526_2066	TRBV30*01	TRBD1*01	TRBJ2-3*01
											ADM025_CACCTTGAGCGATGAC-1	P08	scCD8T1-Naive	3_MDA5+ DM-Act	12528_353	TRBV30*01	TRBD2*01	TRBJ2-3*01
											ADM032_TGCTGCTTCAAAGACA-1	P01	scCD8T2-Tcm	2_Ctrl IM	12534_8809	TRBV14*01	TRBD1*01	TRBJ2-3*01
											scADM005_GGACAGACAGTTAACC-1	P09	scCD8T7-pTm	3_MDA5+ DM-Act	12542_45034	TRBV7-9*03		TRBJ1-2*01
											ADM042_GCTCTGTTCTTGAGAC-1	P05	scCD8T1-Naive	2_Ctrl IM	12545_21953	TRBV7-9*03		TRBJ1-2*01
											scADM005_ACGTCAAGTGTGGTTT-1	P09	scCD8T1-Naive	3_MDA5+ DM-Act	12546_45146	TRBV7-9*01		TRBJ1-2*01
											scADM003_AGTAGTCAGCGTGTCC-1	P07	scCD8T1-Naive	3_MDA5+ DM-Act	12558_38830	TRBV7-9*03		TRBJ1-2*01
											ADM047_AGCTCTCAGAAACGCC-1	H02	scCD8T2-Tcm	1_HD	1255_24839	TRBV4-1*01	TRBD2*01	TRBJ2-1*01
											scADM001_GATCGCGGTTAGTGGG-1	P06	scCD8T1-Naive	3_MDA5+ DM-Act	12562_36731	TRBV7-9*03	TRBD2*02	TRBJ1-2*01
											scADM001_ATGGGAGGTGAAGGCT-1	P06	scCD8T1-Naive	3_MDA5+ DM-Act	12564_36486	TRBV7-9*03	TRBD1*01	TRBJ1-2*01
											ADM048_AAAGATGAGTACGCCC-1	H03	scCD8T1-Naive	1_HD	12571_29952	TRBV7-9*03	TRBD1*01	TRBJ1-2*01
											ADM047_GTTACAGTCATTCACT-1	H02	scCD8T1-Naive	1_HD	12574_28502	TRBV7-9*03	TRBD1*01	TRBJ1-2*01
											ADM042_TCTTCGGGTACGAAAT-1	P05	scCD8T1-Naive	2_Ctrl IM	12586_23202	TRBV7-9*03		TRBJ1-2*01
											ADM042_GCGCAGTAGATGTGGC-1	P14	scCD8T3-GZMK+ GZMB- Tm	4_MDA5+ DM-Rem	12587_21872	TRBV7-9*03		TRBJ1-2*01
											ADM042_CGTGTCTAGTCATGCT-1	P05	scCD8T2-Tcm	2_Ctrl IM	12588_20898	TRBV7-9*03	TRBD1*01	TRBJ1-2*01
											ADM042_ACGGGCTTCTCCAACC-1	P14	scCD8T1-Naive	4_MDA5+ DM-Rem	12591_19087	TRBV7-9*01	TRBD1*01	TRBJ1-2*01
											ADM035_GCATGCGGTTGCCTCT-1	P12	scCD8T1-Naive	3_MDA5+ DM-Act	12599_12978	TRBV7-9*03	TRBD2*02	TRBJ1-2*01
											ADM042_TCAGCAACATGCCACG-1	P05	scCD8T2-Tcm	2_Ctrl IM	1259_22978	TRBV4-1*01	TRBD1*01	TRBJ2-1*01
											ADM035_AGAGCTTGTAAGTAGT-1	P12	scCD8T1-Naive	3_MDA5+ DM-Act	12606_10206	TRBV7-9*03	TRBD1*01	TRBJ1-2*01
											ADM027_AACTCTTCACCATCCT-1	P11	scCD8T2-Tcm	3_MDA5+ DM-Act	12616_2364	TRBV7-9*01		TRBJ1-2*01
											ADM035_GCATGTACATGTCCTC-1	P12	scCD8T1-Naive	3_MDA5+ DM-Act	12635_12990	TRBV28*01	TRBD2*01	TRBJ2-7*01
											scADM003_TGCCCTACAAGTAATG-1	P07	scCD8T1-Naive	3_MDA5+ DM-Act	12635_41313	TRBV28*01	TRBD1*01	TRBJ2-7*01
											ADM047_GCTGGGTGTACAGTGG-1	P15	scCD8T5-GZMK- GZMB+ Tm	4_MDA5+ DM-Rem	12636_1581	TRBV28*01		TRBJ2-7*01
											ADM027_AGAGCGACAATAAGCA-1	P11	scCD8T6-ISG	3_MDA5+ DM-Act	12636_1581	TRBV28*01		TRBJ2-7*01
											ADM047_TTGGAACAGCCAGGAT-1	P15	scCD8T1-Naive	4_MDA5+ DM-Rem	12636_29816	TRBV28*01		TRBJ2-7*01
											scADM003_TGGGAAGTCAACACAC-1	P07	scCD8T1-Naive	3_MDA5+ DM-Act	12640_40274	TRBV28*01	TRBD1*01	TRBJ2-7*01
											scADM003_ACATGGTGTCCGAAGA-1	P07	scCD8T1-Naive	3_MDA5+ DM-Act	12644_40093	TRBV28*01	TRBD2*02	TRBJ2-7*01
											scADM003_ACTGATGTCATTGCGA-1	P07	scCD8T2-Tcm	3_MDA5+ DM-Act	12647_39270	TRBV28*01	TRBD1*01	TRBJ2-7*01
											ADM027_GAAATGACAGCCAATT-1	P11	scCD8T2-Tcm	3_MDA5+ DM-Act	12652_3258	TRBV28*01	TRBD1*01	TRBJ2-7*01
											ADM038_CGCTATCAGTGTTTGC-1	P04	scCD8T1-Naive	2_Ctrl IM	12654_16523	TRBV28*01	TRBD1*01	TRBJ2-7*01
											scADM001_CACAGTAAGAGAACAG-1	P06	scCD8T1-Naive	3_MDA5+ DM-Act	12659_36890	TRBV28*01	TRBD1*01	TRBJ2-7*01
											ADM047_TCTTTCCAGCCACGCT-1	P15	scCD8T2-Tcm	4_MDA5+ DM-Rem	12683_29204	TRBV28*01		TRBJ2-7*01
											ADM047_GTCCTCATCAACGAAA-1	H02	scCD8T1-Naive	1_HD	12686_28343	TRBV28*01		TRBJ2-7*01
											ADM047_CTCGTCATCGATCCCT-1	H02	scCD8T1-Naive	1_HD	12688_26841	TRBV28*01	TRBD1*01	TRBJ2-7*01
											ADM047_CGAGCACAGTATTGGA-1	P15	scCD8T1-Naive	4_MDA5+ DM-Rem	12691_26211	TRBV28*01		TRBJ2-7*01
											ADM042_TTATGCTCAGACGCTC-1	H01	scCD8T1-Naive	1_HD	12701_23612	TRBV28*01		TRBJ2-7*01
											ADM042_TACCTTAGTAATTGGA-1	P05	scCD8T1-Naive	2_Ctrl IM	12704_22748	TRBV28*01	TRBD2*02	TRBJ2-7*01
											ADM042_GGGATGAAGACACGAC-1	P05	scCD8T2-Tcm	2_Ctrl IM	12706_22214	TRBV28*01	TRBD2*01	TRBJ2-7*01
											ADM035_TCTTTCCCAGCCTTTC-1	P12	scCD8T1-Naive	3_MDA5+ DM-Act	12721_14424	TRBV28*01	TRBD2*02	TRBJ2-7*01
											ADM035_GGATGTTGTGTTCTTT-1	P12	scCD8T1-Naive	3_MDA5+ DM-Act	1272_13276	TRBV4-1*01	TRBD2*02	TRBJ2-1*01
											ADM035_CAGCTAACACAACTGT-1	P13	scCD8T1-Naive	4_MDA5+ DM-Rem	12732_11151	TRBV28*01	TRBD2*01	TRBJ2-7*01
											ADM035_CAAGTTGAGGGCTTGA-1	P13	scCD8T1-Naive	4_MDA5+ DM-Rem	12734_10882	TRBV28*01	TRBD2*01	TRBJ2-7*01
											ADM032_CGTCCATGTGGCCCTA-1	P01	scCD8T2-Tcm	2_Ctrl IM	12746_7442	TRBV28*01	TRBD2*01	TRBJ2-7*01
											ADM035_ATAAGAGCAGTCACTA-1	P13	scCD8T2-Tcm	4_MDA5+ DM-Rem	1274_10547	TRBV4-1*01	TRBD2*02	TRBJ2-1*01
											ADM027_ATCTGCCTCGTAGGAG-1	P11	scCD8T1-Naive	3_MDA5+ DM-Act	12762_3040	TRBV28*01		TRBJ2-7*01
											ADM027_GGACATTGTGTGGCTC-1	P11	scCD8T1-Naive	3_MDA5+ DM-Act	12763_2738	TRBV28*01	TRBD1*01	TRBJ2-7*01
											ADM027_CGTCAGGCAATCTGCA-1	P11	scCD8T2-Tcm	3_MDA5+ DM-Act	12767_2368	TRBV28*01		TRBJ2-7*01
											ADM048_GTAGTCACAAGTTAAG-1	H03	scCD8T1-Naive	1_HD	12781_32962	TRBV27*01		TRBJ2-5*01
											ADM048_GCAAACTGTCATATCG-1	H03	scCD8T1-Naive	1_HD	12782_32464	TRBV27*01	TRBD1*01	TRBJ2-5*01
											ADM042_GTGCGGTGTTAAAGAC-1	H01	scCD8T1-Naive	1_HD	12789_22566	TRBV27*01		TRBJ2-5*01
											ADM042_AAGACCTAGACTAGAT-1	P05	scCD8T1-Naive	2_Ctrl IM	12794_18733	TRBV27*01	TRBD1*01	TRBJ2-5*01
											ADM035_AGGCCACTCGGAGGTA-1	P12	scCD8T1-Naive	3_MDA5+ DM-Act	12797_10365	TRBV27*01		TRBJ2-5*01
											ADM027_CGGACTGGTTACAGAA-1	P11	scCD8T1-Naive	3_MDA5+ DM-Act	12804_2493	TRBV27*01	TRBD1*01	TRBJ2-5*01
											scADM005_ATTGGACAGACAATAC-1	P09	scCD8T5-GZMK- GZMB+ Tm	3_MDA5+ DM-Act	12806_46566	TRBV5-6*01		TRBJ2-3*01
											scADM005_ATGGGAGTCCGCTGTT-1	P09	scCD8T2-Tcm	3_MDA5+ DM-Act	12807_44651	TRBV5-6*01	TRBD1*01	TRBJ2-3*01
											ADM047_TTAGGACCACCACCAG-1	P15	scCD8T1-Naive	4_MDA5+ DM-Rem	12810_29625	TRBV5-6*01	TRBD1*01	TRBJ2-3*01
											ADM047_GTCGGGTTCCTTTCGG-1	H02	scCD8T1-Naive	1_HD	12811_28356	TRBV5-6*01		TRBJ2-3*01
											ADM035_AGTCTTTCAAATACAG-1	P13	scCD8T1-Naive	4_MDA5+ DM-Rem	12818_10470	TRBV5-6*01	TRBD1*01	TRBJ2-3*01
											ADM035_AAGGCAGCACAAGACG-1	P13	scCD8T1-Naive	4_MDA5+ DM-Rem	12819_9686	TRBV5-6*01		TRBJ2-3*01
											ADM047_GAACCTATCTTACCTA-1	H02	scCD8T2-Tcm	1_HD	12821_27154	TRBV9*01		TRBJ2-3*01
											ADM027_TCGTACCTCCCTTGTG-1	P11	scCD8T1-Naive	3_MDA5+ DM-Act	12823_2393	TRBV9*01	TRBD1*01	TRBJ2-3*01
											ADM047_ACTGATGTCGTGGTCG-1	H02	scCD8T1-Naive	1_HD	12823_24587	TRBV9*01	TRBD2*01	TRBJ2-3*01
											ADM047_CAAGATCTCCACGAAT-1	H02	scCD8T1-Naive	1_HD	12823_25360	TRBV9*01	TRBD2*02	TRBJ2-3*01
											scADM005_CATATTCGTCTCCACT-1	P09	scCD8T2-Tcm	3_MDA5+ DM-Act	12823_43643	TRBV9*01	TRBD2*01	TRBJ2-3*01
											ADM025_GCATGATGTGATGCCC-1	P08	scCD8T1-Naive	3_MDA5+ DM-Act	12823_771	TRBV9*01	TRBD1*01	TRBJ2-3*01
											ADM035_AACCGCGTCTGCTGTC-1	P12	scCD8T1-Naive	3_MDA5+ DM-Act	12823_9552	TRBV9*01	TRBD2*02	TRBJ2-3*01
											scADM003_GCATGTAAGCTCCTTC-1	P07	scCD8T6-ISG	3_MDA5+ DM-Act	12826_37185	TRBV9*01		TRBJ2-3*01
											scADM003_TTGAACGGTGGTACAG-1	P07	scCD8T5-GZMK- GZMB+ Tm	3_MDA5+ DM-Act	12826_37185	TRBV9*01		TRBJ2-3*01
											scADM003_CTCGTACTCTTGAGGT-1	P07	scCD8T5-GZMK- GZMB+ Tm	3_MDA5+ DM-Act	12826_37185	TRBV9*01		TRBJ2-3*01
											scADM001_GTAGTCACAAGTTCTG-1	P06	scCD8T1-Naive	3_MDA5+ DM-Act	12834_36969	TRBV9*01	TRBD1*01	TRBJ2-3*01
											ADM035_CGTCACTAGTGGGCTA-1	P13	scCD8T1-Naive	4_MDA5+ DM-Rem	12851_11982	TRBV9*01	TRBD1*01	TRBJ2-3*01
											ADM042_CTCGAGGAGAAACGAG-1	P14	scCD8T5-GZMK- GZMB+ Tm	4_MDA5+ DM-Rem	12862_19629	TRBV5-4*01	TRBD2*01	TRBJ2-3*01
											ADM042_CCACTACTCGAACGGA-1	P14	scCD8T2-Tcm	4_MDA5+ DM-Rem	12862_19629	TRBV5-4*01	TRBD2*01	TRBJ2-3*01
											ADM042_ATCCACCTCCACGCAG-1	P14	scCD8T3-GZMK+ GZMB- Tm	4_MDA5+ DM-Rem	12862_19629	TRBV5-4*01	TRBD2*01	TRBJ2-3*01
											scADM003_GAATAAGGTGCCTGCA-1	P07	scCD8T1-Naive	3_MDA5+ DM-Act	12902_42432	TRBV6-5*01	TRBD1*01	TRBJ2-5*01
											scADM003_GATTCAGAGAGTAATC-1	P07	scCD8T6-ISG	3_MDA5+ DM-Act	12905_39239	TRBV6-5*01	TRBD2*01	TRBJ2-5*01
											scADM003_CAGCCGATCTCATTCA-1	P07	scCD8T1-Naive	3_MDA5+ DM-Act	12908_37094	TRBV6-5*01	TRBD2*01	TRBJ2-5*01
											ADM027_CTAGAGTGTAGTAGTA-1	P11	scCD8T1-Naive	3_MDA5+ DM-Act	12908_4543	TRBV6-5*01	TRBD1*01	TRBJ2-5*01
											ADM047_GCAGTTACATCAGTAC-1	H02	scCD8T2-Tcm	1_HD	12920_27548	TRBV6-5*01	TRBD2*01	TRBJ2-5*01
											ADM042_AGCGGTCTCAAGAAGT-1	P05	scCD8T2-Tcm	2_Ctrl IM	12921_19329	TRBV6-5*01	TRBD2*01	TRBJ2-5*01
											ADM035_TGCTGCTTCCAGAGGA-1	P12	scCD8T1-Naive	3_MDA5+ DM-Act	12927_13154	TRBV6-5*01		TRBJ2-5*01
											scADM005_CACATAGCATCCAACA-1	P09	scCD8T1-Naive	3_MDA5+ DM-Act	12934_45418	TRBV29-1*01	TRBD1*01	TRBJ2-5*01
											scADM001_CTTAGGACACAAGCCC-1	P06	scCD8T1-Naive	3_MDA5+ DM-Act	12943_34475	TRBV29-1*01	TRBD1*01	TRBJ2-5*01
											ADM047_GACACGCTCTTCTGGC-1	H02	scCD8T2-Tcm	1_HD	1294_27216	TRBV11-2*01	TRBD2*01	TRBJ1-5*01
											ADM047_CTCGAGGCAATGAATG-1	H02	scCD8T1-Naive	1_HD	12951_26773	TRBV29-1*01		TRBJ2-5*01
											ADM035_TGGACGCTCATGCTCC-1	P12	scCD8T1-Naive	3_MDA5+ DM-Act	12959_12128	TRBV29-1*01	TRBD2*01	TRBJ2-5*01
											ADM032_TATTACCAGAGTACCG-1	P01	scCD8T7-pTm	2_Ctrl IM	12964_6135	TRBV29-1*01	TRBD2*02	TRBJ2-5*01
											ADM042_AACTCAGCATTAGGCT-1	H01	scCD8T1-Naive	1_HD	12977_18675	TRBV5-8*01	TRBD1*01	TRBJ2-5*01
											ADM025_GTCACGGCAGTATGCT-1	P08	scCD8T5-GZMK- GZMB+ Tm	3_MDA5+ DM-Act	12979_922	TRBV5-8*01	TRBD1*01	TRBJ2-5*01
											scADM005_AGCATACAGGTGACCA-1	P09	scCD8T2-Tcm	3_MDA5+ DM-Act	12980_46631	TRBV7-9*01	TRBD2*01	TRBJ2-3*01
											scADM005_TTGTAGGAGACAAAGG-1	P09	scCD8T1-Naive	3_MDA5+ DM-Act	12982_43924	TRBV7-9*03		TRBJ2-3*01
											scADM003_GTGCATACAGATGGCA-1	P07	scCD8T1-Naive	3_MDA5+ DM-Act	12984_42531	TRBV7-9*03	TRBD2*02	TRBJ2-3*01
											scADM001_ATAACGCAGCTAAACA-1	P06	scCD8T2-Tcm	3_MDA5+ DM-Act	12990_36611	TRBV7-9*03		TRBJ2-3*01
											ADM035_TTTGGTTAGCCAGAAC-1	P12	scCD8T1-Naive	3_MDA5+ DM-Act	12991_15041	TRBV7-9*03	TRBD2*01	TRBJ2-3*01
											ADM048_GGAGCAATCTTAGCCC-1	H04	scCD8T2-Tcm	1_HD	12996_32736	TRBV7-9*03	TRBD2*02	TRBJ2-3*01
											ADM048_CTGCGGACATAGGATA-1	H03	scCD8T1-Naive	1_HD	12998_32131	TRBV7-9*03	TRBD2*01	TRBJ2-3*01
											ADM047_AGCTTGATCCAAAGTC-1	H02	scCD8T1-Naive	1_HD	13001_24872	TRBV7-9*03		TRBJ2-3*01
											ADM035_CGTTGGGGTCAGGACA-1	P12	scCD8T1-Naive	3_MDA5+ DM-Act	13008_12094	TRBV7-9*03	TRBD2*02	TRBJ2-3*01
											ADM035_ACAGCTACAAAGGCGT-1	P12	scCD8T5-GZMK- GZMB+ Tm	3_MDA5+ DM-Act	13009_9794	TRBV7-9*03	TRBD2*02	TRBJ2-3*01
											ADM035_AAAGTAGTCGTATCAG-1	P12	scCD8T1-Naive	3_MDA5+ DM-Act	13010_9500	TRBV7-9*03	TRBD2*01	TRBJ2-3*01
											ADM027_AACTCAGCATGAGCGA-1	P11	scCD8T7-pTm	3_MDA5+ DM-Act	13015_3135	TRBV7-9*03	TRBD2*01	TRBJ2-3*01
											ADM035_ACGATACAGCACCGCT-1	P13	scCD8T1-Naive	4_MDA5+ DM-Rem	13027_9906	TRBV5-5*02		TRBJ2-5*01
											scADM001_ACGCCAGGTATTAGCC-1	P06	scCD8T5-GZMK- GZMB+ Tm	3_MDA5+ DM-Act	13036_34567	TRBV7-8*01	TRBD1*01	TRBJ2-5*01
											scADM001_CAGCTAACAGACAAGC-1	P06	scCD8T5-GZMK- GZMB+ Tm	3_MDA5+ DM-Act	13036_34567	TRBV7-8*01	TRBD1*01	TRBJ2-5*01
											ADM042_GATCGCGCACCGTTGG-1	P05	scCD8T1-Naive	2_Ctrl IM	13040_21641	TRBV7-8*01	TRBD2*01	TRBJ2-5*01
											ADM038_TGTGTTTCAAGGTTCT-1	P04	scCD8T2-Tcm	2_Ctrl IM	13041_15545	TRBV7-8*01	TRBD2*01	TRBJ2-5*01
											ADM038_GCTGCTTGTCGGGTCT-1	P04	scCD8T3-GZMK+ GZMB- Tm	2_Ctrl IM	13041_15545	TRBV7-8*01	TRBD2*01	TRBJ2-5*01
											ADM038_AGCAGCCTCGTAGGTT-1	P04	scCD8T3-GZMK+ GZMB- Tm	2_Ctrl IM	13041_15545	TRBV7-8*01	TRBD2*01	TRBJ2-5*01
											ADM038_GGCAATTCACAGACTT-1	P04	scCD8T3-GZMK+ GZMB- Tm	2_Ctrl IM	13041_17434	TRBV7-8*01	TRBD2*01	TRBJ2-5*01
											ADM027_TGGCGCAGTAGCGTAG-1	P11	scCD8T1-Naive	3_MDA5+ DM-Act	13050_2096	TRBV7-8*01		TRBJ2-5*01
											scADM001_TGGACGCTCGATCCCT-1	P06	scCD8T1-Naive	3_MDA5+ DM-Act	13058_34108	TRBV6-6*01		TRBJ2-5*01
											ADM042_GCGCAGTTCTGACCTC-1	P14	scCD8T1-Naive	4_MDA5+ DM-Rem	13062_21890	TRBV6-6*02		TRBJ2-5*01
											ADM042_CATATTCGTCTTGCGG-1	H01	scCD8T1-Naive	1_HD	13063_20153	TRBV6-6*01		TRBJ2-5*01
											ADM048_ACCAGTAGTGATGCCC-1	H04	scCD8T2-Tcm	1_HD	1306_30262	TRBV3-1*01	TRBD1*01	TRBJ1-5*01
											ADM035_TGTTCCGGTCTTCTCG-1	P13	scCD8T1-Naive	4_MDA5+ DM-Rem	13103_14779	TRBV7-2*01	TRBD1*01	TRBJ2-3*01
											ADM027_TCTCTAAAGGTGACCA-1	P11	scCD8T1-Naive	3_MDA5+ DM-Act	13112_3943	TRBV7-2*01	TRBD2*02	TRBJ2-3*01
											ADM035_CAACCTCGTAAGGATT-1	P12	scCD8T1-Naive	3_MDA5+ DM-Act	13121_10816	TRBV27*01	TRBD2*02	TRBJ2-3*01
											ADM047_TGTGTTTTCTGTCCGT-1	H02	scCD8T2-Tcm	1_HD	13127_29591	TRBV27*01		TRBJ2-3*01
											ADM047_CACACCTAGTGCCAGA-1	H02	scCD8T1-Naive	1_HD	13129_25426	TRBV27*01		TRBJ2-3*01
											ADM035_CAGCATACAATGCCAT-1	P12	scCD8T1-Naive	3_MDA5+ DM-Act	13139_11094	TRBV27*01	TRBD1*01	TRBJ2-3*01
											scADM003_ACGAGGAAGCACCGCT-1	P07	scCD8T1-Naive	3_MDA5+ DM-Act	1314_42013	TRBV9*01	TRBD1*01	TRBJ1-5*01
											scADM001_CATATGGAGCGTGAGT-1	P06	scCD8T1-Naive	3_MDA5+ DM-Act	13157_36635	TRBV4-1*01		TRBJ2-5*01
											ADM048_CTTACCGCACTGTCGG-1	H04	scCD8T5-GZMK- GZMB+ Tm	1_HD	13161_32178	TRBV4-1*01		TRBJ2-5*01
											ADM047_AGAGCTTGTTGACGTT-1	H02	scCD8T1-Naive	1_HD	13165_24719	TRBV4-1*01		TRBJ2-5*01
											ADM035_GACCAATGTCAGGACA-1	P12	scCD8T1-Naive	3_MDA5+ DM-Act	13169_12676	TRBV4-1*01		TRBJ2-5*01
											ADM048_TACTCATGTCTCGTTC-1	H03	scCD8T2-Tcm	1_HD	13178_33265	TRBV10-2*01	TRBD2*02	TRBJ2-5*01
											ADM035_GGTGTTATCAGCGATT-1	P13	scCD8T1-Naive	4_MDA5+ DM-Rem	13189_13472	TRBV12-5*01		TRBJ2-3*01
											scADM005_CAGGTGCCAAATTGCC-1	P09	scCD8T5-GZMK- GZMB+ Tm	3_MDA5+ DM-Act	13191_19510	TRBV3-1*01	TRBD1*01	TRBJ2-3*01
											scADM005_TCTGAGATCCCAAGTA-1	P09	scCD8T5-GZMK- GZMB+ Tm	3_MDA5+ DM-Act	13191_19510	TRBV3-1*01	TRBD1*01	TRBJ2-3*01
											scADM005_CGCCAAGAGGTGTGGT-1	P09	scCD8T6-ISG	3_MDA5+ DM-Act	13191_19510	TRBV3-1*01	TRBD1*01	TRBJ2-3*01
											ADM042_CGCGGTATCTCGGACG-1	P14	scCD8T6-ISG	4_MDA5+ DM-Rem	13191_19510	TRBV3-1*01	TRBD1*01	TRBJ2-3*01
											scADM005_GACGCGTGTCTAGAGG-1	P09	scCD8T5-GZMK- GZMB+ Tm	3_MDA5+ DM-Act	13191_45041	TRBV3-1*01	TRBD1*01	TRBJ2-3*01
											ADM047_CAGCGACTCCCAACGG-1	H02	scCD8T1-Naive	1_HD	13199_25636	TRBV3-1*01	TRBD1*01	TRBJ2-3*01
											ADM032_AAGTCTGAGTGGTAAT-1	P02	scCD8T5-GZMK- GZMB+ Tm	2_Ctrl IM	13219_7589	TRBV3-1*01		TRBJ2-3*01
											ADM032_GATGAGGTCCTTCAAT-1	P02	scCD8T5-GZMK- GZMB+ Tm	2_Ctrl IM	13219_7589	TRBV3-1*01		TRBJ2-3*01
											scADM005_TTCTCCTGTAAGAGGA-1	P09	scCD8T1-Naive	3_MDA5+ DM-Act	13235_43870	TRBV5-6*01	TRBD1*01	TRBJ2-5*01
											scADM001_TAAGAGAGTTCAGACT-1	P06	scCD8T1-Naive	3_MDA5+ DM-Act	13242_36055	TRBV5-6*01	TRBD1*01	TRBJ2-5*01
											ADM042_GCACTCTCAAGTTCTG-1	P05	scCD8T1-Naive	2_Ctrl IM	13248_21750	TRBV5-6*01		TRBJ2-5*01
											ADM047_ACGATACGTGGTAACG-1	H02	scCD8T1-Naive	1_HD	13256_24418	TRBV15*02		TRBJ2-5*01
											scADM005_GTACGTACACTCTGTC-1	P09	scCD8T3-GZMK+ GZMB- Tm	3_MDA5+ DM-Act	13256_45650	TRBV15*02	TRBD1*01	TRBJ2-5*01
											ADM032_TGAGGGATCGTATCAG-1	P02	scCD8T2-Tcm	2_Ctrl IM	13267_4901	TRBV15*02	TRBD1*01	TRBJ2-5*01
											ADM035_ATGGGAGAGCAATATG-1	P13	scCD8T3-GZMK+ GZMB- Tm	4_MDA5+ DM-Rem	13267_5254	TRBV15*02	TRBD1*01	TRBJ2-5*01
											ADM032_CGTCACTAGTCAAGGC-1	P02	scCD8T3-GZMK+ GZMB- Tm	2_Ctrl IM	13267_5254	TRBV15*02	TRBD1*01	TRBJ2-5*01
											ADM032_ACTGATGAGGCGCTCT-1	P02	scCD8T3-GZMK+ GZMB- Tm	2_Ctrl IM	13267_5254	TRBV15*02	TRBD1*01	TRBJ2-5*01
											ADM035_ATCACGAAGCGCTCCA-1	P12	scCD8T1-Naive	3_MDA5+ DM-Act	1326_10565	TRBV7-2*01	TRBD1*01	TRBJ1-5*01
											scADM003_GTCTCGTAGAGGGATA-1	P07	scCD8T2-Tcm	3_MDA5+ DM-Act	13273_41415	TRBV4-3*01	TRBD2*01	TRBJ2-5*01
											ADM035_ATGAGGGTCACAAACC-1	P13	scCD8T1-Naive	4_MDA5+ DM-Rem	13275_10662	TRBV4-3*01	TRBD1*01	TRBJ2-5*01
											scADM005_ACGAGGATCATGTCCC-1	P09	scCD8T5-GZMK- GZMB+ Tm	3_MDA5+ DM-Act	13278_18609	TRBV7-6*01		TRBJ2-5*01
											scADM005_TGAGAGGTCCTTTCTC-1	P09	scCD8T6-ISG	3_MDA5+ DM-Act	13278_18609	TRBV7-6*01		TRBJ2-5*01
											ADM042_TGGGAAGAGAGTACCG-1	P14	scCD8T5-GZMK- GZMB+ Tm	4_MDA5+ DM-Rem	13278_18609	TRBV7-6*01		TRBJ2-5*01
											ADM042_ATTTCTGGTTGGTGGA-1	P14	scCD8T5-GZMK- GZMB+ Tm	4_MDA5+ DM-Rem	13278_18609	TRBV7-6*01		TRBJ2-5*01
											ADM042_GGGAATGCAGATCTGT-1	H01	scCD8T3-GZMK+ GZMB- Tm	1_HD	13280_22184	TRBV7-6*01	TRBD1*01	TRBJ2-5*01
											scADM003_CGCTATCCAGCGTAAG-1	P07	scCD8T1-Naive	3_MDA5+ DM-Act	13282_40376	TRBV7-6*01	TRBD1*01	TRBJ2-5*01
											ADM027_TCAGCTCTCGGAGGTA-1	P11	scCD8T1-Naive	3_MDA5+ DM-Act	13283_2596	TRBV7-6*01		TRBJ2-5*01
											scADM003_AATCCAGCATTTGCCC-1	P07	scCD8T1-Naive	3_MDA5+ DM-Act	13283_38167	TRBV7-6*01	TRBD1*01	TRBJ2-5*01
											ADM035_CGGACGTGTAAATGTG-1	P13	scCD8T1-Naive	4_MDA5+ DM-Rem	13292_11869	TRBV7-6*01		TRBJ2-5*01
											ADM042_TTAGGCAGTACGCTGC-1	P14	scCD8T5-GZMK- GZMB+ Tm	4_MDA5+ DM-Rem	13298_20772	TRBV11-2*01	TRBD2*02	TRBJ2-5*01
											ADM042_CGGAGCTTCAGAAATG-1	P14	scCD8T3-GZMK+ GZMB- Tm	4_MDA5+ DM-Rem	13298_20772	TRBV11-2*01	TRBD2*02	TRBJ2-5*01
											ADM042_TGAGGGAAGCTCCTCT-1	P05	scCD8T1-Naive	2_Ctrl IM	13312_23301	TRBV11-2*01		TRBJ2-5*01
											ADM035_CCTTCGATCCCACTTG-1	P12	scCD8T1-Naive	3_MDA5+ DM-Act	13317_11642	TRBV11-2*01		TRBJ2-5*01
											ADM035_ATTTCTGAGGCTCTTA-1	P12	scCD8T1-Naive	3_MDA5+ DM-Act	13318_10788	TRBV11-2*01	TRBD1*01	TRBJ2-5*01
											ADM035_TCCCGATTCCTTGCCA-1	P12	scCD8T1-Naive	3_MDA5+ DM-Act	13328_14289	TRBV5-1*01		TRBJ2-3*01
											ADM042_CTCACACGTCGAGATG-1	P05	scCD8T1-Naive	2_Ctrl IM	13328_21054	TRBV5-1*01		TRBJ2-3*01
											ADM048_CGTCTACCAGCTTCGG-1	H03	scCD8T1-Naive	1_HD	13328_31828	TRBV5-1*01		TRBJ2-3*01
											scADM001_CTCGTACAGACTTTCG-1	P06	scCD8T2-Tcm	3_MDA5+ DM-Act	13341_36108	TRBV5-1*01	TRBD1*01	TRBJ2-3*01
											ADM042_AGTTGGTAGCGCTTAT-1	P05	scCD8T1-Naive	2_Ctrl IM	13349_19538	TRBV5-1*01	TRBD1*01	TRBJ2-3*01
											ADM032_GTCTCGTAGAAACGAG-1	P01	scCD8T3-GZMK+ GZMB- Tm	2_Ctrl IM	13382_5089	TRBV5-1*01	TRBD2*02	TRBJ2-3*01
											ADM032_GCGCAGTGTTAAGGGC-1	P01	scCD8T5-GZMK- GZMB+ Tm	2_Ctrl IM	13382_5089	TRBV5-1*01	TRBD2*02	TRBJ2-3*01
											ADM032_TGCGCAGAGCTACCGC-1	P01	scCD8T4-GZMK+ GZMB+ Tm	2_Ctrl IM	13382_5089	TRBV5-1*01	TRBD2*02	TRBJ2-3*01
											ADM032_TTTGGTTGTTCGGCAC-1	P01	scCD8T3-GZMK+ GZMB- Tm	2_Ctrl IM	13382_5089	TRBV5-1*01	TRBD2*02	TRBJ2-3*01
											ADM032_GCATGTATCACGACTA-1	P01	scCD8T2-Tcm	2_Ctrl IM	13382_6754	TRBV5-1*01	TRBD2*02	TRBJ2-3*01
											scADM005_CCCAATCTCGTCGTTC-1	P09	scCD8T2-Tcm	3_MDA5+ DM-Act	13407_45077	TRBV19*01	TRBD1*01	TRBJ2-3*01
											scADM003_CATGGCGTCCATGCTC-1	P07	scCD8T2-Tcm	3_MDA5+ DM-Act	13413_41014	TRBV19*01		TRBJ2-3*01
											scADM001_CAGCAGCGTCAACATC-1	P06	scCD8T1-Naive	3_MDA5+ DM-Act	13417_35496	TRBV19*01	TRBD2*01	TRBJ2-3*01
											ADM048_TTGTAGGAGACAAGCC-1	H04	scCD8T5-GZMK- GZMB+ Tm	1_HD	13421_30006	TRBV19*01	TRBD2*02	TRBJ2-3*01
											ADM048_TTGGCAATCTTACCGC-1	H04	scCD8T5-GZMK- GZMB+ Tm	1_HD	13421_30006	TRBV19*01	TRBD2*02	TRBJ2-3*01
											ADM048_TTGACTTGTTTCGCTC-1	H04	scCD8T5-GZMK- GZMB+ Tm	1_HD	13421_30006	TRBV19*01	TRBD2*02	TRBJ2-3*01
											ADM048_TTAGGCAGTGGGTATG-1	H04	scCD8T5-GZMK- GZMB+ Tm	1_HD	13421_30006	TRBV19*01	TRBD2*02	TRBJ2-3*01
											ADM048_TGCCCATGTACTCGCG-1	H04	scCD8T5-GZMK- GZMB+ Tm	1_HD	13421_30006	TRBV19*01	TRBD2*02	TRBJ2-3*01
											ADM048_TCCACACCAGCATGAG-1	H04	scCD8T5-GZMK- GZMB+ Tm	1_HD	13421_30006	TRBV19*01	TRBD2*02	TRBJ2-3*01
											ADM048_TCAGGATCACCACGTG-1	H04	scCD8T5-GZMK- GZMB+ Tm	1_HD	13421_30006	TRBV19*01	TRBD2*02	TRBJ2-3*01
											ADM048_TCAGGATAGCTGCAAG-1	H04	scCD8T2-Tcm	1_HD	13421_30006	TRBV19*01	TRBD2*02	TRBJ2-3*01
											ADM048_TATTACCTCATCGATG-1	H04	scCD8T5-GZMK- GZMB+ Tm	1_HD	13421_30006	TRBV19*01	TRBD2*02	TRBJ2-3*01
											ADM048_TAGAGCTAGGTAAACT-1	H04	scCD8T5-GZMK- GZMB+ Tm	1_HD	13421_30006	TRBV19*01	TRBD2*02	TRBJ2-3*01
											ADM048_TACTTGTAGAGACGAA-1	H04	scCD8T3-GZMK+ GZMB- Tm	1_HD	13421_30006	TRBV19*01	TRBD2*02	TRBJ2-3*01
											ADM048_TAAACCGGTCGGCACT-1	H04	scCD8T3-GZMK+ GZMB- Tm	1_HD	13421_30006	TRBV19*01	TRBD2*02	TRBJ2-3*01
											ADM048_GTTCATTTCCGTCATC-1	H04	scCD8T5-GZMK- GZMB+ Tm	1_HD	13421_30006	TRBV19*01	TRBD2*02	TRBJ2-3*01
											ADM048_GTTCATTCATCACAAC-1	H04	scCD8T5-GZMK- GZMB+ Tm	1_HD	13421_30006	TRBV19*01	TRBD2*02	TRBJ2-3*01
											ADM048_GTTACAGAGAGTTGGC-1	H04	scCD8T3-GZMK+ GZMB- Tm	1_HD	13421_30006	TRBV19*01	TRBD2*02	TRBJ2-3*01
											ADM048_GTCTCGTAGGGCATGT-1	H04	scCD8T5-GZMK- GZMB+ Tm	1_HD	13421_30006	TRBV19*01	TRBD2*02	TRBJ2-3*01
											ADM048_GGGTTGCAGTGTCCAT-1	H04	scCD8T3-GZMK+ GZMB- Tm	1_HD	13421_30006	TRBV19*01	TRBD2*02	TRBJ2-3*01
											ADM048_GCATGTATCACCGGGT-1	H04	scCD8T5-GZMK- GZMB+ Tm	1_HD	13421_30006	TRBV19*01	TRBD2*02	TRBJ2-3*01
											ADM048_GCAATCACATGGAATA-1	H04	scCD8T5-GZMK- GZMB+ Tm	1_HD	13421_30006	TRBV19*01	TRBD2*02	TRBJ2-3*01
											ADM048_GATTCAGTCCAATGGT-1	H04	scCD8T3-GZMK+ GZMB- Tm	1_HD	13421_30006	TRBV19*01	TRBD2*02	TRBJ2-3*01
											ADM048_GACTACAGTCGGCTCA-1	H04	scCD8T5-GZMK- GZMB+ Tm	1_HD	13421_30006	TRBV19*01	TRBD2*02	TRBJ2-3*01
											ADM048_CTTGGCTGTCGAGATG-1	H04	scCD8T3-GZMK+ GZMB- Tm	1_HD	13421_30006	TRBV19*01	TRBD2*02	TRBJ2-3*01
											ADM048_CTTACCGCATCGATGT-1	H04	scCD8T5-GZMK- GZMB+ Tm	1_HD	13421_30006	TRBV19*01	TRBD2*02	TRBJ2-3*01
											ADM048_CTCGTACGTTGCGTTA-1	H04	scCD8T5-GZMK- GZMB+ Tm	1_HD	13421_30006	TRBV19*01	TRBD2*02	TRBJ2-3*01
											ADM048_CTCGGGATCAAGGCTT-1	H04	scCD8T5-GZMK- GZMB+ Tm	1_HD	13421_30006	TRBV19*01	TRBD2*02	TRBJ2-3*01
											ADM048_CGTAGCGCAAGCGTAG-1	H04	scCD8T5-GZMK- GZMB+ Tm	1_HD	13421_30006	TRBV19*01	TRBD2*02	TRBJ2-3*01
											ADM048_CGCTATCAGAGTGACC-1	H04	scCD8T5-GZMK- GZMB+ Tm	1_HD	13421_30006	TRBV19*01	TRBD2*02	TRBJ2-3*01
											ADM048_CGATTGACAAATACAG-1	H04	scCD8T5-GZMK- GZMB+ Tm	1_HD	13421_30006	TRBV19*01	TRBD2*02	TRBJ2-3*01
											ADM048_CGATCGGTCGTTTATC-1	H04	scCD8T5-GZMK- GZMB+ Tm	1_HD	13421_30006	TRBV19*01	TRBD2*02	TRBJ2-3*01
											ADM048_CCTTCCCCACGCATCG-1	H04	scCD8T5-GZMK- GZMB+ Tm	1_HD	13421_30006	TRBV19*01	TRBD2*02	TRBJ2-3*01
											ADM048_CCTTCCCAGCTGAACG-1	H04	scCD8T5-GZMK- GZMB+ Tm	1_HD	13421_30006	TRBV19*01	TRBD2*02	TRBJ2-3*01
											ADM048_CAGCAGCCAAGGTTTC-1	H04	scCD8T5-GZMK- GZMB+ Tm	1_HD	13421_30006	TRBV19*01	TRBD2*02	TRBJ2-3*01
											ADM048_CAAGGCCAGGTAGCTG-1	H04	scCD8T3-GZMK+ GZMB- Tm	1_HD	13421_30006	TRBV19*01	TRBD2*02	TRBJ2-3*01
											ADM048_ATTTCTGTCACATGCA-1	H04	scCD8T5-GZMK- GZMB+ Tm	1_HD	13421_30006	TRBV19*01	TRBD2*02	TRBJ2-3*01
											ADM048_ATTGGACGTCCTCTTG-1	H04	scCD8T5-GZMK- GZMB+ Tm	1_HD	13421_30006	TRBV19*01	TRBD2*02	TRBJ2-3*01
											ADM048_ATTGGACCAGTATCTG-1	H04	scCD8T3-GZMK+ GZMB- Tm	1_HD	13421_30006	TRBV19*01	TRBD2*02	TRBJ2-3*01
											ADM048_ATTATCCCACTGAAGG-1	H04	scCD8T5-GZMK- GZMB+ Tm	1_HD	13421_30006	TRBV19*01	TRBD2*02	TRBJ2-3*01
											ADM048_ATCCACCAGTTCCACA-1	H04	scCD8T5-GZMK- GZMB+ Tm	1_HD	13421_30006	TRBV19*01	TRBD2*02	TRBJ2-3*01
											ADM048_AGTGAGGAGAAGGCCT-1	H04	scCD8T5-GZMK- GZMB+ Tm	1_HD	13421_30006	TRBV19*01	TRBD2*02	TRBJ2-3*01
											ADM048_AGGGATGCAGCCAATT-1	H04	scCD8T5-GZMK- GZMB+ Tm	1_HD	13421_30006	TRBV19*01	TRBD2*02	TRBJ2-3*01
											ADM048_AGCTTGAGTCACTTCC-1	H04	scCD8T5-GZMK- GZMB+ Tm	1_HD	13421_30006	TRBV19*01	TRBD2*02	TRBJ2-3*01
											ADM048_AGCTCCTCAGTATGCT-1	H04	scCD8T5-GZMK- GZMB+ Tm	1_HD	13421_30006	TRBV19*01	TRBD2*02	TRBJ2-3*01
											ADM048_AGATTGCTCCATGAAC-1	H04	scCD8T5-GZMK- GZMB+ Tm	1_HD	13421_30006	TRBV19*01	TRBD2*02	TRBJ2-3*01
											ADM048_AGAATAGGTCTAGCCG-1	H04	scCD8T5-GZMK- GZMB+ Tm	1_HD	13421_30006	TRBV19*01	TRBD2*02	TRBJ2-3*01
											ADM048_ACTTACTTCGTGGACC-1	H04	scCD8T5-GZMK- GZMB+ Tm	1_HD	13421_30006	TRBV19*01	TRBD2*02	TRBJ2-3*01
											ADM048_ACGTCAAGTTGCGCAC-1	H04	scCD8T5-GZMK- GZMB+ Tm	1_HD	13421_30006	TRBV19*01	TRBD2*02	TRBJ2-3*01
											ADM048_ACATGGTAGACCTAGG-1	H04	scCD8T5-GZMK- GZMB+ Tm	1_HD	13421_30006	TRBV19*01	TRBD2*02	TRBJ2-3*01
											ADM048_ACATACGGTGCTCTTC-1	H04	scCD8T5-GZMK- GZMB+ Tm	1_HD	13421_30006	TRBV19*01	TRBD2*02	TRBJ2-3*01
											ADM048_ACATACGAGAGCTGCA-1	H04	scCD8T2-Tcm	1_HD	13421_30006	TRBV19*01	TRBD2*02	TRBJ2-3*01
											ADM048_AACCATGAGGAGTTGC-1	H04	scCD8T5-GZMK- GZMB+ Tm	1_HD	13421_30006	TRBV19*01	TRBD2*02	TRBJ2-3*01
											ADM047_GAGCAGAGTCTCTCTG-1	H02	scCD8T1-Naive	1_HD	13432_27340	TRBV19*01	TRBD1*01	TRBJ2-3*01
											ADM038_GGACGTCTCTCCGGTT-1	P04	scCD8T2-Tcm	2_Ctrl IM	13446_17405	TRBV19*01	TRBD1*01	TRBJ2-3*01
											ADM048_CTCTACGTCTGGCGTG-1	H04	scCD8T5-GZMK- GZMB+ Tm	1_HD	1344_32079	TRBV28*01	TRBD2*01	TRBJ1-5*01
											ADM032_TCAGATGAGCTAAGAT-1	P01	scCD8T2-Tcm	2_Ctrl IM	13460_6054	TRBV19*01	TRBD1*01	TRBJ2-3*01
											scADM003_GTCAAGTAGTCCCACG-1	P07	scCD8T1-Naive	3_MDA5+ DM-Act	13469_41601	TRBV6-2*01	TRBD2*02	TRBJ2-5*01
											ADM035_TGATTTCCAGTCTTCC-1	P13	scCD8T2-Tcm	4_MDA5+ DM-Rem	1347_14542	TRBV28*01	TRBD2*01	TRBJ1-5*01
											ADM027_TTGTAGGCAGCATACT-1	P11	scCD8T2-Tcm	3_MDA5+ DM-Act	13492_3470	TRBV6-2*01	TRBD2*01	TRBJ2-5*01
											scADM005_CTCTACGGTAAACCTC-1	P09	scCD8T1-Naive	3_MDA5+ DM-Act	13495_45805	TRBV9*01	TRBD2*01	TRBJ2-5*01
											ADM035_GTCATTTAGGTCGGAT-1	P12	scCD8T1-Naive	3_MDA5+ DM-Act	13498_13632	TRBV9*01	TRBD2*01	TRBJ2-5*01
											ADM042_TCGGTAAAGTCTCAAC-1	P05	scCD8T1-Naive	2_Ctrl IM	13498_23111	TRBV9*01		TRBJ2-5*01
											ADM027_GTACGTATCTTCAACT-1	P11	scCD8T2-Tcm	3_MDA5+ DM-Act	13498_4436	TRBV9*01	TRBD2*02	TRBJ2-5*01
											ADM035_TGACGGCGTTGTTTGG-1	P12	scCD8T1-Naive	3_MDA5+ DM-Act	13507_14460	TRBV9*01	TRBD2*02	TRBJ2-5*01
											ADM035_TCAGGTACACGTTGGC-1	P12	scCD8T6-ISG	3_MDA5+ DM-Act	13507_9561	TRBV9*01	TRBD2*02	TRBJ2-5*01
											ADM035_GTAGGCCGTTTACTCT-1	P12	scCD8T6-ISG	3_MDA5+ DM-Act	13507_9561	TRBV9*01	TRBD2*02	TRBJ2-5*01
											ADM035_AGATTGCCAAGGTTCT-1	P12	scCD8T5-GZMK- GZMB+ Tm	3_MDA5+ DM-Act	13507_9561	TRBV9*01	TRBD2*02	TRBJ2-5*01
											ADM035_AACTCTTCACGGTAAG-1	P12	scCD8T5-GZMK- GZMB+ Tm	3_MDA5+ DM-Act	13507_9561	TRBV9*01	TRBD2*02	TRBJ2-5*01
											ADM035_AACGTTGCATACGCTA-1	P12	scCD8T5-GZMK- GZMB+ Tm	3_MDA5+ DM-Act	13507_9561	TRBV9*01	TRBD2*02	TRBJ2-5*01
											scADM003_GGACAGATCTCGTATT-1	P07	scCD8T1-Naive	3_MDA5+ DM-Act	13508_39863	TRBV9*01	TRBD1*01	TRBJ2-5*01
											ADM035_TATCAGGAGTTGCAGG-1	P12	scCD8T1-Naive	3_MDA5+ DM-Act	13511_14094	TRBV9*01	TRBD2*02	TRBJ2-5*01
											ADM047_CGCTATCCAAGCCGCT-1	H02	scCD8T2-Tcm	1_HD	13511_26314	TRBV9*01		TRBJ2-5*01
											ADM047_GGAATAAGTAGAAGGA-1	H02	scCD8T2-Tcm	1_HD	13519_27829	TRBV9*01	TRBD2*01	TRBJ2-5*01
											ADM027_TGGACGCTCTACGAGT-1	P11	scCD8T4-GZMK+ GZMB+ Tm	3_MDA5+ DM-Act	1351_3032	TRBV28*01	TRBD2*01	TRBJ1-5*01
											ADM047_CGTTGGGCACATTTCT-1	P15	scCD8T1-Naive	4_MDA5+ DM-Rem	13520_26595	TRBV9*01	TRBD2*02	TRBJ2-5*01
											ADM038_TCTATTGTCGGCGGTT-1	P04	scCD8T2-Tcm	2_Ctrl IM	13526_18099	TRBV9*01	TRBD1*01	TRBJ2-5*01
											ADM038_GGAGCAAGTTTGGGCC-1	P04	scCD8T2-Tcm	2_Ctrl IM	1353_17413	TRBV4-1*01	TRBD2*02	TRBJ1-5*01
											scADM005_GTACTTTGTGTCAATC-1	P09	scCD8T1-Naive	3_MDA5+ DM-Act	1353_46288	TRBV4-1*01	TRBD2*02	TRBJ1-5*01
											ADM035_CGGAGCTTCAGCTTAG-1	P13	scCD8T3-GZMK+ GZMB- Tm	4_MDA5+ DM-Rem	13545_11895	TRBV6-1*01	TRBD1*01	TRBJ2-5*01
											scADM003_AGATTGCTCAACTCTT-1	P07	scCD8T1-Naive	3_MDA5+ DM-Act	13545_41909	TRBV6-1*01	TRBD1*01	TRBJ2-5*01
											scADM001_TTATGCTGTGCGAAAC-1	P06	scCD8T1-Naive	3_MDA5+ DM-Act	13549_36918	TRBV6-1*01	TRBD1*01	TRBJ2-5*01
											scADM001_CTCGAAAGTCGGCTCA-1	P06	scCD8T5-GZMK- GZMB+ Tm	3_MDA5+ DM-Act	13550_15662	TRBV6-1*01	TRBD1*01	TRBJ2-5*01
											scADM001_CCTCTGAAGTGTACCT-1	P06	scCD8T5-GZMK- GZMB+ Tm	3_MDA5+ DM-Act	13550_15662	TRBV6-1*01	TRBD1*01	TRBJ2-5*01
											scADM001_CGGAGCTCAGTGGAGT-1	P06	scCD8T4-GZMK+ GZMB+ Tm	3_MDA5+ DM-Act	13550_15662	TRBV6-1*01	TRBD1*01	TRBJ2-5*01
											scADM003_TCGTAGAAGCTGTTCA-1	P07	scCD8T1-Naive	3_MDA5+ DM-Act	13576_40123	TRBV13*01	TRBD1*01	TRBJ2-5*01
											ADM042_CTCTAATAGCCTTGAT-1	P05	scCD8T1-Naive	2_Ctrl IM	13583_21159	TRBV13*01	TRBD2*02	TRBJ2-5*01
											ADM038_CAGTAACAGTGGACGT-1	P04	scCD8T7-pTm	2_Ctrl IM	13584_15696	TRBV13*01	TRBD2*02	TRBJ2-5*01
											ADM038_ATTATCCCAGCTCGCA-1	P04	scCD8T5-GZMK- GZMB+ Tm	2_Ctrl IM	13584_15696	TRBV13*01	TRBD2*02	TRBJ2-5*01
											ADM038_CAGATCACAAATCCGT-1	P04	scCD8T2-Tcm	2_Ctrl IM	13584_16050	TRBV13*01	TRBD2*02	TRBJ2-5*01
											ADM025_TCAATCTTCACGCGGT-1	P08	scCD8T5-GZMK- GZMB+ Tm	3_MDA5+ DM-Act	13587_760	TRBV13*01	TRBD1*01	TRBJ2-5*01
											ADM025_GCACTCTGTTCGTCTC-1	P08	scCD8T5-GZMK- GZMB+ Tm	3_MDA5+ DM-Act	13587_760	TRBV13*01	TRBD1*01	TRBJ2-5*01
											scADM003_AAAGCAACAAGACGTG-1	P07	scCD8T1-Naive	3_MDA5+ DM-Act	13601_40942	TRBV28*01	TRBD1*01	TRBJ2-5*01
											scADM003_ATTGGTGCAAGTACCT-1	P07	scCD8T1-Naive	3_MDA5+ DM-Act	13606_38634	TRBV28*01	TRBD1*01	TRBJ2-5*01
											scADM003_TCGTACCTCGACCAGC-1	P07	scCD8T1-Naive	3_MDA5+ DM-Act	13609_37665	TRBV28*01	TRBD1*01	TRBJ2-5*01
											ADM027_GGTGCGTTCAGTGTTG-1	P11	scCD8T2-Tcm	3_MDA5+ DM-Act	13620_3151	TRBV28*01	TRBD1*01	TRBJ2-5*01
											ADM042_CCGTACTTCGGTGTTA-1	H01	scCD8T1-Naive	1_HD	13628_20422	TRBV28*01	TRBD2*01	TRBJ2-5*01
											ADM035_AAATGCCTCAAGGCTT-1	P12	scCD8T1-Naive	3_MDA5+ DM-Act	1362_9508	TRBV4-1*01	TRBD1*01	TRBJ1-5*01
											ADM035_ACTGTCCAGTTACGGG-1	P13	scCD8T1-Naive	4_MDA5+ DM-Rem	13634_10118	TRBV28*01	TRBD1*01	TRBJ2-5*01
											ADM035_CGTCCATCATACTACG-1	P12	scCD8T1-Naive	3_MDA5+ DM-Act	13638_12009	TRBV28*01	TRBD1*01	TRBJ2-5*01
											ADM035_GGGCACTAGGCTATCT-1	P12	scCD8T5-GZMK- GZMB+ Tm	3_MDA5+ DM-Act	1364_13389	TRBV4-1*01	TRBD1*01	TRBJ1-5*01
											ADM025_TGTGGTATCCTTGACC-1	P08	scCD8T5-GZMK- GZMB+ Tm	3_MDA5+ DM-Act	13655_1193	TRBV28*01	TRBD2*01	TRBJ2-5*01
											ADM025_GATCGTACATTCACTT-1	P08	scCD8T4-GZMK+ GZMB+ Tm	3_MDA5+ DM-Act	13655_744	TRBV28*01	TRBD2*01	TRBJ2-5*01
											ADM035_CGTTAGAAGCTAAACA-1	P12	scCD8T2-Tcm	3_MDA5+ DM-Act	13656_12069	TRBV3-1*01	TRBD1*01	TRBJ2-5*01
											scADM003_TCTATTGCATCACGTA-1	P07	scCD8T1-Naive	3_MDA5+ DM-Act	13660_42105	TRBV3-1*01		TRBJ2-5*01
											ADM048_GACGTTATCTCTGAGA-1	H03	scCD8T3-GZMK+ GZMB- Tm	1_HD	13666_32342	TRBV3-1*01	TRBD1*01	TRBJ2-5*01
											ADM048_CATTCGCAGGTTACCT-1	H04	scCD8T3-GZMK+ GZMB- Tm	1_HD	13667_31332	TRBV3-1*01	TRBD1*01	TRBJ2-5*01
											ADM042_GCACTCTCATCGATGT-1	P05	scCD8T1-Naive	2_Ctrl IM	13712_21753	TRBV10-3*02	TRBD2*02	TRBJ2-5*01
											ADM047_TGCGGGTGTCATGCAT-1	H02	scCD8T2-Tcm	1_HD	13729_29412	TRBV2*01		TRBJ2-3*01
											ADM032_GTAACTGGTATAGGTA-1	P01	scCD8T2-Tcm	2_Ctrl IM	13729_7630	TRBV2*01	TRBD1*01	TRBJ2-3*01
											scADM003_CGATTGATCCAGAGGA-1	P07	scCD8T1-Naive	3_MDA5+ DM-Act	13734_37570	TRBV2*01		TRBJ2-3*01
											ADM047_TAAGAGAAGATTACCC-1	H02	scCD8T2-Tcm	1_HD	13747_28560	TRBV2*01	TRBD2*01	TRBJ2-3*01
											ADM027_TGTCCCAAGCCATCGC-1	P11	scCD8T1-Naive	3_MDA5+ DM-Act	13805_4385	TRBV30*01	TRBD2*02	TRBJ2-5*01
											ADM035_TCTTCGGGTGTCCTCT-1	P13	scCD8T2-Tcm	4_MDA5+ DM-Rem	13813_14420	TRBV12-3*01	TRBD1*01	TRBJ2-5*01
											ADM035_TGCGTGGCACTGCCAG-1	P12	scCD8T2-Tcm	3_MDA5+ DM-Act	13818_9703	TRBV12-3*01		TRBJ2-5*01
											ADM038_ATAGACCAGATCCGAG-1	P04	scCD8T1-Naive	2_Ctrl IM	1386_15735	TRBV12-3*01	TRBD1*01	TRBJ1-5*01
											ADM048_CATATTCTCTCGGACG-1	H04	scCD8T1-Naive	1_HD	13870_31243	TRBV18*01		TRBJ2-5*01
											scADM005_ATTACTCGTGTGTGCC-1	P09	scCD8T2-Tcm	3_MDA5+ DM-Act	13895_20552	TRBV2*01		TRBJ2-5*01
											ADM042_GGCGACTAGTGAAGAG-1	P14	scCD8T3-GZMK+ GZMB- Tm	4_MDA5+ DM-Rem	13895_20552	TRBV2*01		TRBJ2-5*01
											ADM042_GCTGCTTAGGCATGGT-1	P14	scCD8T3-GZMK+ GZMB- Tm	4_MDA5+ DM-Rem	13895_20552	TRBV2*01		TRBJ2-5*01
											ADM042_ACGAGGACATCGGAAG-1	P05	scCD8T1-Naive	2_Ctrl IM	1390_19009	TRBV2*01	TRBD1*01	TRBJ1-4*01
											ADM048_ATCGAGTCAGCCAATT-1	H03	scCD8T1-Naive	1_HD	13914_30851	TRBV2*01	TRBD2*01	TRBJ2-5*01
											ADM047_CTGATCCTCTCGGACG-1	P15	scCD8T1-Naive	4_MDA5+ DM-Rem	13919_26930	TRBV2*01	TRBD1*01	TRBJ2-5*01
											ADM047_CATATTCGTGCCTTGG-1	H02	scCD8T1-Naive	1_HD	13921_25718	TRBV2*01	TRBD1*01	TRBJ2-5*01
											ADM047_ACGGGTCAGACTGGGT-1	H02	scCD8T1-Naive	1_HD	13922_24515	TRBV2*01		TRBJ2-5*01
											ADM035_GCATGTAAGAGAGCTC-1	P12	scCD8T5-GZMK- GZMB+ Tm	3_MDA5+ DM-Act	13945_12981	TRBV2*01	TRBD2*01	TRBJ2-5*01
											scADM003_CGGACGTCAGGTGGAT-1	P07	scCD8T1-Naive	3_MDA5+ DM-Act	13967_39855	TRBV5-5*01	TRBD1*01	TRBJ1-4*01
											scADM005_TAGGCATCACGCCAGT-1	P09	scCD8T2-Tcm	3_MDA5+ DM-Act	13979_46395	TRBV7-2*02		TRBJ2-5*01
											scADM003_CTGCCTATCCCACTTG-1	P07	scCD8T1-Naive	3_MDA5+ DM-Act	13986_41347	TRBV7-2*01		TRBJ2-5*01
											ADM048_GCTCCTATCAACACAC-1	H04	scCD8T3-GZMK+ GZMB- Tm	1_HD	1398_32625	TRBV6-1*01	TRBD2*01	TRBJ1-5*01
											ADM048_CAGTCCTTCTGTCCGT-1	H03	scCD8T1-Naive	1_HD	13994_31225	TRBV7-2*02	TRBD1*01	TRBJ2-5*01
											ADM047_CGAGCCACATATGCTG-1	P15	scCD8T1-Naive	4_MDA5+ DM-Rem	13997_26230	TRBV7-2*01		TRBJ2-5*01
											ADM035_GTACTTTTCTATCGCC-1	P12	scCD8T1-Naive	3_MDA5+ DM-Act	14012_13533	TRBV7-2*01		TRBJ2-5*01
											ADM035_GATCGCGGTACTTCTT-1	P12	scCD8T1-Naive	3_MDA5+ DM-Act	14013_12828	TRBV7-2*01	TRBD2*01	TRBJ2-5*01
											ADM035_CGCTGGACAGTTCCCT-1	P13	scCD8T1-Naive	4_MDA5+ DM-Rem	14043_11839	TRBV25-1*01		TRBJ2-5*01
											ADM027_CACAGGCCAGGACGTA-1	P11	scCD8T1-Naive	3_MDA5+ DM-Act	14047_2018	TRBV4-2*01	TRBD2*01	TRBJ2-5*01
											scADM003_GGTGTTATCAGTACGT-1	P07	scCD8T2-Tcm	3_MDA5+ DM-Act	14047_41125	TRBV4-2*01	TRBD2*01	TRBJ2-5*01
											scADM005_TGCACCTCAAATTGCC-1	P09	scCD8T5-GZMK- GZMB+ Tm	3_MDA5+ DM-Act	14059_44245	TRBV12-4*01	TRBD1*01	TRBJ2-5*01
											scADM005_CACACCTTCGTTACGA-1	P09	scCD8T6-ISG	3_MDA5+ DM-Act	14059_44245	TRBV12-4*01	TRBD1*01	TRBJ2-5*01
											scADM005_GGAATAACAAACAACA-1	P09	scCD8T7-pTm	3_MDA5+ DM-Act	14060_46267	TRBV12-4*01	TRBD2*01	TRBJ2-5*01
											scADM003_TGACTTTAGATGAGAG-1	P07	scCD8T1-Naive	3_MDA5+ DM-Act	14064_39542	TRBV12-4*01	TRBD1*01	TRBJ2-5*01
											ADM042_GAGCAGAAGGCTAGAC-1	P05	scCD8T1-Naive	2_Ctrl IM	14071_21579	TRBV12-4*01	TRBD1*01	TRBJ2-5*01
											ADM035_TACGGGCGTTCATGGT-1	P12	scCD8T1-Naive	3_MDA5+ DM-Act	14073_13947	TRBV12-4*01	TRBD2*02	TRBJ2-5*01
											ADM035_GCTGGGTGTAGCGTCC-1	P12	scCD8T1-Naive	3_MDA5+ DM-Act	14075_13155	TRBV12-4*01	TRBD1*01	TRBJ2-5*01
											ADM035_ACTTTCATCGTGACAT-1	P13	scCD8T1-Naive	4_MDA5+ DM-Rem	14077_10155	TRBV12-4*01	TRBD2*01	TRBJ2-5*01
											ADM027_CACACCTAGACCACGA-1	P11	scCD8T1-Naive	3_MDA5+ DM-Act	14080_3445	TRBV12-4*01	TRBD1*01	TRBJ2-5*01
											ADM027_CTGCGGAGTTCGAATC-1	P11	scCD8T1-Naive	3_MDA5+ DM-Act	14085_3887	TRBV25-1*01	TRBD1*01	TRBJ1-4*01
											scADM005_ACATGGTTCTGCGGCA-1	P09	scCD8T6-ISG	3_MDA5+ DM-Act	14087_45092	TRBV11-2*01	TRBD1*01	TRBJ1-4*01
											ADM048_TCAGCAATCTGGAGCC-1	H03	scCD8T1-Naive	1_HD	14088_33411	TRBV11-2*01		TRBJ1-4*01
											ADM047_GCTCCTAGTGCTGTAT-1	H02	scCD8T2-Tcm	1_HD	14089_27719	TRBV11-2*01	TRBD1*01	TRBJ1-4*01
											ADM035_TCAACGACACCAGCAC-1	P12	scCD8T1-Naive	3_MDA5+ DM-Act	14096_14138	TRBV11-2*01	TRBD2*01	TRBJ1-4*01
											ADM025_TCAGCAAAGTTAGCGG-1	P08	scCD8T5-GZMK- GZMB+ Tm	3_MDA5+ DM-Act	14101_1060	TRBV12-5*01		TRBJ1-4*01
											scADM003_TCTTCGGGTTCTGAAC-1	P07	scCD8T1-Naive	3_MDA5+ DM-Act	14110_38876	TRBV7-2*01	TRBD1*01	TRBJ1-4*01
											ADM032_GAACATCCATCAGTCA-1	P02	scCD8T2-Tcm	2_Ctrl IM	14121_5814	TRBV7-2*02	TRBD1*01	TRBJ1-4*01
											scADM003_GCTTGAACAGGGTACA-1	P07	scCD8T1-Naive	3_MDA5+ DM-Act	14130_38145	TRBV5-4*01	TRBD1*01	TRBJ1-4*01
											scADM005_ACTGCTCAGGGAGTAA-1	P09	scCD8T1-Naive	3_MDA5+ DM-Act	14142_45128	TRBV19*01		TRBJ2-5*01
											ADM048_CATCAGATCAGCTCGG-1	H03	scCD8T2-Tcm	1_HD	14144_31253	TRBV19*01	TRBD2*02	TRBJ2-5*01
											scADM003_ACCGTAATCTTTCCTC-1	P07	scCD8T1-Naive	3_MDA5+ DM-Act	14146_38719	TRBV19*01		TRBJ2-5*01
											scADM003_GAACATCTCCAGAAGG-1	P07	scCD8T1-Naive	3_MDA5+ DM-Act	1414_40480	TRBV20-1*01	TRBD1*01	TRBJ1-5*01
											scADM001_ATTTCTGGTATATCCG-1	P06	scCD8T5-GZMK- GZMB+ Tm	3_MDA5+ DM-Act	14154_34709	TRBV19*01	TRBD2*01	TRBJ2-5*01
											ADM042_AACTTTCAGTAGATGT-1	P05	scCD8T1-Naive	2_Ctrl IM	14170_18717	TRBV19*01		TRBJ2-5*01
											ADM038_AGTGAGGCAAACCCAT-1	P04	scCD8T1-Naive	2_Ctrl IM	14174_15686	TRBV19*01	TRBD1*01	TRBJ2-5*01
											ADM035_AGCCTAATCCGTACAA-1	P12	scCD8T1-Naive	3_MDA5+ DM-Act	14180_10279	TRBV19*01	TRBD2*01	TRBJ2-5*01
											ADM032_TTCCCAGGTCGAGTTT-1	P02	scCD8T5-GZMK- GZMB+ Tm	2_Ctrl IM	14182_5106	TRBV19*01		TRBJ2-5*01
											ADM048_CTCGGAGTCAGGATCT-1	H03	scCD8T1-Naive	1_HD	14201_32039	TRBV24-1*01	TRBD1*01	TRBJ2-5*01
											scADM001_AATCCAGGTAATTGGA-1	P06	scCD8T1-Naive	3_MDA5+ DM-Act	14223_36331	TRBV5-6*01		TRBJ1-4*01
											scADM005_TAAGCGTTCGAATGGG-1	P09	scCD8T1-Naive	3_MDA5+ DM-Act	14234_44353	TRBV27*01		TRBJ1-4*01
											scADM001_CACCTTGGTTCTGGTA-1	P06	scCD8T1-Naive	3_MDA5+ DM-Act	14236_37019	TRBV27*01	TRBD1*01	TRBJ1-4*01
											ADM042_GTGCATAAGTAACCCT-1	P05	scCD8T1-Naive	2_Ctrl IM	14242_22553	TRBV27*01	TRBD2*02	TRBJ1-4*01
											ADM038_CTCGAAATCGCGATCG-1	P04	scCD8T1-Naive	2_Ctrl IM	14243_16789	TRBV27*01		TRBJ1-4*01
											ADM047_TTTATGCGTTACCGAT-1	H02	scCD8T1-Naive	1_HD	14247_29872	TRBV7-6*01		TRBJ1-4*01
											scADM003_CACACAACATCGATTG-1	P07	scCD8T1-Naive	3_MDA5+ DM-Act	14252_41242	TRBV6-1*01		TRBJ1-4*01
											ADM035_AGGTCCGCAAACTGCT-1	P12	scCD8T1-Naive	3_MDA5+ DM-Act	14260_10445	TRBV6-1*01	TRBD1*01	TRBJ1-4*01
											ADM032_CGATCGGGTACGCACC-1	P01	scCD8T3-GZMK+ GZMB- Tm	2_Ctrl IM	14285_5122	TRBV20-1*05	TRBD1*01	TRBJ1-2*01
											ADM032_CCTACCAGTTCGCTAA-1	P01	scCD8T3-GZMK+ GZMB- Tm	2_Ctrl IM	14285_5122	TRBV20-1*05	TRBD1*01	TRBJ1-2*01
											ADM032_CAACCAAAGACTGTAA-1	P01	scCD8T3-GZMK+ GZMB- Tm	2_Ctrl IM	14285_5122	TRBV20-1*05	TRBD1*01	TRBJ1-2*01
											ADM047_TTTGCGCTCCGTCAAA-1	H02	scCD8T1-Naive	1_HD	14299_29897	TRBV20-1*01	TRBD2*01	TRBJ1-2*01
											ADM047_CAGTCCTCACGAGAGT-1	H02	scCD8T1-Naive	1_HD	142_25696	TRBV18*01	TRBD2*02	TRBJ2-1*01
											ADM047_GGGACCTGTGAGGCTA-1	H02	scCD8T1-Naive	1_HD	14302_28024	TRBV20-1*01	TRBD1*01	TRBJ1-2*01
											ADM047_AGAATAGTCTATCGCC-1	H02	scCD8T1-Naive	1_HD	14313_24676	TRBV20-1*01	TRBD1*01	TRBJ1-2*01
											ADM042_CCGTGGAAGTGTACCT-1	P05	scCD8T2-Tcm	2_Ctrl IM	14323_20428	TRBV20-1*01	TRBD1*01	TRBJ1-2*01
											ADM042_AAGGAGCTCAAGAAGT-1	P14	scCD8T1-Naive	4_MDA5+ DM-Rem	14330_18763	TRBV20-1*02	TRBD1*01	TRBJ1-2*01
											scADM005_GACTGCGTCACCAGGC-1	P09	scCD8T1-Naive	3_MDA5+ DM-Act	1433_45214	TRBV10-3*02	TRBD1*01	TRBJ2-3*01
											ADM035_GGAATAAAGCCACGCT-1	P13	scCD8T1-Naive	4_MDA5+ DM-Rem	14341_13207	TRBV20-1*01	TRBD2*01	TRBJ1-2*01
											ADM032_GCAATCACACGCCAGT-1	P02	scCD8T5-GZMK- GZMB+ Tm	2_Ctrl IM	14345_4935	TRBV20-1*01	TRBD1*01	TRBJ1-2*01
											ADM032_ACTGTCCGTAAACACA-1	P02	scCD8T5-GZMK- GZMB+ Tm	2_Ctrl IM	14345_4935	TRBV20-1*01	TRBD1*01	TRBJ1-2*01
											ADM025_AACCATGCATTTCAGG-1	P08	scCD8T2-Tcm	3_MDA5+ DM-Act	14368_12	TRBV20-1*01	TRBD2*01	TRBJ1-2*01
											ADM025_TTGTAGGGTTGGACCC-1	P08	scCD8T5-GZMK- GZMB+ Tm	3_MDA5+ DM-Act	14368_12	TRBV20-1*01	TRBD2*01	TRBJ1-2*01
											ADM025_TTCTTAGAGCACCGTC-1	P08	scCD8T2-Tcm	3_MDA5+ DM-Act	14368_12	TRBV20-1*01	TRBD2*01	TRBJ1-2*01
											ADM025_TGAGAGGGTTATGTGC-1	P08	scCD8T5-GZMK- GZMB+ Tm	3_MDA5+ DM-Act	14368_12	TRBV20-1*01	TRBD2*01	TRBJ1-2*01
											ADM025_TCTGAGAGTTGCGCAC-1	P08	scCD8T6-ISG	3_MDA5+ DM-Act	14368_12	TRBV20-1*01	TRBD2*01	TRBJ1-2*01
											ADM025_TCTATTGCAGTGGGAT-1	P08	scCD8T6-ISG	3_MDA5+ DM-Act	14368_12	TRBV20-1*01	TRBD2*01	TRBJ1-2*01
											ADM025_TATCTCAGTTTGTTGG-1	P08	scCD8T5-GZMK- GZMB+ Tm	3_MDA5+ DM-Act	14368_12	TRBV20-1*01	TRBD2*01	TRBJ1-2*01
											ADM025_TACGGTACAGCTGTTA-1	P08	scCD8T6-ISG	3_MDA5+ DM-Act	14368_12	TRBV20-1*01	TRBD2*01	TRBJ1-2*01
											ADM025_GTCACGGCAAATTGCC-1	P08	scCD8T5-GZMK- GZMB+ Tm	3_MDA5+ DM-Act	14368_12	TRBV20-1*01	TRBD2*01	TRBJ1-2*01
											ADM025_GTAGGCCTCAACACCA-1	P08	scCD8T6-ISG	3_MDA5+ DM-Act	14368_12	TRBV20-1*01	TRBD2*01	TRBJ1-2*01
											ADM025_CCTAAAGGTGCGATAG-1	P08	scCD8T5-GZMK- GZMB+ Tm	3_MDA5+ DM-Act	14368_12	TRBV20-1*01	TRBD2*01	TRBJ1-2*01
											ADM025_ATCGAGTTCCCGACTT-1	P08	scCD8T6-ISG	3_MDA5+ DM-Act	14368_12	TRBV20-1*01	TRBD2*01	TRBJ1-2*01
											ADM025_ATAACGCTCCAGGGCT-1	P08	scCD8T6-ISG	3_MDA5+ DM-Act	14368_12	TRBV20-1*01	TRBD2*01	TRBJ1-2*01
											ADM025_AGGTCATAGGAACTGC-1	P08	scCD8T5-GZMK- GZMB+ Tm	3_MDA5+ DM-Act	14368_12	TRBV20-1*01	TRBD2*01	TRBJ1-2*01
											ADM025_AGATCTGCAGCGTCCA-1	P08	scCD8T5-GZMK- GZMB+ Tm	3_MDA5+ DM-Act	14368_12	TRBV20-1*01	TRBD2*01	TRBJ1-2*01
											ADM025_AAGACCTCAAGCGAGT-1	P08	scCD8T5-GZMK- GZMB+ Tm	3_MDA5+ DM-Act	14368_12	TRBV20-1*01	TRBD2*01	TRBJ1-2*01
											ADM025_AAACGGGTCCTTGACC-1	P08	scCD8T5-GZMK- GZMB+ Tm	3_MDA5+ DM-Act	14368_12	TRBV20-1*01	TRBD2*01	TRBJ1-2*01
											ADM025_CTAAGACCATCAGTCA-1	P08	scCD8T2-Tcm	3_MDA5+ DM-Act	14372_587	TRBV20-1*01	TRBD1*01	TRBJ1-2*01
											ADM047_TTTGTCAGTGTGAATA-1	H02	scCD8T1-Naive	1_HD	14374_29930	TRBV7-9*03	TRBD1*01	TRBJ2-5*01
											scADM003_TAGTTGGAGAATCTCC-1	P07	scCD8T1-Naive	3_MDA5+ DM-Act	14379_42743	TRBV7-9*03	TRBD2*02	TRBJ2-5*01
[truncated: 13,233 more rows]

## Sheet: Figure4
Figure4a		JUND	MTRNR2L8	GNAS	FAM117A	CD81	PKN1	CAPNS1	EPB41	YPEL3	PABPN1	SUN2	MYH9	MT-ND6	GNAI2	FCMR	NR4A2	PPP1R15A	FOSB	LMNA	RGCC	SLC2A3	FOS	DUSP2	GADD45B	RGS1	RBM38	MYADM	BHLHE40	ANXA1	DNAJB1	IFI44L	MX1	EIF2AK2	IFI6	XAF1	ISG15	IRF7	JCHAIN	OAS1	IFIT3	LAP3	PLSCR1	IFI35	EPSTI1	ISG20	MTRNR2L12	ABHD17A	MAP2K2
[truncated: 500 more rows]
[truncated: 40 more columns]

[truncated: 10 more sheets: Figure5, Figure6, Figure7, Supplement Figure1, Supplement Figure2, Supplement Figure3, Supplement Figure4, Supplement Figure5, Supplement Figure6, Supplement Figure7]
